# Supplementary material for: Combining proteogenomics and metaproteomics for deep taxonomic and functional characterization of microbiomes from a non-sequenced host
Source: NPJ Biofilms Microbiomes. 2020 Jun 5;6:23. doi: 10.1038/s41522-020-0133-2 (PMC7275042; doi:10.1038/s41522-020-0133-2)
Supplement: Supplementary file 4 — Supplementary Data 1 [file 41522_2020_133_MOESM4_ESM.xlsx]

## Sheet: Supplementary Data 1
Supplementary Data 1 - Taxa selected in step 1 for the construction of the sub-databases
Negative taxids are artificial numbers created from the species taxids and refering to assembly level collections of proteins, with associated names extracted from assembly_report files.
Tax_id	Taxon_name	kingdom	phylum	Database
394503	[Clostridium] cellulolyticum H10	root	Firmicutes	DB-unicellular
1045012	[Clostridium] clariflavum 4-2a	root	Firmicutes	DB-unicellular
48256	[Clostridium] hungatei	root	Firmicutes	DB-unicellular
428125	[Clostridium] leptum DSM 753	root	Firmicutes	DB-unicellular
1121335	[Clostridium] stercorarium subsp. stercorarium DSM 8532	root	Firmicutes	DB-unicellular
133434	Acanthaster planci	Metazoa	Echinodermata	DB-GFOSS-M
-100202950	Acinetobacter baylyi GTC 3695	root	Proteobacteria	DB-unicellular
-110202950	Acinetobacter baylyi L7	root	Proteobacteria	DB-unicellular
-100262668	Acinetobacter beijerinckii GTC 14628	root	Proteobacteria	DB-unicellular
-130106648	Acinetobacter bereziniae HPC229	root	Proteobacteria	DB-unicellular
-101219383	Acinetobacter boissieri ANC 4422	root	Proteobacteria	DB-unicellular
1675530	Acinetobacter genomosp. 33YU	root	Proteobacteria	DB-unicellular
-110134534	Acinetobacter gyllenbergii FMP01	root	Proteobacteria	DB-unicellular
1341679	Acinetobacter indicus CIP 110367	root	Proteobacteria	DB-unicellular
1217662	Acinetobacter johnsonii ANC 3681	root	Proteobacteria	DB-unicellular
981327	Acinetobacter lwoffii NCTC 5866 = CIP 64.10 = NIPH 512	root	Proteobacteria	DB-unicellular
-680048296	Acinetobacter pittii UKK-0554	root	Proteobacteria	DB-unicellular
1582270	Acinetobacter populi	root	Proteobacteria	DB-unicellular
-100007029	Acyrthosiphon pisum LSR1	Metazoa	Arthropoda	DB-GFOSS-M
169297	Aegilops tauschii subsp. tauschii	Viridiplantae	Streptophyta	DB-streptophyta
116153	Aethina tumida	Metazoa	Arthropoda	DB-GFOSS-M
529120	Alteromonas macleodii ATCC 27126	root	Proteobacteria	DB-unicellular
-120314275	Alteromonas mediterranea CP49	root	Proteobacteria	DB-unicellular
1858656	Alteromonas pelagimontana	root	Proteobacteria	DB-unicellular
1238180	Amycolatopsis azurea DSM 43854	root	Actinobacteria	DB-unicellular
-100129921	Amycolatopsis keratiniphila FH 1893	root	Actinobacteria	DB-unicellular
-100369932	Amycolatopsis niigatensis DSM 45165	root	Actinobacteria	DB-unicellular
-100031958	Amycolatopsis orientalis B-37	root	Actinobacteria	DB-unicellular
394193	Amycolatopsis saalfeldensis	root	Actinobacteria	DB-unicellular
1068979	Amycolatopsis thermoflava N1165	root	Actinobacteria	DB-unicellular
43151	Anopheles darlingi	Metazoa	Arthropoda	DB-GFOSS-M
180454	Anopheles gambiae str. PEST	Metazoa	Arthropoda	DB-GFOSS-M
-100074873	Anopheles sinensis GCA_000441895.2	Metazoa	Arthropoda	DB-GFOSS-M
217634	Anoplophora glabripennis	Metazoa	Arthropoda	DB-GFOSS-M
690307	Aspergillus aculeatus ATCC 16872	Fungi	Ascomycota	DB-unicellular
656916	Aspergillus arachidicola	Fungi	Ascomycota	DB-unicellular
109264	Aspergillus bombycis	Fungi	Ascomycota	DB-unicellular
767769	Aspergillus brasiliensis CBS 101740	Fungi	Ascomycota	DB-unicellular
454130	Aspergillus calidoustus	Fungi	Ascomycota	DB-unicellular
602072	Aspergillus carbonarius ITEM 5010	Fungi	Ascomycota	DB-unicellular
344612	Aspergillus clavatus NRRL 1	Fungi	Ascomycota	DB-unicellular
-110573508	Aspergillus cristatus GZAAS20.1005	Fungi	Ascomycota	DB-unicellular
1392242	Aspergillus flavus AF70	Fungi	Ascomycota	DB-unicellular
-130746128	Aspergillus fumigatus GCA_002234955.1	Fungi	Ascomycota	DB-unicellular
1160497	Aspergillus glaucus CBS 516.65	Fungi	Ascomycota	DB-unicellular
-100293939	Aspergillus lentulus IFM 54703	Fungi	Ascomycota	DB-unicellular
1137211	Aspergillus luchuensis CBS 106.47	Fungi	Ascomycota	DB-unicellular
227321	Aspergillus nidulans FGSC A4	Fungi	Ascomycota	DB-unicellular
-100005061	Aspergillus niger An76	Fungi	Ascomycota	DB-unicellular
-160005061	Aspergillus niger FDAARGOS_311	Fungi	Ascomycota	DB-unicellular
1509407	Aspergillus nomius NRRL 13137	Fungi	Ascomycota	DB-unicellular
1388766	Aspergillus ruber CBS 135680	Fungi	Ascomycota	DB-unicellular
1036612	Aspergillus sydowii CBS 593.65	Fungi	Ascomycota	DB-unicellular
341663	Aspergillus terreus NIH2624	Fungi	Ascomycota	DB-unicellular
-100041047	Aspergillus thermomutatus HMR AF 39	Fungi	Ascomycota	DB-unicellular
-100091492	Aspergillus udagawae IFM 46973	Fungi	Ascomycota	DB-unicellular
1073089	Aspergillus wentii DTO 134E9	Fungi	Ascomycota	DB-unicellular
1121033	Azospirillum halopraeferens DSM 3675	root	Proteobacteria	DB-unicellular
862719	Azospirillum lipoferum 4B	root	Proteobacteria	DB-unicellular
-100000193	Azospirillum lipoferum R1C	root	Proteobacteria	DB-unicellular
1218173	Bacillus alcalophilus ATCC 27647 = CGMCC 1.3604	root	Firmicutes	DB-unicellular
1348973	Bacillus azotoformans MEV2011	root	Firmicutes	DB-unicellular
632773	Bacillus beveridgei	root	Firmicutes	DB-unicellular
1408424	Bacillus bogoriensis ATCC BAA-922	root	Firmicutes	DB-unicellular
-100421767	Bacillus butanolivorans AFS003229	root	Firmicutes	DB-unicellular
-1360001396	Bacillus cereus MOD1_Bc80	root	Firmicutes	DB-unicellular
-130001397	Bacillus circulans 7520-T	root	Firmicutes	DB-unicellular
-180079880	Bacillus clausii 7520-2	root	Firmicutes	DB-unicellular
1150624	Bacillus coahuilensis m2-6	root	Firmicutes	DB-unicellular
-100220684	Bacillus drentensis FJAT-10044	root	Firmicutes	DB-unicellular
1314753	Bacillus firmus NBRC 15306	root	Firmicutes	DB-unicellular
-100217031	Bacillus galactosidilyticus G25-74	root	Firmicutes	DB-unicellular
-110859144	Bacillus gottheilii Marseille-P3555	root	Firmicutes	DB-unicellular
-110079883	Bacillus horikoshii 20a	root	Firmicutes	DB-unicellular
-110178774	Bacillus luciferensis DSM 18845	root	Firmicutes	DB-unicellular
-100189381	Bacillus marisflavi M19	root	Firmicutes	DB-unicellular
1034347	Bacillus massiliosenegalensis JC6	root	Firmicutes	DB-unicellular
1452722	Bacillus megaterium Q3	root	Firmicutes	DB-unicellular
-390001405	Bacillus mycoides Gnyt1	root	Firmicutes	DB-unicellular
-290001405	Bacillus mycoides GOE13	root	Firmicutes	DB-unicellular
1348654	Bacillus niacini NBRC 15566	root	Firmicutes	DB-unicellular
-100220687	Bacillus novalis FJAT-14227	root	Firmicutes	DB-unicellular
-101571209	Bacillus onubensis 10J4	root	Firmicutes	DB-unicellular
-1030064104	Bacillus pseudomycoides AFS040883	root	Firmicutes	DB-unicellular
-190561879	Bacillus safensis U17-1	root	Firmicutes	DB-unicellular
1349754	Bacillus simplex NBRC 15720 = DSM 1321	root	Firmicutes	DB-unicellular
-100001478	Bacillus simplex VanAntwerpen02	root	Firmicutes	DB-unicellular
1348630	Bacillus soli NBRC 102451	root	Firmicutes	DB-unicellular
-120119858	Bacillus sonorensis Marseille-P3463	root	Firmicutes	DB-unicellular
-100285983	Bacillus subterraneus MITOT1	root	Firmicutes	DB-unicellular
-110001423	Bacillus subtilis GXA-28	root	Firmicutes	DB-unicellular
1496303	Bacillus subtilis subsp. globigii	root	Firmicutes	DB-unicellular
703612	Bacillus subtilis subsp. spizizenii ATCC 6633	root	Firmicutes	DB-unicellular
180868	Bacillus thuringiensis serovar mexicanensis	root	Firmicutes	DB-unicellular
-430492670	Bacillus velezensis OEE1	root	Firmicutes	DB-unicellular
-1281890302	Bacillus wiedmannii AFS038775	root	Firmicutes	DB-unicellular
-1021890302	Bacillus wiedmannii AFS061181	root	Firmicutes	DB-unicellular
-1031890302	Bacillus wiedmannii AFS068272	root	Firmicutes	DB-unicellular
1178540	Bacillus zhangzhouensis	root	Firmicutes	DB-unicellular
1314790	Basidiobolus meristosporus CBS 931.73	Fungi	Zoopagomycota	DB-unicellular
6526	Biomphalaria glabrata	Metazoa	Mollusca	DB-GFOSS-M
701091	Bipolaris maydis C5	Fungi	Ascomycota	DB-unicellular
930090	Bipolaris oryzae ATCC 44560	Fungi	Ascomycota	DB-unicellular
665912	Bipolaris sorokiniana ND90Pr	Fungi	Ascomycota	DB-unicellular
-100007091	Bombyx mori p50T (= Dazao)	Metazoa	Arthropoda	DB-GFOSS-M
463014	Bordetella flabilis	root	Proteobacteria	DB-unicellular
-101395608	Bordetella genomosp. 5 AU14646	root	Proteobacteria	DB-unicellular
-120103855	Bordetella hinzii NCTC13200	root	Proteobacteria	DB-unicellular
935861	Bordetella petrii J51	root	Proteobacteria	DB-unicellular
-140255045	Bradyrhizobium canariense UBMA061	root	Proteobacteria	DB-unicellular
-100029448	Bradyrhizobium elkanii UASWS1015	root	Proteobacteria	DB-unicellular
398524	Bradyrhizobium elkanii USDA 94	root	Proteobacteria	DB-unicellular
-121437360	Bradyrhizobium erythrophlei GAS242	root	Proteobacteria	DB-unicellular
-120000375	Bradyrhizobium japonicum FN1	root	Proteobacteria	DB-unicellular
-100000375	Bradyrhizobium japonicum Is-34	root	Proteobacteria	DB-unicellular
-150000375	Bradyrhizobium japonicum UBMA197	root	Proteobacteria	DB-unicellular
722472	Bradyrhizobium lablabi	root	Proteobacteria	DB-unicellular
-120722472	Bradyrhizobium lablabi GAS499	root	Proteobacteria	DB-unicellular
1803665	Bradyrhizobium stylosanthis	root	Proteobacteria	DB-unicellular
7741	Branchiostoma belcheri	Metazoa	Chordata	DB-GFOSS-M
-100007739	Branchiostoma floridae S238N-H82	Metazoa	Chordata	DB-GFOSS-M
3708	Brassica napus	Viridiplantae	Streptophyta	DB-streptophyta
109376	Brassica oleracea var. oleracea	Viridiplantae	Streptophyta	DB-streptophyta
-2470095486	Burkholderia cenocepacia BC-3	root	Proteobacteria	DB-unicellular
1263856	Burkholderia gladioli 3848s-5	root	Proteobacteria	DB-unicellular
-100028095	Burkholderia gladioli ATCC 25417	root	Proteobacteria	DB-unicellular
1904757	Burkholderia puraquae	root	Proteobacteria	DB-unicellular
-101761775	Burkholderia sp. b14 B14	root	Proteobacteria	DB-unicellular
-101740163	Burkholderia sp. Bp7605 MSMB0175	root	Proteobacteria	DB-unicellular
-101795874	Burkholderia sp. PAMC 28687 PAMC28687	root	Proteobacteria	DB-unicellular
-271503054	Burkholderia stagnalis MSMB1470WGS	root	Proteobacteria	DB-unicellular
-180060552	Burkholderia vietnamiensis FL-2-5-30-S1-D0	root	Proteobacteria	DB-unicellular
135651	Caenorhabditis brenneri	Metazoa	Nematoda	DB-GFOSS-M
6238	Caenorhabditis briggsae	Metazoa	Nematoda	DB-GFOSS-M
-100006239	Caenorhabditis elegans Bristol N2	Metazoa	Nematoda	DB-GFOSS-M
-101503980	Caenorhabditis latens PX534	Metazoa	Nematoda	DB-GFOSS-M
1611254	Caenorhabditis nigoni	Metazoa	Nematoda	DB-GFOSS-M
-100031234	Caenorhabditis remanei PB4641	Metazoa	Nematoda	DB-GFOSS-M
-120031234	Caenorhabditis remanei PX439	Metazoa	Nematoda	DB-GFOSS-M
104421	Camponotus floridanus	Metazoa	Arthropoda	DB-GFOSS-M
-100242163	Candidatus Burkholderia verschuerenii UZHbot4	root	Proteobacteria	DB-unicellular
-100283909	Capitella teleta I ESC-2004	Metazoa	Annelida	DB-GFOSS-M
218467	Centruroides sculpturatus	Metazoa	Arthropoda	DB-GFOSS-M
211228	Cephus cinctus	Metazoa	Arthropoda	DB-GFOSS-M
29529	Chitinophaga arvensicola	root	Bacteroidetes	DB-unicellular
1335309	Chitinophaga costaii	root	Bacteroidetes	DB-unicellular
104663	Chitinophaga filiformis	root	Bacteroidetes	DB-unicellular
485918	Chitinophaga pinensis DSM 2588	root	Bacteroidetes	DB-unicellular
1004	Chitinophaga sancti	root	Bacteroidetes	DB-unicellular
408074	Chitinophaga terrae Kim and Jung 2007	root	Bacteroidetes	DB-unicellular
452084	Chryseobacterium aquaticum	root	Bacteroidetes	DB-unicellular
-101416778	Chryseobacterium arachidis DSM 27619	root	Bacteroidetes	DB-unicellular
-100000246	Chryseobacterium balustinum DSM 16775	root	Bacteroidetes	DB-unicellular
-100680127	Chryseobacterium culicis DSM 23031	root	Bacteroidetes	DB-unicellular
345663	Chryseobacterium greenlandense	root	Bacteroidetes	DB-unicellular
-100000253	Chryseobacterium indologenes J31	root	Bacteroidetes	DB-unicellular
-100266749	Chryseobacterium jeonii DSM 17048	root	Bacteroidetes	DB-unicellular
-100311334	Chryseobacterium taeanense DSM 17071	root	Bacteroidetes	DB-unicellular
1121870	Chryseobacterium tenax DSM 16811	root	Bacteroidetes	DB-unicellular
-100079782	Cimex lectularius Harlan	Metazoa	Arthropoda	DB-GFOSS-M
7719	Ciona intestinalis	Metazoa	Chordata	DB-GFOSS-M
79923	Clonorchis sinensis	Metazoa	Platyhelminthes	DB-GFOSS-M
1121291	Clostridium acidisoli DSM 12555	root	Firmicutes	DB-unicellular
-180001561	Clostridium baratii 695-15	root	Firmicutes	DB-unicellular
1200349	Clostridium beijerinckii G117	root	Firmicutes	DB-unicellular
-130001492	Clostridium butyricum NEC8	root	Firmicutes	DB-unicellular
999411	Clostridium colicanis 209318	root	Firmicutes	DB-unicellular
1552	Clostridium estertheticum subsp. estertheticum	root	Firmicutes	DB-unicellular
1121316	Clostridium grantii DSM 8605	root	Firmicutes	DB-unicellular
1121319	Clostridium hydrogeniformans DSM 21757	root	Firmicutes	DB-unicellular
1121320	Clostridium intestinale DSM 6191	root	Firmicutes	DB-unicellular
-120001501	Clostridium pasteurianum W5	root	Firmicutes	DB-unicellular
1325933	Clostridium polynesiense	root	Firmicutes	DB-unicellular
-140169679	Clostridium saccharobutylicum L1-8	root	Firmicutes	DB-unicellular
1121338	Clostridium tepidiprofundi DSM 19306	root	Firmicutes	DB-unicellular
-130001513	Clostridium tetani 184.08	root	Firmicutes	DB-unicellular
-120001513	Clostridium tetani CN655	root	Firmicutes	DB-unicellular
568069	Clunio marinus	Metazoa	Arthropoda	DB-GFOSS-M
29053	Copidosoma floridanum	Metazoa	Arthropoda	DB-GFOSS-M
525260	Corynebacterium accolens ATCC 49725	root	Actinobacteria	DB-unicellular
144183	Corynebacterium afermentans subsp. afermentans	root	Actinobacteria	DB-unicellular
1121355	Corynebacterium caspium DSM 44850	root	Actinobacteria	DB-unicellular
53374	Corynebacterium coyleae	root	Actinobacteria	DB-unicellular
931089	Corynebacterium deserti GIMN1.010	root	Actinobacteria	DB-unicellular
548478	Corynebacterium glucuronolyticum ATCC 51866	root	Actinobacteria	DB-unicellular
-200001718	Corynebacterium glutamicum AS 1.299	root	Actinobacteria	DB-unicellular
-100225326	Corynebacterium halotolerans 307_CHAL	root	Actinobacteria	DB-unicellular
-250038289	Corynebacterium jeikeium 805_CJEI	root	Actinobacteria	DB-unicellular
-180038289	Corynebacterium jeikeium Cj47446	root	Actinobacteria	DB-unicellular
1224163	Corynebacterium maris DSM 45190	root	Actinobacteria	DB-unicellular
-100035756	Corynebacterium pilosum CIP103422	root	Actinobacteria	DB-unicellular
-100029159	Crassostrea gigas 05x7-T-G4-1.051#20	Metazoa	Mollusca	DB-GFOSS-M
6565	Crassostrea virginica	Metazoa	Mollusca	DB-GFOSS-M
-200237895	Cryptosporidium hominis GCA_002223825.1	root	Apicomplexa	DB-unicellular
441375	Cryptosporidium muris RN66	root	Apicomplexa	DB-unicellular
-120857276	Cryptosporidium ubiquitum GCA_001865345.1	root	Apicomplexa	DB-unicellular
1314674	Cylindrobasidium torrendii FP15055 ss-10	Fungi	Basidiomycota	DB-unicellular
-100035525	Daphnia magna Xinb3	Metazoa	Arthropoda	DB-GFOSS-M
-100006669	Daphnia pulex GCA_000187875.1	Metazoa	Arthropoda	DB-GFOSS-M
79200	Daucus carota subsp. sativus	Viridiplantae	Streptophyta	DB-streptophyta
690850	Desulfovibrio africanus str. Walvis Bay	root	Proteobacteria	DB-unicellular
207559	Desulfovibrio alaskensis G20	root	Proteobacteria	DB-unicellular
1121438	Desulfovibrio alcoholivorans DSM 5433	root	Proteobacteria	DB-unicellular
1304872	Desulfovibrio cf. magneticus IFRC170	root	Proteobacteria	DB-unicellular
-100000876	Desulfovibrio desulfuricans DSM 7057	root	Proteobacteria	DB-unicellular
596151	Desulfovibrio fructosivorans JJ	root	Proteobacteria	DB-unicellular
1121456	Desulfovibrio longus DSM 6739	root	Proteobacteria	DB-unicellular
882	Desulfovibrio vulgaris str. Hildenborough	root	Proteobacteria	DB-unicellular
883	Desulfovibrio vulgaris str. 'Miyazaki F'	root	Proteobacteria	DB-unicellular
1121467	Desulfovibrio zosterae DSM 11974	root	Proteobacteria	DB-unicellular
121845	Diaphorina citri	Metazoa	Arthropoda	DB-GFOSS-M
-100007217	Drosophila ananassae TSC#14024-0371.13	Metazoa	Arthropoda	DB-GFOSS-M
7263	Drosophila arizonae	Metazoa	Arthropoda	DB-GFOSS-M
125945	Drosophila biarmipes	Metazoa	Arthropoda	DB-GFOSS-M
42026	Drosophila bipectinata	Metazoa	Arthropoda	DB-GFOSS-M
30019	Drosophila busckii	Metazoa	Arthropoda	DB-GFOSS-M
30023	Drosophila elegans	Metazoa	Arthropoda	DB-GFOSS-M
-100007220	Drosophila erecta TSC#14021-0224.01	Metazoa	Arthropoda	DB-GFOSS-M
29029	Drosophila eugracilis	Metazoa	Arthropoda	DB-GFOSS-M
30025	Drosophila ficusphila	Metazoa	Arthropoda	DB-GFOSS-M
-100007222	Drosophila grimshawi TSC#15287-2541.00	Metazoa	Arthropoda	DB-GFOSS-M
-100007224	Drosophila hydei 15085-1641.55	Metazoa	Arthropoda	DB-GFOSS-M
30033	Drosophila kikkawai	Metazoa	Arthropoda	DB-GFOSS-M
7227	Drosophila melanogaster	Metazoa	Arthropoda	DB-GFOSS-M
-100007229	Drosophila miranda MSH22	Metazoa	Arthropoda	DB-GFOSS-M
-100007230	Drosophila mojavensis TSC#15081-1352.22	Metazoa	Arthropoda	DB-GFOSS-M
7232	Drosophila navojoa	Metazoa	Arthropoda	DB-GFOSS-M
-100007282	Drosophila obscura 14011-0151.01	Metazoa	Arthropoda	DB-GFOSS-M
46245	Drosophila pseudoobscura pseudoobscura	Metazoa	Arthropoda	DB-GFOSS-M
1041015	Drosophila rhopaloa	Metazoa	Arthropoda	DB-GFOSS-M
-100007238	Drosophila sechellia Rob3c	Metazoa	Arthropoda	DB-GFOSS-M
-100007274	Drosophila serrata Fors4	Metazoa	Arthropoda	DB-GFOSS-M
-170007240	Drosophila simulans white501	Metazoa	Arthropoda	DB-GFOSS-M
29030	Drosophila takahashii	Metazoa	Arthropoda	DB-GFOSS-M
-100007244	Drosophila virilis TSC#15010-1051.87	Metazoa	Arthropoda	DB-GFOSS-M
-100007260	Drosophila willistoni TSC#14030-0811.24	Metazoa	Arthropoda	DB-GFOSS-M
-100007245	Drosophila yakuba Tai18E2	Metazoa	Arthropoda	DB-GFOSS-M
6211	Echinococcus multilocularis	Metazoa	Platyhelminthes	DB-GFOSS-M
-100051314	Eimeria brunetti Houghton	root	Apicomplexa	DB-unicellular
-100005804	Eimeria maxima Weybridge	root	Apicomplexa	DB-unicellular
-100044415	Eimeria mitis Houghton	root	Apicomplexa	DB-unicellular
-100051315	Eimeria necatrix Houghton	root	Apicomplexa	DB-unicellular
-100051316	Eimeria praecox Houghton	root	Apicomplexa	DB-unicellular
-100005802	Eimeria tenella Houghton	root	Apicomplexa	DB-unicellular
1248727	endosymbiont of unidentified scaly snail isolate Monju	root	Proteobacteria	DB-unicellular
-100208962	Escherichia albertii 20H38	root	Proteobacteria	DB-unicellular
562	Escherichia coli	root	Proteobacteria	DB-unicellular
-34310000562	Escherichia coli FC10276	root	Proteobacteria	DB-unicellular
981367	Escherichia fergusonii ECD227	root	Proteobacteria	DB-unicellular
1720309	Exaiptasia pallida	Metazoa	Cnidaria	DB-GFOSS-M
-120006192	Fasciola hepatica GCA_002763495.1	Metazoa	Platyhelminthes	DB-GFOSS-M
-101202724	Flavobacterium akiainvivens DSM 25510	root	Bacteroidetes	DB-unicellular
1341154	Flavobacterium cauense R2A-7	root	Bacteroidetes	DB-unicellular
1041826	Flavobacterium columnare ATCC 49512	root	Bacteroidetes	DB-unicellular
1121887	Flavobacterium daejeonense DSM 17708	root	Bacteroidetes	DB-unicellular
-100683124	Flavobacterium haoranii DSM 22807	root	Bacteroidetes	DB-unicellular
387094	Flavobacterium hercynium	root	Bacteroidetes	DB-unicellular
428988	Flavobacterium lindanitolerans	root	Bacteroidetes	DB-unicellular
-101761785	Flavobacterium sp. ov086 OV086	root	Bacteroidetes	DB-unicellular
1121901	Flavobacterium tegetincola DSM 22377	root	Bacteroidetes	DB-unicellular
-100158441	Folsomia candida VU population	Metazoa	Arthropoda	DB-GFOSS-M
1834516	Frankia asymbiotica	root	Actinobacteria	DB-unicellular
365528	Frankia discariae	root	Actinobacteria	DB-unicellular
298654	Frankia inefficax	root	Actinobacteria	DB-unicellular
-100040199	Fusarium avenaceum Fa05001	Fungi	Ascomycota	DB-unicellular
-140005127	Fusarium fujikuroi GCA_900096605.1	Fungi	Ascomycota	DB-unicellular
1450154	Fusarium graminearum CS3005	Fungi	Ascomycota	DB-unicellular
1089457	Fusarium oxysporum f. sp. conglutinans race 2 54008	Fungi	Ascomycota	DB-unicellular
1089451	Fusarium oxysporum f. sp. cubense tropical race 4 54006	Fungi	Ascomycota	DB-unicellular
1080344	Fusarium oxysporum f. sp. pisi HDV247	Fungi	Ascomycota	DB-unicellular
660027	Fusarium oxysporum Fo47	Fungi	Ascomycota	DB-unicellular
660025	Fusarium oxysporum Fo5176	Fungi	Ascomycota	DB-unicellular
1227346	Fusarium proliferatum ET1	Fungi	Ascomycota	DB-unicellular
-120948311	Fusarium proliferatum NRRL62905	Fungi	Ascomycota	DB-unicellular
1028729	Fusarium pseudograminearum CS3096	Fungi	Ascomycota	DB-unicellular
334819	Fusarium verticillioides 7600	Fungi	Ascomycota	DB-unicellular
34638	Galendromus occidentalis	Metazoa	Arthropoda	DB-GFOSS-M
391615	gamma proteobacterium HTCC5015	root	Proteobacteria	DB-unicellular
1838287	Gammaproteobacteria bacterium 2W06	root	Proteobacteria	DB-unicellular
8969	Haliaeetus albicilla	Metazoa	Chordata	DB-GFOSS-M
52644	Haliaeetus leucocephalus	Metazoa	Chordata	DB-GFOSS-M
-100114529	Haloferax alexandrinus Arc-Hr	root	Euryarchaeota	DB-unicellular
1227458	Haloferax alexandrinus JCM 10717	root	Euryarchaeota	DB-unicellular
662478	Haloferax denitrificans ATCC 35960	root	Euryarchaeota	DB-unicellular
-100302484	Haloferax larsenii CDM_5	root	Euryarchaeota	DB-unicellular
286706	Halyomorpha halys	Metazoa	Arthropoda	DB-GFOSS-M
9606	Homo sapiens	Metazoa	Chordata	DB-GFOSS-M
294128	Hyalella azteca	Metazoa	Arthropoda	DB-GFOSS-M
-120232323	Hypsibius dujardini Z151	Metazoa	Tardigrada	DB-GFOSS-M
-100006945	Ixodes scapularis Wikel colony	Metazoa	Arthropoda	DB-GFOSS-M
1071382	Kazachstania africana CBS 2517	Fungi	Ascomycota	DB-unicellular
1071383	Kazachstania naganishii CBS 8797	Fungi	Ascomycota	DB-unicellular
1789683	Kazachstania saulgeensis	Fungi	Ascomycota	DB-unicellular
37003	Kryptolebias marmoratus	Metazoa	Chordata	DB-GFOSS-M
397290	Lachnospiraceae bacterium A2	root	Firmicutes	DB-unicellular
1408320	Lachnospiraceae bacterium AC2014	root	Firmicutes	DB-unicellular
1792306	Lachnospiraceae bacterium C7	root	Firmicutes	DB-unicellular
1200747	Lachnospiraceae bacterium G11	root	Firmicutes	DB-unicellular
1410626	Lachnospiraceae bacterium NC2004	root	Firmicutes	DB-unicellular
1855376	Lachnospiraceae bacterium NLAE-zl-G231	root	Firmicutes	DB-unicellular
1410632	Lachnospiraceae bacterium V9D3004	root	Firmicutes	DB-unicellular
1520820	Lachnospiraceae bacterium XBD2001	root	Firmicutes	DB-unicellular
1410633	Lachnospiraceae bacterium YSB2008	root	Firmicutes	DB-unicellular
575593	Lachnospiraceae oral taxon 107 str. F0167	root	Firmicutes	DB-unicellular
-100089059	Lactobacillus acidipiscis ACA-DC 1533	root	Firmicutes	DB-unicellular
-250001606	Lactobacillus aviarius UMNLAv76	root	Firmicutes	DB-unicellular
1423726	Lactobacillus bifermentans DSM 20003	root	Firmicutes	DB-unicellular
1423727	Lactobacillus brantae DSM 23927	root	Firmicutes	DB-unicellular
-200001582	Lactobacillus casei B900021	root	Firmicutes	DB-unicellular
575595	Lactobacillus crispatus 125-2-CHN	root	Firmicutes	DB-unicellular
-330047770	Lactobacillus crispatus UMNLC13	root	Firmicutes	DB-unicellular
-360047770	Lactobacillus crispatus UMNLC15	root	Firmicutes	DB-unicellular
1585	Lactobacillus delbrueckii subsp. bulgaricus	root	Firmicutes	DB-unicellular
1293597	Lactobacillus equicursoris DSM 19284 = JCM 14600 = CIP 110162	root	Firmicutes	DB-unicellular
1423746	Lactobacillus frumenti DSM 13145	root	Firmicutes	DB-unicellular
1423749	Lactobacillus gastricus DSM 16045	root	Firmicutes	DB-unicellular
1423758	Lactobacillus hominis DSM 23910 = CRBIP 24.179	root	Firmicutes	DB-unicellular
-100109790	Lactobacillus jensenii TL2937	root	Firmicutes	DB-unicellular
-100637971	Lactobacillus koreensis 26-25	root	Firmicutes	DB-unicellular
1423774	Lactobacillus nantensis DSM 16982	root	Firmicutes	DB-unicellular
1423775	Lactobacillus nodensis DSM 19682 = JCM 14932 = NBRC 107160	root	Firmicutes	DB-unicellular
1423778	Lactobacillus oligofermentans DSM 15707 = LMG 22743	root	Firmicutes	DB-unicellular
-110152332	Lactobacillus parakefiri KR	root	Firmicutes	DB-unicellular
1122151	Lactobacillus paralimentarius DSM 13238 = JCM 10415	root	Firmicutes	DB-unicellular
-400001590	Lactobacillus plantarum FBR4	root	Firmicutes	DB-unicellular
-1790001590	Lactobacillus plantarum Lp820	root	Firmicutes	DB-unicellular
1423795	Lactobacillus rapi DSM 19907 = JCM 15042	root	Firmicutes	DB-unicellular
-430001598	Lactobacillus reuteri LR0	root	Firmicutes	DB-unicellular
-790047715	Lactobacillus rhamnosus L156.4	root	Firmicutes	DB-unicellular
-100001623	Lactobacillus ruminis DPC 6830	root	Firmicutes	DB-unicellular
1227363	Lactobacillus saerimneri 30a	root	Firmicutes	DB-unicellular
-200001624	Lactobacillus salivarius JCM 1047	root	Firmicutes	DB-unicellular
1423813	Lactobacillus vaccinostercus DSM 20634	root	Firmicutes	DB-unicellular
1133569	Lactobacillus vini DSM 20605	root	Firmicutes	DB-unicellular
6850	Limulus polyphemus	Metazoa	Arthropoda	DB-GFOSS-M
7574	Lingula anatina	Metazoa	Brachiopoda	DB-GFOSS-M
3871	Lupinus angustifolius	Viridiplantae	Streptophyta	DB-streptophyta
913325	Lysobacter arseniciresistens ZS79	root	Proteobacteria	DB-unicellular
1300345	Lysobacter dokdonensis DS-58	root	Proteobacteria	DB-unicellular
-100000069	Lysobacter enzymogenes C3	root	Proteobacteria	DB-unicellular
-120000069	Lysobacter enzymogenes M497-1	root	Proteobacteria	DB-unicellular
-100262324	Lysobacter gummosus 3.2.11	root	Proteobacteria	DB-unicellular
1122188	Lysobacter spongiicola DSM 21749	root	Proteobacteria	DB-unicellular
3750	Malus domestica	Viridiplantae	Streptophyta	DB-streptophyta
-101141883	Massilia putida 6NM-7T	root	Proteobacteria	DB-unicellular
-100047229	Massilia timonae NEU	root	Proteobacteria	DB-unicellular
682633	Mesorhizobium ciceri ca181	root	Proteobacteria	DB-unicellular
1040983	Mesorhizobium erdmanii USDA 3471	root	Proteobacteria	DB-unicellular
-160000381	Mesorhizobium loti NZP2042	root	Proteobacteria	DB-unicellular
-100043617	Mesorhizobium mediterraneum USDA 3392	root	Proteobacteria	DB-unicellular
1297569	Mesorhizobium metallidurans STM 2683	root	Proteobacteria	DB-unicellular
-100582680	Microbacterium azadirachtae ARN176	root	Actinobacteria	DB-unicellular
-130273677	Microbacterium oleivorans A9	root	Actinobacteria	DB-unicellular
-100300019	Microbacterium paludicola CC3	root	Actinobacteria	DB-unicellular
1151126	Microbacterium paraoxydans 77MFTsu3.2	root	Actinobacteria	DB-unicellular
-100370764	Microbacterium pygmaeum DSM 23142	root	Actinobacteria	DB-unicellular
979556	Microbacterium testaceum StLB037	root	Actinobacteria	DB-unicellular
644283	Micromonospora aurantiaca ATCC 27029	root	Actinobacteria	DB-unicellular
47855	Micromonospora citrea	root	Actinobacteria	DB-unicellular
285665	Micromonospora coriariae	root	Actinobacteria	DB-unicellular
709881	Micromonospora cremea	root	Actinobacteria	DB-unicellular
227316	Micromonospora eburnea	root	Actinobacteria	DB-unicellular
47858	Micromonospora echinofusca	root	Actinobacteria	DB-unicellular
1877	Micromonospora echinospora	root	Actinobacteria	DB-unicellular
307121	Micromonospora krabiensis	root	Actinobacteria	DB-unicellular
1150864	Micromonospora lupini str. Lupac 08	root	Actinobacteria	DB-unicellular
262898	Micromonospora mirobrigensis	root	Actinobacteria	DB-unicellular
145854	Micromonospora pallida	root	Actinobacteria	DB-unicellular
47871	Micromonospora peucetia	root	Actinobacteria	DB-unicellular
568872	Micromonospora rhizosphaerae	root	Actinobacteria	DB-unicellular
-100299152	Micromonospora siamensis DSM 45097	root	Actinobacteria	DB-unicellular
1881	Micromonospora viridifaciens	root	Actinobacteria	DB-unicellular
-100006573	Mizuhopecten yessoensis PY_sf001	Metazoa	Mollusca	DB-GFOSS-M
-101457233	Mucilaginibacter auburnensis DSM 28175	root	Bacteroidetes	DB-unicellular
551995	Mucilaginibacter gossypiicola	root	Bacteroidetes	DB-unicellular
1550579	Mucilaginibacter gotjawali	root	Bacteroidetes	DB-unicellular
354630	Mucilaginibacter lappiensis	root	Bacteroidetes	DB-unicellular
1792845	Mucilaginibacter pedocola	root	Bacteroidetes	DB-unicellular
1391627	Mucilaginibacter pineti	root	Bacteroidetes	DB-unicellular
1185650	Mycobacterium abscessus subsp. abscessus	root	Actinobacteria	DB-unicellular
-170001790	Mycobacterium asiaticum 1275241.6	root	Actinobacteria	DB-unicellular
1299329	Mycobacterium avium subsp. avium 2285 (S)	root	Actinobacteria	DB-unicellular
-170001774	Mycobacterium chelonae 203	root	Actinobacteria	DB-unicellular
710421	Mycobacterium chubuense NBB4	root	Actinobacteria	DB-unicellular
-100451644	Mycobacterium conceptionense MLE	root	Actinobacteria	DB-unicellular
-250001766	Mycobacterium fortuitum 1242461.0	root	Actinobacteria	DB-unicellular
-100134601	Mycobacterium goodii X7B	root	Actinobacteria	DB-unicellular
-110001778	Mycobacterium gordonae 1245695.6	root	Actinobacteria	DB-unicellular
-130001778	Mycobacterium gordonae 1245752.6	root	Actinobacteria	DB-unicellular
-120001767	Mycobacterium intracellulare E2190	root	Actinobacteria	DB-unicellular
1297124	Mycobacterium leprae 7935681	root	Actinobacteria	DB-unicellular
560555	Mycobacterium mantenii	root	Actinobacteria	DB-unicellular
-100039691	Mycobacterium moriokaense CIP105393	root	Actinobacteria	DB-unicellular
-140056689	Mycobacterium mucogenicum 1127319.6	root	Actinobacteria	DB-unicellular
-100001807	Mycobacterium obuense UC1	root	Actinobacteria	DB-unicellular
-100039693	Mycobacterium porcinum HMC_M12	root	Actinobacteria	DB-unicellular
710685	Mycobacterium rhodesiae NBB3	root	Actinobacteria	DB-unicellular
-140875328	Mycobacterium sinense 1274684.2	root	Actinobacteria	DB-unicellular
-110001787	Mycobacterium szulgai 1146974.2	root	Actinobacteria	DB-unicellular
-110001797	Mycobacterium thermoresistibile NCTC10409	root	Actinobacteria	DB-unicellular
1354275	Mycobacterium vaccae 95051	root	Actinobacteria	DB-unicellular
1334629	Myxococcus fulvus 124B02	root	Proteobacteria	DB-unicellular
1278073	Myxococcus stipitatus DSM 14675	root	Proteobacteria	DB-unicellular
125878	Nanorana parkeri	Metazoa	Chordata	DB-GFOSS-M
660122	Nectria haematococca mpVI 77-13-4	Fungi	Ascomycota	DB-unicellular
110193	Nicrophorus vespilloides	Metazoa	Arthropoda	DB-GFOSS-M
108931	Nilaparvata lugens	Metazoa	Arthropoda	DB-GFOSS-M
1210062	Nocardia acidivorans NBRC 108247	root	Actinobacteria	DB-unicellular
-100756689	Nocardia amikacinitolerans DSM 45537	root	Actinobacteria	DB-unicellular
1206722	Nocardia araoensis NBRC 100135	root	Actinobacteria	DB-unicellular
1141647	Nocardia arizonensis	root	Actinobacteria	DB-unicellular
-110037326	Nocardia brasiliensis FDAARGOS_352	root	Actinobacteria	DB-unicellular
-100085688	Nocardia cerradoensis CNM20130759	root	Actinobacteria	DB-unicellular
53428	Nocardia crassostreae	root	Actinobacteria	DB-unicellular
1538463	Nocardia donostiensis	root	Actinobacteria	DB-unicellular
247156	Nocardia farcinica IFM 10152	root	Actinobacteria	DB-unicellular
1220553	Nocardia flavorosea NBRC 108225	root	Actinobacteria	DB-unicellular
1223546	Nocardia grenadensis NBRC 108939	root	Actinobacteria	DB-unicellular
1206731	Nocardia jiangxiensis NBRC 101359	root	Actinobacteria	DB-unicellular
1210089	Nocardia mexicana NBRC 108244	root	Actinobacteria	DB-unicellular
1415166	Nocardia nova SH22a	root	Actinobacteria	DB-unicellular
1206734	Nocardia paucivorans NBRC 100373	root	Actinobacteria	DB-unicellular
1223547	Nocardia rhamnosiphila NBRC 108938	root	Actinobacteria	DB-unicellular
-100455432	Nocardia terpenica IFM 0406	root	Actinobacteria	DB-unicellular
1206739	Nocardia testacea NBRC 100365	root	Actinobacteria	DB-unicellular
1206740	Nocardia thailandica NBRC 100428	root	Actinobacteria	DB-unicellular
1210100	Nocardia uniformis NBRC 13702	root	Actinobacteria	DB-unicellular
1210098	Nocardia vaccinii NBRC 15922	root	Actinobacteria	DB-unicellular
1141657	Nocardia vulneris	root	Actinobacteria	DB-unicellular
8208	Notothenia coriiceps	Metazoa	Chordata	DB-GFOSS-M
48709	Orchesella cincta	Metazoa	Arthropoda	DB-GFOSS-M
1629725	Oryctes borbonicus	Metazoa	Arthropoda	DB-GFOSS-M
-100008090	Oryzias latipes Hd-rR	Metazoa	Chordata	DB-GFOSS-M
684063	Paenibacillus algorifonticola	root	Firmicutes	DB-unicellular
1117108	Paenibacillus alvei TS-15	root	Firmicutes	DB-unicellular
-100001451	Paenibacillus amylolyticus Heshi-A3	root	Firmicutes	DB-unicellular
1235795	Paenibacillus barengoltzii G22	root	Firmicutes	DB-unicellular
1126833	Paenibacillus beijingensis	root	Firmicutes	DB-unicellular
-100160799	Paenibacillus borealis FSL H7-0744	root	Firmicutes	DB-unicellular
1045775	Paenibacillus catalpae	root	Firmicutes	DB-unicellular
1220558	Paenibacillus chitinolyticus NBRC 15660	root	Firmicutes	DB-unicellular
1763538	Paenibacillus crassostreae	root	Firmicutes	DB-unicellular
1122917	Paenibacillus daejeonensis DSM 15491	root	Firmicutes	DB-unicellular
1380763	Paenibacillus darwinianus	root	Firmicutes	DB-unicellular
1131935	Paenibacillus dendritiformis C454	root	Firmicutes	DB-unicellular
1007103	Paenibacillus elgii B69	root	Firmicutes	DB-unicellular
1306852	Paenibacillus etheri	root	Firmicutes	DB-unicellular
1469647	Paenibacillus ferrarius	root	Firmicutes	DB-unicellular
1122919	Paenibacillus ginsengihumi DSM 21568	root	Firmicutes	DB-unicellular
-110059843	Paenibacillus glucanolyticus FSL R5-0817	root	Firmicutes	DB-unicellular
1243662	Paenibacillus gorillae	root	Firmicutes	DB-unicellular
743719	Paenibacillus lactis 154	root	Firmicutes	DB-unicellular
1477	Paenibacillus larvae subsp. pulvifaciens	root	Firmicutes	DB-unicellular
44252	Paenibacillus macerans	root	Firmicutes	DB-unicellular
1122921	Paenibacillus massiliensis 2301065 = DSM 16942	root	Firmicutes	DB-unicellular
-190189426	Paenibacillus odorifer FSL H8-0069	root	Firmicutes	DB-unicellular
-100001472	Paenibacillus pabuli FSL F4-0087	root	Firmicutes	DB-unicellular
-100512399	Paenibacillus pectinilyticus KCTC13222	root	Firmicutes	DB-unicellular
1087481	Paenibacillus peoriae KCTC 3763	root	Firmicutes	DB-unicellular
1619311	Paenibacillus physcomitrellae	root	Firmicutes	DB-unicellular
1122924	Paenibacillus pinihumi DSM 23905 = JCM 16419	root	Firmicutes	DB-unicellular
-120001406	Paenibacillus polymyxa CF05	root	Firmicutes	DB-unicellular
1073571	Paenibacillus riograndensis SBR5	root	Firmicutes	DB-unicellular
1033743	Paenibacillus senegalensis JC66	root	Firmicutes	DB-unicellular
1737426	Paenibacillus senegalimassiliensis	root	Firmicutes	DB-unicellular
1333845	Paenibacillus sophorae	root	Firmicutes	DB-unicellular
-101761875	Paenibacillus sp. cl123 CL123	root	Firmicutes	DB-unicellular
1122926	Paenibacillus taiwanensis DSM 18679	root	Firmicutes	DB-unicellular
1313296	Paenibacillus uliginis N3/975	root	Firmicutes	DB-unicellular
-100071995	Paenibacillus vortex GM2FR	root	Firmicutes	DB-unicellular
-100268407	Paenibacillus wynnii DSM 18334	root	Firmicutes	DB-unicellular
-110082367	Paracoccus pantotrophus DSM 1403	root	Proteobacteria	DB-unicellular
336292	Paracoccus tibetensis	root	Proteobacteria	DB-unicellular
-110147645	Paracoccus yeei TT13	root	Proteobacteria	DB-unicellular
-100114398	Parasteatoda tepidariorum Goettingen	Metazoa	Arthropoda	DB-GFOSS-M
121224	Pediculus humanus corporis	Metazoa	Arthropoda	DB-GFOSS-M
31271	Plasmodium chabaudi chabaudi	root	Apicomplexa	DB-unicellular
-100208452	Plasmodium coatneyi Hackeri	root	Apicomplexa	DB-unicellular
1120755	Plasmodium cynomolgi strain B	root	Apicomplexa	DB-unicellular
-100647221	Plasmodium gaboni SY75	root	Apicomplexa	DB-unicellular
-100005849	Plasmodium gallinaceum 8A	root	Apicomplexa	DB-unicellular
-100005850	Plasmodium knowlesi Malayan Strain Pk1 (A+)	root	Apicomplexa	DB-unicellular
-120005858	Plasmodium malariae GCA_900090045.1	root	Apicomplexa	DB-unicellular
864141	Plasmodium ovale curtisi	root	Apicomplexa	DB-unicellular
-100005854	Plasmodium reichenowi SY57	root	Apicomplexa	DB-unicellular
-100085471	Plasmodium relictum SGS1	root	Apicomplexa	DB-unicellular
54757	Plasmodium vinckei vinckei	root	Apicomplexa	DB-unicellular
1035515	Plasmodium vivax Mauritania I	root	Apicomplexa	DB-unicellular
1323249	Plasmodium yoelii 17X	root	Apicomplexa	DB-unicellular
585502	Prevotella bergensis DSM 17361	root	Bacteroidetes	DB-unicellular
873513	Prevotella buccae ATCC 33574	root	Bacteroidetes	DB-unicellular
679190	Prevotella buccalis ATCC 35310	root	Bacteroidetes	DB-unicellular
1401078	Prevotella buccalis DNF00985	root	Bacteroidetes	DB-unicellular
-100028128	Prevotella corporis MJR7716	root	Bacteroidetes	DB-unicellular
1401077	Prevotella denticola DNF00960	root	Bacteroidetes	DB-unicellular
-100076123	Prevotella enoeca F0113	root	Bacteroidetes	DB-unicellular
1122983	Prevotella falsenii DSM 22864 = JCM 15124	root	Bacteroidetes	DB-unicellular
1236517	Prevotella fusca JCM 17724	root	Bacteroidetes	DB-unicellular
1401073	Prevotella melaninogenica DNF00666	root	Bacteroidetes	DB-unicellular
1073367	Prevotella oralis CC98A	root	Bacteroidetes	DB-unicellular
-101761883	Prevotella sp. kh1p2 KH1P2	root	Bacteroidetes	DB-unicellular
-101761886	Prevotella sp. lc2012 LC2012	root	Bacteroidetes	DB-unicellular
-101761889	Prevotella sp. tf2-5 TF2-5	root	Bacteroidetes	DB-unicellular
1912599	Pseudomonas acidophila	root	Proteobacteria	DB-unicellular
-3810000287	Pseudomonas aeruginosa AZPAE12147	root	Proteobacteria	DB-unicellular
1248438	Pseudomonas alcaliphila 34	root	Proteobacteria	DB-unicellular
1292027	Pseudomonas azotifigens DSM 17556	root	Proteobacteria	DB-unicellular
-100129817	Pseudomonas brenneri BS2771	root	Proteobacteria	DB-unicellular
587851	Pseudomonas chlororaphis subsp. aureofaciens	root	Proteobacteria	DB-unicellular
1441629	Pseudomonas cichorii JBC1	root	Proteobacteria	DB-unicellular
1215097	Pseudomonas citronellolis NBRC 103043	root	Proteobacteria	DB-unicellular
-100882211	Pseudomonas deceptionensis DSM 26521	root	Proteobacteria	DB-unicellular
-100359110	Pseudomonas extremaustralis USBA 515	root	Proteobacteria	DB-unicellular
-420000294	Pseudomonas fluorescens AU20219	root	Proteobacteria	DB-unicellular
-350000294	Pseudomonas fluorescens C8	root	Proteobacteria	DB-unicellular
1262454	Pseudomonas fluorescens Pf29Arp	root	Proteobacteria	DB-unicellular
-250000294	Pseudomonas fluorescens SF4c	root	Proteobacteria	DB-unicellular
-220000296	Pseudomonas fragi F1786	root	Proteobacteria	DB-unicellular
-100047880	Pseudomonas fulva MEJ086	root	Proteobacteria	DB-unicellular
-101429083	Pseudomonas hussainii MB3	root	Proteobacteria	DB-unicellular
-100137658	Pseudomonas indica PIC105	root	Proteobacteria	DB-unicellular
-100132476	Pseudomonas kilonensis 1855-344	root	Proteobacteria	DB-unicellular
1301098	Pseudomonas knackmussii B13	root	Proteobacteria	DB-unicellular
1215107	Pseudomonas mandelii NBRC 103147	root	Proteobacteria	DB-unicellular
-100000298	Pseudomonas marginalis BS2952	root	Proteobacteria	DB-unicellular
437900	Pseudomonas marincola	root	Proteobacteria	DB-unicellular
1215108	Pseudomonas mendocina NBRC 14162	root	Proteobacteria	DB-unicellular
-140076759	Pseudomonas monteilii GTC 10899	root	Proteobacteria	DB-unicellular
-140078327	Pseudomonas mosselii PtA1	root	Proteobacteria	DB-unicellular
301	Pseudomonas oleovorans	root	Proteobacteria	DB-unicellular
-100047885	Pseudomonas oryzihabitans RIT370	root	Proteobacteria	DB-unicellular
319939	Pseudomonas otitidis	root	Proteobacteria	DB-unicellular
428992	Pseudomonas panipatensis	root	Proteobacteria	DB-unicellular
1323663	Pseudomonas pelagia CL-AP6	root	Proteobacteria	DB-unicellular
-130070775	Pseudomonas plecoglossicida NZBD9	root	Proteobacteria	DB-unicellular
-120200451	Pseudomonas poae BS2776	root	Proteobacteria	DB-unicellular
-500000303	Pseudomonas putida FDAARGOS_376	root	Proteobacteria	DB-unicellular
-480000303	Pseudomonas putida KF715	root	Proteobacteria	DB-unicellular
1123020	Pseudomonas resinovorans DSM 21078	root	Proteobacteria	DB-unicellular
1434072	Pseudomonas salegens	root	Proteobacteria	DB-unicellular
298908	Pseudomonas segetis	root	Proteobacteria	DB-unicellular
640205	Pseudomonas seleniipraecipitans	root	Proteobacteria	DB-unicellular
1333856	Pseudomonas stutzeri MF28	root	Proteobacteria	DB-unicellular
-150000316	Pseudomonas stutzeri NT0128	root	Proteobacteria	DB-unicellular
1109445	Pseudomonas stutzeri SDM-LAC	root	Proteobacteria	DB-unicellular
-120000316	Pseudomonas stutzeri YC-YH1	root	Proteobacteria	DB-unicellular
103796	Pseudomonas syringae pv. actinidiae	root	Proteobacteria	DB-unicellular
59511	Pseudomonas syringae pv. maculicola	root	Proteobacteria	DB-unicellular
321	Pseudomonas syringae pv. syringae	root	Proteobacteria	DB-unicellular
1292030	Pseudomonas taiwanensis DSM 21245	root	Proteobacteria	DB-unicellular
-120086265	Pseudomonas thivervalensis BS3779	root	Proteobacteria	DB-unicellular
-100086265	Pseudomonas thivervalensis PITR2	root	Proteobacteria	DB-unicellular
-100198618	Pseudomonas umsongensis BS3657	root	Proteobacteria	DB-unicellular
1198305	Pseudomonas viridiflava ICMP 13104	root	Proteobacteria	DB-unicellular
28612	Rhagoletis zephyria	Metazoa	Arthropoda	DB-GFOSS-M
61621	Rhinopithecus bieti	Metazoa	Chordata	DB-GFOSS-M
61622	Rhinopithecus roxellana	Metazoa	Chordata	DB-GFOSS-M
1138170	Rhizobium aethiopicum	root	Proteobacteria	DB-unicellular
-121184720	Rhizobium anhuiense J3	root	Proteobacteria	DB-unicellular
-121138189	Rhizobium bangladeshense 1024	root	Proteobacteria	DB-unicellular
1967781	Rhizobium esperanzae	root	Proteobacteria	DB-unicellular
-110029449	Rhizobium etli NXC12	root	Proteobacteria	DB-unicellular
1418105	Rhizobium gallicum bv. gallicum R602	root	Proteobacteria	DB-unicellular
990285	Rhizobium grahamii CCGE 502	root	Proteobacteria	DB-unicellular
387	Rhizobium leguminosarum bv. viciae	root	Proteobacteria	DB-unicellular
-120000384	Rhizobium leguminosarum YR374	root	Proteobacteria	DB-unicellular
1496690	Rhizobium marinum	root	Proteobacteria	DB-unicellular
796891	Rhizobium mesoamericanum STM6155	root	Proteobacteria	DB-unicellular
410764	Rhizobium multihospitium	root	Proteobacteria	DB-unicellular
1867956	Rhizobium oryziradicis	root	Proteobacteria	DB-unicellular
-210000396	Rhizobium phaseoli N841	root	Proteobacteria	DB-unicellular
-100648995	Rhizobium pusense CCGM10	root	Proteobacteria	DB-unicellular
1336235	Rhizobium selenitireducens ATCC BAA-1503	root	Proteobacteria	DB-unicellular
698761	Rhizobium tropici CIAT 899	root	Proteobacteria	DB-unicellular
-110000398	Rhizobium tropici YR530	root	Proteobacteria	DB-unicellular
690585	Rhizobium vignae	root	Proteobacteria	DB-unicellular
1219012	Rhodococcus corynebacterioides NBRC 14404	root	Actinobacteria	DB-unicellular
-180001833	Rhodococcus erythropolis ACN1	root	Actinobacteria	DB-unicellular
1443890	Rhodococcus fascians 04-516	root	Actinobacteria	DB-unicellular
1443899	Rhodococcus fascians GIC26	root	Actinobacteria	DB-unicellular
-360043767	Rhodococcus hoagii PAM1533	root	Actinobacteria	DB-unicellular
543736	Rhodococcus opacus PD630	root	Actinobacteria	DB-unicellular
-100103816	Rhodococcus pyridinivorans GF3	root	Actinobacteria	DB-unicellular
-110001829	Rhodococcus rhodochrous 11Y	root	Actinobacteria	DB-unicellular
1429046	Rhodococcus rhodochrous ATCC 21198	root	Actinobacteria	DB-unicellular
903528	Rhodococcus rhodochrous J3	root	Actinobacteria	DB-unicellular
-100001829	Rhodococcus rhodochrous NRRL B-1306	root	Actinobacteria	DB-unicellular
1219028	Rhodococcus wratislaviensis NBRC 100605	root	Actinobacteria	DB-unicellular
1219029	Rhodococcus yunnanensis NBRC 103083	root	Actinobacteria	DB-unicellular
28212	Sphingomonas adhaesiva	root	Proteobacteria	DB-unicellular
1219040	Sphingomonas asaccharolytica NBRC 15499	root	Proteobacteria	DB-unicellular
1112212	Sphingomonas echinoides ATCC 14820	root	Proteobacteria	DB-unicellular
-100869719	Sphingomonas endophytica NS334	root	Proteobacteria	DB-unicellular
862134	Sphingomonas ginsenosidimutans	root	Proteobacteria	DB-unicellular
-100653954	Sphingomonas haloaromaticamans P3	root	Proteobacteria	DB-unicellular
-100563996	Sphingomonas hankookensis CN3	root	Proteobacteria	DB-unicellular
1166337	Sphingomonas jatrophae	root	Proteobacteria	DB-unicellular
1219046	Sphingomonas koreensis NBRC 16723	root	Proteobacteria	DB-unicellular
1090318	Sphingomonas phyllosphaerae 5.2	root	Proteobacteria	DB-unicellular
1123269	Sphingomonas sanxanigenens DSM 19645 = NX02	root	Proteobacteria	DB-unicellular
-101545915	Sphingomonas sp. 35-24ZXX 35-24zxx	root	Proteobacteria	DB-unicellular
1141889	Sphingomonas spermidinifaciens	root	Proteobacteria	DB-unicellular
407821	Stegodyphus mimosarum	Metazoa	Arthropoda	DB-GFOSS-M
1154903	Streptococcus agalactiae GB00115	root	Firmicutes	DB-unicellular
-2480001311	Streptococcus agalactiae GB-NI-003	root	Firmicutes	DB-unicellular
1161422	Streptococcus anginosus SK1138	root	Firmicutes	DB-unicellular
1458253	Streptococcus oralis subsp. dentisani	root	Firmicutes	DB-unicellular
1891914	Streptococcus oralis subsp. oralis	root	Firmicutes	DB-unicellular
-190001348	Streptococcus parauberis AZ70.1	root	Firmicutes	DB-unicellular
-32610001313	Streptococcus pneumoniae 0338	root	Firmicutes	DB-unicellular
888817	Streptococcus sanguinis SK405	root	Firmicutes	DB-unicellular
888808	Streptococcus sanguinis SK49	root	Firmicutes	DB-unicellular
1123318	Streptococcus thoraltensis DSM 12221	root	Firmicutes	DB-unicellular
1450188	Streptococcus uberis C5388	root	Firmicutes	DB-unicellular
-110933944	Streptomyces abyssalis SCSIO 10390	root	Actinobacteria	DB-unicellular
-160042234	Streptomyces acidiscabies a2	root	Actinobacteria	DB-unicellular
-100042234	Streptomyces acidiscabies NCPPB 4445	root	Actinobacteria	DB-unicellular
-100001940	Streptomyces albireticuli SMD11	root	Actinobacteria	DB-unicellular
-100067267	Streptomyces alboflavus MDJK44	root	Actinobacteria	DB-unicellular
-120001888	Streptomyces albus BK3-25	root	Actinobacteria	DB-unicellular
67257	Streptomyces albus subsp. albus	root	Actinobacteria	DB-unicellular
380248	Streptomyces alni	root	Actinobacteria	DB-unicellular
-100001890	Streptomyces antibioticus NRRL B-2032	root	Actinobacteria	DB-unicellular
-100001892	Streptomyces anulatus NRRL B-3362	root	Actinobacteria	DB-unicellular
-100066869	Streptomyces atroolivaceus NRRL ISP-5137	root	Actinobacteria	DB-unicellular
1286094	Streptomyces aurantiacus JA 4570	root	Actinobacteria	DB-unicellular
-100047760	Streptomyces aurantiacus NRRL ISP-5412	root	Actinobacteria	DB-unicellular
749414	Streptomyces bingchenggensis BCW-1	root	Actinobacteria	DB-unicellular
67280	Streptomyces bobili	root	Actinobacteria	DB-unicellular
58343	Streptomyces canus	root	Actinobacteria	DB-unicellular
1172183	Streptomyces canus 299MFChir4.1	root	Actinobacteria	DB-unicellular
-100058343	Streptomyces canus C-509	root	Actinobacteria	DB-unicellular
67285	Streptomyces cellostaticus	root	Actinobacteria	DB-unicellular
-100053446	Streptomyces cinnamoneus ATCC 12686	root	Actinobacteria	DB-unicellular
443255	Streptomyces clavuligerus ATCC 27064	root	Actinobacteria	DB-unicellular
1214101	Streptomyces davaonensis JCM 4913	root	Actinobacteria	DB-unicellular
249567	Streptomyces decoyicus	root	Actinobacteria	DB-unicellular
42236	Streptomyces diastatochromogenes	root	Actinobacteria	DB-unicellular
68194	Streptomyces durhamensis	root	Actinobacteria	DB-unicellular
-100285574	Streptomyces erythrochromogenes NRRL B-2112	root	Actinobacteria	DB-unicellular
1440059	Streptomyces exfoliatus DSM 41693	root	Actinobacteria	DB-unicellular
1123319	Streptomyces flavidovirens DSM 40150	root	Actinobacteria	DB-unicellular
67300	Streptomyces flocculus	root	Actinobacteria	DB-unicellular
-101616117	Streptomyces formicae KY5	root	Actinobacteria	DB-unicellular
1319510	Streptomyces fradiae ATCC 10745 = DSM 40063	root	Actinobacteria	DB-unicellular
-100033898	Streptomyces galbus KCCM 41354	root	Actinobacteria	DB-unicellular
-100235986	Streptomyces glauciniger CGMCC 4.1858	root	Actinobacteria	DB-unicellular
996637	Streptomyces griseoaurantiacus M045	root	Actinobacteria	DB-unicellular
68214	Streptomyces griseochromogenes	root	Actinobacteria	DB-unicellular
467200	Streptomyces griseoflavus Tu4000	root	Actinobacteria	DB-unicellular
146922	Streptomyces griseofuscus	root	Actinobacteria	DB-unicellular
-110001911	Streptomyces griseus BIG105	root	Actinobacteria	DB-unicellular
67263	Streptomyces griseus subsp. griseus	root	Actinobacteria	DB-unicellular
310781	Streptomyces guanduensis	root	Actinobacteria	DB-unicellular
-100001944	Streptomyces halstedii NRRL ISP-5068	root	Actinobacteria	DB-unicellular
457427	Streptomyces himastatinicus ATCC 53653	root	Actinobacteria	DB-unicellular
35620	Streptomyces hirsutus	root	Actinobacteria	DB-unicellular
68042	Streptomyces hygroscopicus subsp. hygroscopicus	root	Actinobacteria	DB-unicellular
1203460	Streptomyces hygroscopicus subsp. jinggangensis TL01	root	Actinobacteria	DB-unicellular
264445	Streptomyces hygroscopicus subsp. limoneus	root	Actinobacteria	DB-unicellular
-100001912	Streptomyces hygroscopicus XM201	root	Actinobacteria	DB-unicellular
-100068219	Streptomyces iakyrus NRRL ISP-5482	root	Actinobacteria	DB-unicellular
417292	Streptomyces indicus	root	Actinobacteria	DB-unicellular
698759	Streptomyces ipomoeae 91-03	root	Actinobacteria	DB-unicellular
936756	Streptomyces kanasensis	root	Actinobacteria	DB-unicellular
-100068223	Streptomyces katrae NRRL B-16271	root	Actinobacteria	DB-unicellular
-110068223	Streptomyces katrae NRRL ISP-5550	root	Actinobacteria	DB-unicellular
864058	Streptomyces kebangsaanensis	root	Actinobacteria	DB-unicellular
58340	Streptomyces lavendulae subsp. lavendulae	root	Actinobacteria	DB-unicellular
-100067315	Streptomyces lavenduligriseus NRRL ISP-5487	root	Actinobacteria	DB-unicellular
1434255	Streptomyces lushanensis	root	Actinobacteria	DB-unicellular
-110047763	Streptomyces lydicus A02	root	Actinobacteria	DB-unicellular
-100284036	Streptomyces mutomycini NRRL B-65393	root	Actinobacteria	DB-unicellular
-100518642	Streptomyces nanshensis SCSIO 10429	root	Actinobacteria	DB-unicellular
-110518642	Streptomyces nanshensis SCSIO M10372	root	Actinobacteria	DB-unicellular
42238	Streptomyces neyagawaensis	root	Actinobacteria	DB-unicellular
-100193462	Streptomyces niveus SCSIO 3406	root	Actinobacteria	DB-unicellular
1417980	Streptomyces odonnellii	root	Actinobacteria	DB-unicellular
-100358823	Streptomyces olindensis DAUFPE 5622	root	Actinobacteria	DB-unicellular
-100047716	Streptomyces olivaceus NRRL B-1125	root	Actinobacteria	DB-unicellular
310782	Streptomyces paucisporeus	root	Actinobacteria	DB-unicellular
-100001950	Streptomyces peucetius NRRL WC-3868	root	Actinobacteria	DB-unicellular
58346	Streptomyces platensis	root	Actinobacteria	DB-unicellular
67350	Streptomyces pseudovenezuelae	root	Actinobacteria	DB-unicellular
-100164348	Streptomyces puniciscabiei NRRL B-24456	root	Actinobacteria	DB-unicellular
1054860	Streptomyces purpureus KA281	root	Actinobacteria	DB-unicellular
68259	Streptomyces purpurogeneiscleroticus	root	Actinobacteria	DB-unicellular
1343740	Streptomyces rapamycinicus NRRL 5491	root	Actinobacteria	DB-unicellular
-100114699	Streptomyces rhizosphaericus NRRL B-24304	root	Actinobacteria	DB-unicellular
132474	Streptomyces rimosus subsp. rimosus	root	Actinobacteria	DB-unicellular
-110083378	Streptomyces ruber NRRL ISP-5378	root	Actinobacteria	DB-unicellular
-100310780	Streptomyces rubidus NRRL B-24619	root	Actinobacteria	DB-unicellular
-170001930	Streptomyces scabiei 84-34	root	Actinobacteria	DB-unicellular
-100159449	Streptomyces scabrisporus NF3	root	Actinobacteria	DB-unicellular
-100001957	Streptomyces sclerotialus NRRL ISP-5269	root	Actinobacteria	DB-unicellular
1440053	Streptomyces scopuliridis RB72	root	Actinobacteria	DB-unicellular
-100545123	Streptomyces silaceus ACCC40021	root	Actinobacteria	DB-unicellular
-101765722	Streptomyces silvensis ATCC 53525	root	Actinobacteria	DB-unicellular
-101761906	Streptomyces sp. yr375 YR375	root	Actinobacteria	DB-unicellular
1331668	Streptomyces sparsogenes DSM 40356	root	Actinobacteria	DB-unicellular
1306406	Streptomyces thermolilacinus SPC6	root	Actinobacteria	DB-unicellular
-100085558	Streptomyces turgidiscabies T45	root	Actinobacteria	DB-unicellular
-101048205	Streptomyces uncialis DCA2648	root	Actinobacteria	DB-unicellular
-100284040	Streptomyces variegatus NRRL B-16380	root	Actinobacteria	DB-unicellular
-100067373	Streptomyces varsoviensis NRRL ISP-5346	root	Actinobacteria	DB-unicellular
-100001935	Streptomyces violaceoruber NRRL S-12	root	Actinobacteria	DB-unicellular
-110001935	Streptomyces violaceoruber NRRL S-981	root	Actinobacteria	DB-unicellular
-100068280	Streptomyces violaceusniger NRRL F-8817	root	Actinobacteria	DB-unicellular
-100066377	Streptomyces violens NRRL ISP-5597	root	Actinobacteria	DB-unicellular
-110001961	Streptomyces virginiae NRRL ISP-5094	root	Actinobacteria	DB-unicellular
-100048665	Streptomyces viridifaciens DSM 40239	root	Actinobacteria	DB-unicellular
591159	Streptomyces viridochromogenes DSM 40736	root	Actinobacteria	DB-unicellular
-100001938	Streptomyces viridochromogenes NRRL 3414	root	Actinobacteria	DB-unicellular
-130001938	Streptomyces viridochromogenes NRRL 3427	root	Actinobacteria	DB-unicellular
-140001938	Streptomyces viridochromogenes NRRL B-24167	root	Actinobacteria	DB-unicellular
67581	Streptomyces viridosporus	root	Actinobacteria	DB-unicellular
665577	Streptomyces viridosporus T7A	root	Actinobacteria	DB-unicellular
1123322	Streptomyces vitaminophilus DSM 41686	root	Actinobacteria	DB-unicellular
-100285514	Streptomyces xylophagus NRRL B-12029	root	Actinobacteria	DB-unicellular
7668	Strongylocentrotus purpuratus	Metazoa	Echinodermata	DB-GFOSS-M
-100034506	Strongyloides ratti ED321 Heterogonic	Metazoa	Nematoda	DB-GFOSS-M
50429	Stylophora pistillata	Metazoa	Cnidaria	DB-GFOSS-M
9823	Sus scrofa	Metazoa	Chordata	DB-GFOSS-M
-100032264	Tetranychus urticae London	Metazoa	Arthropoda	DB-GFOSS-M
637379	Thalassiosira oceanica CCMP1005	root	Bacillariophyta	DB-unicellular
296543	Thalassiosira pseudonana CCMP1335	root	Bacillariophyta	DB-unicellular
-110436515	Variovorax boronicumulans PHE5-4	root	Bacteroidetes	DB-unicellular
-170034073	Variovorax paradoxus H061	root	Bacteroidetes	DB-unicellular
-100034073	Variovorax paradoxus MEDvA23	root	Bacteroidetes	DB-unicellular
-170000663	Vibrio alginolyticus RM-12-1	root	Proteobacteria	DB-unicellular
-110553239	Vibrio breoganii 1A06	root	Proteobacteria	DB-unicellular
796620	Vibrio caribbeanicus ATCC BAA-2122	root	Proteobacteria	DB-unicellular
-3680000666	Vibrio cholerae OYP4G08	root	Proteobacteria	DB-unicellular
1187845	Vibrio genomosp. F10 str. 9ZB36	root	Proteobacteria	DB-unicellular
1300144	Vibrio harveyi VHJR4	root	Proteobacteria	DB-unicellular
-100000689	Vibrio mediterranei 21LN0615E	root	Proteobacteria	DB-unicellular
1004326	Vibrio mexicanus	root	Proteobacteria	DB-unicellular
675820	Vibrio mimicus VM223	root	Proteobacteria	DB-unicellular
1238449	Vibrio nigripulchritudo SO65	root	Proteobacteria	DB-unicellular
675816	Vibrio orientalis CIP 102891 = ATCC 33934	root	Proteobacteria	DB-unicellular
-111381081	Vibrio panuliri CAIM 1902	root	Proteobacteria	DB-unicellular
-670000670	Vibrio parahaemolyticus NCKU_TV_3HP	root	Proteobacteria	DB-unicellular
-100045658	Vibrio scophthalmi VS-12	root	Proteobacteria	DB-unicellular
1435069	Vibrio tritonius	root	Proteobacteria	DB-unicellular
1299270	Wallemia ichthyophaga EXF-994	Fungi	Basidiomycota	DB-unicellular
671144	Wallemia mellicola CBS 633.66	Fungi	Basidiomycota	DB-unicellular
-100008355	Xenopus laevis J	Metazoa	Chordata	DB-GFOSS-M
-100008364	Xenopus tropicalis Nigerian	Metazoa	Chordata	DB-GFOSS-M
136037	Zootermopsis nevadensis	Metazoa	Arthropoda	DB-GFOSS-M
