# Supplementary material for: Combining proteogenomics and metaproteomics for deep taxonomic and functional characterization of microbiomes from a non-sequenced host
Source: NPJ Biofilms Microbiomes. 2020 Jun 5;6:23. doi: 10.1038/s41522-020-0133-2 (PMC7275042; doi:10.1038/s41522-020-0133-2)
Supplement: Supplementary file 5 — Supplementary Data 2 [file 41522_2020_133_MOESM5_ESM.xlsx]

## Sheet: Supplementary Data 2
Supplementary Data 2 - Summary of database searches for each step of the pipeline.
Search on NCBInr		Sample	All files merged
		DATfile	F407550.dat
		# spectra	1069104
		# total TSMs	121378
		Attribution rate (%)	0.113532
		# peptides	19069
Search on GFOSS-M		Sample	HC1-1	HC1-2	HC2-1	HC2-2	HC3-1	HC3-2	INT1-1	INT1-2	INT2-1	INT2-2	INT3-1	INT3-2	Average
		DATfile	F409581.dat	F409628.dat	F409630.dat	F409633.dat	F409636.dat	F409640.dat	F409643.dat	F409645.dat	F409648.dat	F409652.dat	F409654.dat	F409658.dat
		# spectra	94627	92055	89417	86944	73042	66565	91928	84801	102678	98157	84057	80383	87054.5
		# total TSMs	37701	36866	37626	36810	31718	28992	32341	29638	32854	31199	28526	26922	32599.4
		Attribution rate (%)	0.398417	0.400478	0.420792	0.423376	0.434243	0.435544	0.351808	0.349501	0.319971	0.317848	0.339365	0.334922	0.377189
		# peptides	16070	15849	14927	14807	14174	13341	14650	13653	12341	11873	11168	10608	13621.8
Follow-up on DB-streptophyta		Sample	HC1-1	HC1-2	HC2-1	HC2-2	HC3-1	HC3-2	INT1-1	INT1-2	INT2-1	INT2-2	INT3-1	INT3-2	Average
		DATfile	F409592.dat	F409631.dat	F409634.dat	F409637.dat	F409639.dat	F409642.dat	F409646.dat	F409649.dat	F409651.dat	F409655.dat	F409657.dat	F409663.dat
		# spectra	73171	71010	67391	65525	54505	49442	73637	67985	85693	82164	67546	64923	68582.7
		# total TSMs	2001	2005	1792	1803	1768	1601	1774	1670	2005	1873	1450	1434	1764.67
		Attribution rate (%)	0.0273469	0.0282355	0.0265911	0.0275162	0.0324374	0.0323814	0.0240911	0.0245642	0.0233975	0.0227959	0.0214669	0.0220877	0.026076
		# peptides	1397	1398	1399	1400	1401	1402	1403	1404	1405	1406	1407	1408	1402.5
Follow-up in DB-ubiota		Sample	HC1-1	HC1-2	HC2-1	HC2-2	HC3-1	HC3-2	INT1-1	INT1-2	INT2-1	INT2-2	INT3-1	INT3-2	Average
		DATfile	F409594.dat	F409632.dat	F409635.dat	F409638.dat	F409641.dat	F409644.dat	F409647.dat	F409650.dat	F409653.dat	F409656.dat	F409660.dat	F409665.dat
		# spectra	72422	70290	66750	64912	53852	48833	73003	67413	85052	81559	67041	64443	67964.2
		# total TSMs	2200	2189	2079	2058	1977	1752	1958	1829	1935	1891	1544	1482	1907.83
		Attribution rate (%)	0.0303775	0.0311424	0.0311461	0.0317045	0.0367117	0.0358774	0.0268208	0.0271313	0.0227508	0.0231857	0.0230307	0.0229971	0.028573
		# peptides	1754	1824	1733	1744	1690	1516	1575	1520	1301	1241	1271	1243	1534.33
		# bacteria TSMs	1470	1462	1438	1387	1280	1160	1324	1215	1242	1190	1050	1014	1269.33
		% bacteria TSMs	0.0202977	0.0207995	0.0215431	0.0213674	0.0237688	0.0237544	0.0181362	0.0180232	0.0146028	0.0145907	0.0156621	0.0157348	0.0190234
		# uni-EUK TSMs	730	727	638	669	697	589	632	612	692	699	494	467	637.167
		% uni-EUK TSMs	0.0100798	0.0103429	0.00955805	0.0103063	0.0129429	0.0120615	0.00865718	0.00907837	0.0081362	0.00857048	0.00736863	0.00724671	0.00952908
Search in DB-metaP		Sample	HC1-1	HC1-2	HC2-1	HC2-2	HC3-1	HC3-2	INT1-1	INT1-2	INT2-1	INT2-2	INT3-1	INT3-2	Average
		DATfile	F409941.dat	F409942.dat	F409943.dat	F409944.dat	F409945.dat	F409946.dat	F409947.dat	F409948.dat	F409949.dat	F409950.dat	F409951.dat	F409952.dat
		# spectra	94627	92055	89417	86944	73042	66565	91928	84801	102678	98157	84057	80383	87054.5
		# total PSMs	36799	36025	36615	35913	31162	28603	31510	29017	31088	29547	27743	26177	31683.2
		Attribution rate (%)	0.388885	0.391342	0.409486	0.413059	0.426631	0.4297	0.342768	0.342178	0.302772	0.301018	0.33005	0.325653	0.366962
		# peptides	15957	15728	15002	14752	14079	13197	14450	13531	11758	11272	10993	10530
