# Supplementary material for: Combining proteogenomics and metaproteomics for deep taxonomic and functional characterization of microbiomes from a non-sequenced host
Source: NPJ Biofilms Microbiomes. 2020 Jun 5;6:23. doi: 10.1038/s41522-020-0133-2 (PMC7275042; doi:10.1038/s41522-020-0133-2)
Supplement: Supplementary file 6 — Supplementary Data 3 [file 41522_2020_133_MOESM6_ESM.xlsx]

## Sheet: Supplementary Data 3
Supplementary Data 3: List of identified genus and their relative abundances based on the number of total and specific taxon-to-sectra matches, and number of specific peptides.
Taxonomical ranks						# total TSMs *												# genus-specific TSMs **												# genus-specific peptides
Superkingdom	Phylum	Class	Order	Family	Genus	HC1-1	HC1-2	HC2-1	HC2-2	HC3-1	HC3-2	INT1-1	INT1-2	INT2-1	INT2-2	INT3-1	INT3-2	HC1-1	HC1-2	HC2-1	HC2-2	HC3-1	HC3-2	INT1-1	INT1-2	INT2-1	INT2-2	INT3-1	INT3-2	HC1-1	HC1-2	HC2-1	HC2-2	HC3-1	HC3-2	INT1-1	INT1-2	INT2-1	INT2-2	INT3-1	INT3-2
Archaea	Euryarchaeota	Halobacteria	Haloferacales	Haloferacaceae	Haloferax	7	5	6	9	5	7	8	4	1	2	0	3	0	0	3	2	0	3	2	2	1	2	0	1	0	0	3	2	0	2	2	2	1	2	0	1
Bacteria	Proteobacteria	Gammaproteobacteria	Pseudomonadales	Moraxellaceae	Acinetobacter	32	48	38	42	39	34	34	38	24	24	22	30	8	12	13	10	18	13	16	14	12	14	13	17	6	7	11	8	12	8	9	7	3	9	6	7
Bacteria	Proteobacteria	Gammaproteobacteria	Alteromonadales	Alteromonadaceae	Alteromonas	20	24	19	25	15	15	13	16	9	15	5	8	11	14	10	10	2	6	8	7	6	12	4	2	7	10	8	9	2	6	7	4	4	6	3	2
Bacteria	Actinobacteria	Actinobacteria	Pseudonocardiales	Pseudonocardiaceae	Amycolatopsis	58	72	72	63	50	39	44	52	40	39	34	35	12	10	12	10	9	7	7	11	11	9	12	9	12	10	11	8	8	7	7	11	6	7	8	7
Bacteria	Proteobacteria	Alphaproteobacteria	Rhodospirillales	Rhodospirillaceae	Azospirillum	47	49	47	40	33	30	26	30	33	35	20	24	10	6	12	8	3	3	5	6	6	8	5	7	7	5	6	5	3	3	3	4	6	7	4	5
Bacteria	Firmicutes	Bacilli	Bacillales	Bacillaceae	Bacillus	138	151	134	128	126	97	130	116	110	117	94	96	100	97	72	72	81	46	94	82	63	78	50	71	45	43	33	38	40	29	44	37	27	33	24	29
Bacteria	Proteobacteria	Betaproteobacteria	Burkholderiales	Alcaligenaceae	Bordetella	30	43	35	41	25	18	21	18	24	24	12	14	3	5	2	5	3	2	3	6	9	8	0	2	3	5	2	5	3	2	3	5	7	5	1	2
Bacteria	Proteobacteria	Alphaproteobacteria	Rhizobiales	Bradyrhizobiaceae	Bradyrhizobium	72	83	65	69	73	63	77	58	79	78	59	50	28	20	17	19	20	25	23	16	20	24	17	13	16	14	9	11	13	14	16	13	13	13	11	7
Bacteria	Proteobacteria	Betaproteobacteria	Burkholderiales	Burkholderiaceae	Burkholderia	60	62	63	71	52	46	54	58	53	49	38	41	23	15	18	16	23	14	27	22	26	27	13	15	10	6	10	7	11	9	17	15	8	10	8	12
Bacteria	Bacteroidetes	Chitinophagia	Chitinophagales	Chitinophagaceae	Chitinophaga	45	61	40	40	48	46	47	45	42	42	43	46	16	21	14	11	14	13	15	17	15	15	18	16	9	11	7	6	6	8	7	8	8	10	7	8
Bacteria	Bacteroidetes	Flavobacteriia	Flavobacteriales	Flavobacteriaceae	Chryseobacterium	28	41	33	38	29	25	26	31	24	28	17	24	14	13	11	16	14	11	5	12	7	9	8	8	10	11	8	9	7	7	5	8	5	5	5	5
Bacteria	Firmicutes	Clostridia	Clostridiales	Clostridiaceae	Clostridium	52	59	57	46	47	35	49	48	36	28	46	34	26	28	31	21	27	17	35	26	20	17	28	17	15	20	21	14	17	15	23	15	17	14	14	10
Bacteria	Actinobacteria	Actinobacteria	Corynebacteriales	Corynebacteriaceae	Corynebacterium	37	38	35	31	33	28	33	28	33	34	22	28	9	10	10	9	11	11	10	9	8	5	3	6	8	8	8	8	8	8	10	9	5	4	3	6
Bacteria	Proteobacteria	Deltaproteobacteria	Desulfovibrionales	Desulfovibrionaceae	Desulfovibrio	48	62	56	52	44	48	35	28	37	32	23	34	11	14	10	7	8	6	10	8	10	6	9	15	10	12	8	7	7	4	9	7	8	4	9	14
Bacteria	Proteobacteria	Gammaproteobacteria	Enterobacterales	Enterobacteriaceae	Escherichia	73	97	75	80	78	73	97	99	105	109	94	90	27	41	25	31	29	27	48	43	45	46	38	23	11	17	16	14	13	11	17	8	12	13	15	8
Bacteria	Bacteroidetes	Flavobacteriia	Flavobacteriales	Flavobacteriaceae	Flavobacterium	37	31	29	24	32	19	27	23	24	21	19	25	12	9	20	8	13	10	13	8	12	10	5	10	9	7	11	6	7	6	6	6	7	6	4	9
Bacteria	Actinobacteria	Actinobacteria	Frankiales	Frankiaceae	Frankia	33	50	31	40	37	29	33	29	34	35	25	35	5	4	3	3	5	8	3	2	3	3	1	4	5	4	3	3	5	7	3	2	3	3	1	4
Bacteria	Firmicutes	Bacilli	Lactobacillales	Lactobacillaceae	Lactobacillus	40	33	51	32	41	42	55	46	40	40	35	43	17	16	26	14	19	20	29	25	16	17	19	22	17	13	15	12	11	14	19	18	15	15	13	18
Bacteria	Proteobacteria	Gammaproteobacteria	Xanthomonadales	Xanthomonadaceae	Lysobacter	36	53	41	48	36	27	42	32	23	25	22	23	8	12	9	6	11	9	16	11	4	7	5	10	6	10	9	5	9	10	8	6	3	5	5	11
Bacteria	Proteobacteria	Betaproteobacteria	Burkholderiales	Oxalobacteraceae	Massilia	19	34	15	19	21	17	13	14	10	10	12	10	2	6	2	0	1	3	0	1	3	0	1	2	2	6	2	2	1	3	0	1	3	0	1	1
Bacteria	Proteobacteria	Alphaproteobacteria	Rhizobiales	Phyllobacteriaceae	Mesorhizobium	55	54	45	41	33	27	45	37	39	38	30	24	14	14	15	13	11	7	11	7	11	15	6	6	9	10	7	6	9	6	11	6	7	10	6	5
Bacteria	Actinobacteria	Actinobacteria	Micrococcales	Microbacteriaceae	Microbacterium	30	34	37	32	31	29	34	33	24	22	21	27	12	10	12	10	13	19	14	12	11	10	10	10	5	4	6	4	5	6	5	6	4	2	3	3
Bacteria	Actinobacteria	Actinobacteria	Micromonosporales	Micromonosporaceae	Micromonospora	68	85	73	70	57	49	53	47	42	49	47	54	34	37	35	29	16	17	21	14	19	23	22	22	19	20	19	14	12	12	16	11	11	14	11	13
Bacteria	Bacteroidetes	Sphingobacteriia	Sphingobacteriales	Sphingobacteriaceae	Mucilaginibacter	45	64	57	61	41	46	57	44	51	51	36	37	17	17	16	15	6	13	14	14	18	15	11	9	9	7	8	8	3	4	7	6	7	7	4	2
Bacteria	Actinobacteria	Actinobacteria	Corynebacteriales	Mycobacteriaceae	Mycobacterium	91	94	92	98	94	83	81	77	55	61	61	63	42	34	32	29	34	32	32	30	22	21	22	26	23	26	24	21	23	18	20	20	12	11	15	16
Bacteria	Proteobacteria	Deltaproteobacteria	Myxococcales	Myxococcaceae	Myxococcus	29	32	29	27	27	18	19	18	18	20	14	13	10	6	9	7	9	5	4	4	5	6	2	2	7	5	8	6	6	4	3	2	4	4	2	2
Bacteria	Actinobacteria	Actinobacteria	Corynebacteriales	Nocardiaceae	Nocardia	107	129	124	115	104	92	78	85	67	70	69	73	59	73	69	59	45	39	43	49	36	36	42	44	31	37	36	35	24	20	24	28	19	22	21	21
Bacteria	Firmicutes	Bacilli	Bacillales	Paenibacillaceae	Paenibacillus	162	169	159	154	139	135	145	143	135	149	139	120	77	70	112	96	69	76	61	61	94	85	88	54	44	41	43	43	40	39	37	36	40	33	33	29
Bacteria	Proteobacteria	Alphaproteobacteria	Rhodobacterales	Rhodobacteraceae	Paracoccus	17	22	23	15	15	13	18	14	30	21	10	10	1	0	2	1	2	0	1	0	4	0	1	1	1	0	2	1	2	0	1	0	4	1	1	1
Bacteria	Bacteroidetes	Bacteroidia	Bacteroidales	Prevotellaceae	Prevotella	24	19	29	29	21	15	22	24	16	13	20	19	8	9	14	14	7	7	12	14	8	5	10	6	7	8	11	13	5	6	10	9	7	5	6	4
Bacteria	Proteobacteria	Gammaproteobacteria	Pseudomonadales	Pseudomonadaceae	Pseudomonas	210	200	178	206	158	130	175	142	177	143	137	150	97	82	70	97	60	55	74	66	98	60	68	61	47	37	25	40	25	26	38	36	42	37	30	33
Bacteria	Proteobacteria	Alphaproteobacteria	Rhizobiales	Rhizobiaceae	Rhizobium	93	104	90	87	76	71	76	71	71	60	55	54	26	41	41	38	33	33	28	39	25	20	23	26	14	21	18	18	14	16	17	21	17	11	15	16
Bacteria	Actinobacteria	Actinobacteria	Corynebacteriales	Nocardiaceae	Rhodococcus	77	75	69	75	63	54	44	47	48	60	31	41	28	18	24	21	15	17	19	17	9	9	14	13	20	14	17	15	11	10	11	10	6	6	11	9
Bacteria	Firmicutes	Clostridia	Clostridiales	Hungateiclostridiaceae	Ruminiclostridium	23	28	35	27	27	24	23	23	22	24	18	19	9	9	13	10	11	10	11	11	13	12	8	12	5	5	7	4	7	7	7	6	5	7	3	5
Bacteria	Proteobacteria	Alphaproteobacteria	Sphingomonadales	Sphingomonadaceae	Sphingomonas	65	65	69	59	65	53	57	52	50	44	37	45	19	11	14	10	17	12	11	17	12	7	9	13	13	7	10	7	10	7	10	14	8	6	8	9
Bacteria	Firmicutes	Bacilli	Lactobacillales	Streptococcaceae	Streptococcus	13	22	14	20	20	15	10	10	13	8	14	8	2	7	6	7	12	9	0	0	3	4	5	2	2	7	6	7	8	5	0	0	3	3	3	2
Bacteria	Actinobacteria	Actinobacteria	Streptomycetales	Streptomycetaceae	Streptomyces	354	343	333	347	340	302	311	275	270	242	255	226	354	343	333	347	340	302	311	275	227	216	255	226	135	127	100	130	129	106	120	94	103	92	83	78
Bacteria	Proteobacteria	Gammaproteobacteria	unclassified_Gammaproteobacteria	unclassified_Gammaproteobacteria	unclassified_Gammaproteobacteria	110	117	124	123	100	90	89	77	111	107	65	62	68	79	80	84	64	64	65	56	90	78	49	46	31	31	33	35	31	30	32	29	31	29	26	24
Bacteria	Firmicutes	Clostridia	Clostridiales	Lachnospiraceae	unclassified_Lachnospiraceae	41	36	28	37	39	26	38	26	27	16	24	26	17	10	11	13	10	9	12	11	7	4	13	11	8	9	8	8	7	7	11	7	5	3	10	8
Bacteria	Proteobacteria	Betaproteobacteria	Burkholderiales	Comamonadaceae	Variovorax	32	29	39	43	31	21	33	26	21	31	19	18	8	5	10	7	7	6	8	5	7	11	7	5	7	3	8	5	6	5	8	5	5	9	7	4
Bacteria	Proteobacteria	Gammaproteobacteria	Vibrionales	Vibrionaceae	Vibrio	42	56	55	42	49	34	47	46	34	24	33	29	18	19	25	19	12	8	22	19	15	8	8	9	11	13	14	12	9	6	16	13	10	4	7	8
Eukaryota	Ascomycota	Eurotiomycetes	Eurotiales	Aspergillaceae	Aspergillus	339	365	357	345	370	317	326	323	384	368	253	250	299	317	304	302	321	273	287	271	384	368	216	218	39	44	45	51	48	48	53	46	45	50	31	35
Eukaryota	Zoopagomycota	Basidiobolomycetes	Basidiobolales	Basidiobolaceae	Basidiobolus	330	350	287	277	340	285	320	321	376	362	263	252	176	184	146	143	169	145	163	154	96	151	138	124	36	38	36	38	41	36	38	32	29	30	26	24
Eukaryota	Ascomycota	Dothideomycetes	Pleosporales	Pleosporaceae	Bipolaris	210	207	198	180	194	173	195	194	263	246	167	161	38	29	32	34	14	16	26	21	19	21	17	12	19	12	16	22	11	9	13	12	7	10	12	11
Eukaryota	Apicomplexa	Conoidasida	Eucoccidiorida	Cryptosporidiidae	Cryptosporidium	134	136	117	123	138	131	116	122	152	142	79	108	25	21	19	18	26	30	20	23	22	15	11	26	20	16	11	15	15	13	15	16	14	11	9	12
Eukaryota	Basidiomycota	Agaricomycetes	Agaricales	Physalacriaceae	Cylindrobasidium	224	247	197	194	260	210	226	225	273	254	200	203	45	42	33	32	26	40	23	15	17	13	11	15	16	17	12	11	10	15	11	10	13	10	6	7
Eukaryota	Apicomplexa	Conoidasida	Eucoccidiorida	Eimeriidae	Eimeria	166	177	146	150	171	149	155	156	156	159	105	111	42	34	26	38	28	18	28	21	10	24	18	15	22	17	18	19	17	12	16	11	7	12	15	12
Eukaryota	Ascomycota	Sordariomycetes	Hypocreales	Nectriaceae	Fusarium	264	295	269	248	264	213	254	247	317	318	215	214	67	67	51	46	34	25	51	46	38	56	46	43	35	37	27	25	26	18	29	28	21	30	27	22
Eukaryota	Ascomycota	Saccharomycetes	Saccharomycetales	Saccharomycetaceae	Kazachstania	184	192	179	185	216	182	190	202	267	252	148	152	36	35	33	51	43	32	36	40	49	48	25	17	18	16	17	19	23	14	19	24	24	16	15	10
Eukaryota	Apicomplexa	Aconoidasida	Haemosporida	Plasmodiidae	Plasmodium	209	219	174	171	202	171	182	187	186	191	150	146	101	93	68	76	88	71	79	85	83	106	57	54	43	30	33	40	32	24	28	32	31	30	27	27
Eukaryota	Bacillariophyta	Coscinodiscophyceae	Thalassiosirales	Thalassiosiraceae	Thalassiosira	205	223	204	208	221	197	198	187	227	228	152	167	80	92	82	94	91	90	84	74	59	91	71	70	31	25	21	28	31	30	24	27	25	24	17	20
Eukaryota	Basidiomycota	Wallemiomycetes	Wallemiales	Wallemiaceae	Wallemia	194	222	192	185	234	183	234	240	308	284	204	196	29	28	22	20	33	18	18	30	127	35	11	15	16	16	10	10	12	10	9	12	15	10	6	6
* # total TSMs corresponds to all MS/MS spectra assigned to one genus. In this panel, TSMs that are shared among taxa were counted.
** genus-specific TSMs corresponds to MS/MS spectra that were uniquely associated with one given genus. In this panel, TSMs that are shared among taxa were not counted.
