# Supplementary material for: Combining proteogenomics and metaproteomics for deep taxonomic and functional characterization of microbiomes from a non-sequenced host
Source: NPJ Biofilms Microbiomes. 2020 Jun 5;6:23. doi: 10.1038/s41522-020-0133-2 (PMC7275042; doi:10.1038/s41522-020-0133-2)
Supplement: Supplementary file 7 — Supplementary Data 4 [file 41522_2020_133_MOESM7_ESM.xlsx]

## Sheet: Supplementary Data 4
Supplementary Data 4: List of protein groups identified in Step 3.
Proteins were grouped if they shared at least one peptide. The sum of the spectral count values from each protein within the group accounts for the quantification values represented on the table (spectral counts and # peptides).
Human contaminants have been removed from the list.
Protein characteristics							# Spectral counts												# peptides												GOslim annotation
Group	Top hit accession	Protein name	NCBInr BLAST annotation of host proteins	Organism [Superkingdom]	Fraction	Database(s)	HC1-1	HC1-2	HC2-1	HC2-2	HC3-1	HC3-2	INT1-1	INT1-2	INT2-1	INT2-2	INT3-1	INT3-2	HC1-1	HC1-2	HC2-1	HC2-2	HC3-1	HC3-2	INT1-1	INT1-2	INT2-1	INT2-2	INT3-1	INT3-2
1	XP_018012626.1	PREDICTED: actin-5C		Hyalella azteca [Eukaryota]	Host	DB_metaP	532	533	420	418	545	513	780	735	794	781	905	898	83	81	64	65	72	69	84	74	87	86	105	105	GOslim_MF molecular_function [GO:3674 ]	GOslim_MF DNA binding [GO:3677 ]	GOslim_MF DNA binding transcription factor activity [GO:37 ]	GOslim_MF RNA binding [GO:3723 ]	GOslim_MF structural molecule activity [GO:5198 ]	GOslim_MF cytoskeletal protein binding [GO:892 ]	GOslim_MF transcription factor binding [GO:8134 ]	GOslim_MF peptidase activity [GO:8233 ]	GOslim_MF kinase activity [GO:1631 ]	GOslim_MF transferase activity, transferring acyl groups [GO:16746 ]	GOslim_MF nucleotidyltransferase activity [GO:16779 ]	GOslim_MF lyase activity [GO:16829 ]	GOslim_MF isomerase activity [GO:16853 ]	GOslim_MF enzyme binding [GO:19899 ]	GOslim_MF ion binding [GO:43167 ]	GOslim_BP reproduction [GO:3 ]	GOslim_BP cell morphogenesis [GO:92 ]	GOslim_BP immune system process [GO:2376 ]	GOslim_BP DNA metabolic process [GO:6259 ]
2	XP_018022405.1	PREDICTED: myosin heavy chain, muscle-like isoform X17		Hyalella azteca [Eukaryota]	Host	DB_metaP	686	631	399	373	761	686	1338	1213	2229	2074	2324	2145	266	255	159	149	246	229	304	285	315	308	295	278	GOslim_MF molecular_function [GO:3674 ]	GOslim_MF DNA binding transcription factor activity [GO:37 ]	GOslim_MF RNA binding [GO:3723 ]	GOslim_MF structural constituent of ribosome [GO:3735 ]	GOslim_MF signal transducer activity [GO:4871 ]	GOslim_MF structural molecule activity [GO:5198 ]	GOslim_MF cytoskeletal protein binding [GO:892 ]	GOslim_MF peptidase activity [GO:8233 ]	GOslim_MF kinase activity [GO:1631 ]	GOslim_MF oxidoreductase activity [GO:16491 ]	GOslim_MF phosphatase activity [GO:16791 ]	GOslim_MF ligase activity [GO:16874 ]	GOslim_MF ATPase activity [GO:16887 ]	GOslim_MF enzyme binding [GO:19899 ]	GOslim_MF transmembrane transporter activity [GO:22857 ]	GOslim_MF ion binding [GO:43167 ]	GOslim_BP reproduction [GO:3 ]	GOslim_BP cell morphogenesis [GO:92 ]	GOslim_BP immune system process [GO:2376 ]
3	XP_018020898.1	PREDICTED: spectrin alpha chain-like isoform X1		Hyalella azteca [Eukaryota]	Host	DB_metaP	380	344	302	293	428	396	505	439	689	665	204	185	144	137	130	121	159	148	178	155	166	162	99	94	GOslim_MF molecular_function [GO:3674 ]	GOslim_MF DNA binding [GO:3677 ]	GOslim_MF structural molecule activity [GO:5198 ]	GOslim_MF cytoskeletal protein binding [GO:892 ]	GOslim_MF transferase activity, transferring glycosyl groups [GO:16757 ]	GOslim_MF hydrolase activity, acting on glycosyl bonds [GO:16798 ]	GOslim_MF enzyme binding [GO:19899 ]	GOslim_MF ion binding [GO:43167 ]	GOslim_BP reproduction [GO:3 ]	GOslim_BP cell morphogenesis [GO:92 ]	GOslim_BP immune system process [GO:2376 ]	GOslim_BP DNA metabolic process [GO:6259 ]	GOslim_BP cellular protein modification process [GO:6464 ]	GOslim_BP lipid metabolic process [GO:6629 ]	GOslim_BP transport [GO:681 ]	GOslim_BP nucleocytoplasmic transport [GO:6913 ]	GOslim_BP response to stress [GO:695 ]	GOslim_BP plasma membrane organization [GO:79 ]	GOslim_BP cytoskeleton organization [GO:71 ]
4	XP_018017159.1	PREDICTED: tubulin beta-1 chain		Hyalella azteca [Eukaryota]	Host	DB_metaP	168	167	136	128	172	175	251	235	290	287	223	210	37	39	33	33	39	35	52	45	47	46	58	62	GOslim_MF molecular_function [GO:3674 ]	GOslim_MF DNA binding [GO:3677 ]	GOslim_MF DNA binding transcription factor activity [GO:37 ]	GOslim_MF RNA binding [GO:3723 ]	GOslim_MF GTPase activity [GO:3924 ]	GOslim_MF signal transducer activity [GO:4871 ]	GOslim_MF structural molecule activity [GO:5198 ]	GOslim_MF oxidoreductase activity [GO:16491 ]	GOslim_MF phosphatase activity [GO:16791 ]	GOslim_MF ligase activity [GO:16874 ]	GOslim_MF ATPase activity [GO:16887 ]	GOslim_MF enzyme binding [GO:19899 ]	GOslim_MF transmembrane transporter activity [GO:22857 ]	GOslim_MF enzyme regulator activity [GO:3234 ]	GOslim_MF ion binding [GO:43167 ]	GOslim_MF unfolded protein binding [GO:5182 ]	GOslim_BP reproduction [GO:3 ]	GOslim_BP cell morphogenesis [GO:92 ]	GOslim_BP immune system process [GO:2376 ]
5	Contig_Gammarus_90_205606_fr1	translation_frame:1 STOP:2 ANY(X):0 LONGEST:85 TOTAL_LENGTH:102 MULTIPLE_ORFs:3	PREDICTED: tubulin beta chain-like	Gammarus fossarum [Eukaryota]	Host	DB_metaP	1	1	1	1	1	0	4	2	0	0	0	2	1	1	1	1	1	0	2	2	0	0	0	1
7	XP_018015331.1	PREDICTED: heat shock cognate 71 kDa protein		Hyalella azteca [Eukaryota]	Host	DB_metaP	406	396	373	358	490	460	315	291	446	437	177	174	115	112	105	102	123	119	107	99	112	110	61	55	GOslim_MF transcription factor activity, protein binding [GO:988 ]	GOslim_MF molecular_function [GO:3674 ]	GOslim_MF DNA binding [GO:3677 ]	GOslim_MF DNA binding transcription factor activity [GO:37 ]	GOslim_MF RNA binding [GO:3723 ]	GOslim_MF mRNA binding [GO:3729 ]	GOslim_MF structural constituent of ribosome [GO:3735 ]	GOslim_MF GTPase activity [GO:3924 ]	GOslim_MF nuclease activity [GO:4518 ]	GOslim_MF structural molecule activity [GO:5198 ]	GOslim_MF transcription factor binding [GO:8134 ]	GOslim_MF translation factor activity, RNA binding [GO:8135 ]	GOslim_MF peptidase activity [GO:8233 ]	GOslim_MF lipid binding [GO:8289 ]	GOslim_MF kinase activity [GO:1631 ]	GOslim_MF oxidoreductase activity [GO:16491 ]	GOslim_MF nucleotidyltransferase activity [GO:16779 ]	GOslim_MF hydrolase activity, acting on carbon-nitrogen (but not peptide) bonds [GO:1681 ]	GOslim_MF lyase activity [GO:16829 ]
8	XP_018024196.1	PREDICTED: sodium/potassium-transporting ATPase subunit alpha-like isoform X2		Hyalella azteca [Eukaryota]	Host	DB_metaP	227	215	194	193	252	242	292	285	337	328	201	207	47	42	42	39	43	45	50	53	46	44	41	44	GOslim_MF molecular_function [GO:3674 ]	GOslim_MF RNA binding [GO:3723 ]	GOslim_MF signal transducer activity [GO:4871 ]	GOslim_MF cytoskeletal protein binding [GO:892 ]	GOslim_MF lipid binding [GO:8289 ]	GOslim_MF phosphatase activity [GO:16791 ]	GOslim_MF ATPase activity [GO:16887 ]	GOslim_MF enzyme binding [GO:19899 ]	GOslim_MF transmembrane transporter activity [GO:22857 ]	GOslim_MF ion binding [GO:43167 ]	GOslim_BP reproduction [GO:3 ]	GOslim_BP cell morphogenesis [GO:92 ]	GOslim_BP circulatory system process [GO:313 ]	GOslim_BP lipid metabolic process [GO:6629 ]	GOslim_BP transport [GO:681 ]	GOslim_BP signal transduction [GO:7165 ]	GOslim_BP cell-cell signaling [GO:7267 ]	GOslim_BP aging [GO:7568 ]	GOslim_BP biological_process [GO:815 ]
9	XP_018018775.1	PREDICTED: ATP synthase subunit alpha, mitochondrial-like		Hyalella azteca [Eukaryota]	Host	DB_metaP	180	170	185	174	176	170	118	113	193	187	90	93	39	38	36	35	37	36	38	37	37	36	32	32	GOslim_MF molecular_function [GO:3674 ]	GOslim_MF DNA binding [GO:3677 ]	GOslim_MF RNA binding [GO:3723 ]	GOslim_MF structural constituent of ribosome [GO:3735 ]	GOslim_MF structural molecule activity [GO:5198 ]	GOslim_MF kinase activity [GO:1631 ]	GOslim_MF oxidoreductase activity [GO:16491 ]	GOslim_MF lyase activity [GO:16829 ]	GOslim_MF isomerase activity [GO:16853 ]	GOslim_MF ligase activity [GO:16874 ]	GOslim_MF ATPase activity [GO:16887 ]	GOslim_MF enzyme binding [GO:19899 ]	GOslim_MF transmembrane transporter activity [GO:22857 ]	GOslim_MF ion binding [GO:43167 ]	GOslim_BP carbohydrate metabolic process [GO:5975 ]	GOslim_BP generation of precursor metabolites and energy [GO:691 ]	GOslim_BP DNA metabolic process [GO:6259 ]	GOslim_BP tRNA metabolic process [GO:6399 ]	GOslim_BP lipid metabolic process [GO:6629 ]
10	Contig_Gammarus_90_33972_fr4	translation_frame:4 STOP:3 ANY(X):0 LONGEST:130 TOTAL_LENGTH:187 MULTIPLE_ORFs:4	PREDICTED: fatty acid-binding protein, liver-like	Gammarus fossarum [Eukaryota]	Host	DB_metaP	155	178	116	110	95	85	28	32	33	38	19	18	8	9	9	9	9	10	8	8	8	8	6	5
11	XP_018019841.1	PREDICTED: spliceosome RNA helicase DDX39B-like		Hyalella azteca [Eukaryota]	Host	DB_metaP	101	97	99	92	113	115	146	133	161	156	110	110	23	24	25	24	28	27	31	29	26	27	26	27	GOslim_MF molecular_function [GO:3674 ]	GOslim_MF RNA binding [GO:3723 ]	GOslim_MF helicase activity [GO:4386 ]	GOslim_MF signal transducer activity [GO:4871 ]	GOslim_MF transcription factor binding [GO:8134 ]	GOslim_MF peptidase activity [GO:8233 ]	GOslim_MF kinase activity [GO:1631 ]	GOslim_MF oxidoreductase activity [GO:16491 ]	GOslim_MF transferase activity, transferring glycosyl groups [GO:16757 ]	GOslim_MF nucleotidyltransferase activity [GO:16779 ]	GOslim_MF ligase activity [GO:16874 ]	GOslim_MF ATPase activity [GO:16887 ]	GOslim_MF ion binding [GO:43167 ]	GOslim_BP reproduction [GO:3 ]	GOslim_BP carbohydrate metabolic process [GO:5975 ]	GOslim_BP DNA metabolic process [GO:6259 ]	GOslim_BP mRNA processing [GO:6397 ]	GOslim_BP tRNA metabolic process [GO:6399 ]	GOslim_BP cellular protein modification process [GO:6464 ]
12	ODM86564.1	histone H3, partial		Orchesella cincta [Eukaryota]	Host	DB_metaP	153	151	108	114	134	112	218	205	358	337	154	145	33	34	30	30	37	31	37	31	41	40	30	29	GOslim_MF molecular_function [GO:3674 ]	GOslim_MF DNA binding [GO:3677 ]	GOslim_MF RNA binding [GO:3723 ]	GOslim_MF structural constituent of ribosome [GO:3735 ]	GOslim_MF structural molecule activity [GO:5198 ]	GOslim_MF translation factor activity, RNA binding [GO:8135 ]	GOslim_MF lipid binding [GO:8289 ]	GOslim_MF kinase activity [GO:1631 ]	GOslim_MF oxidoreductase activity [GO:16491 ]	GOslim_MF enzyme binding [GO:19899 ]	GOslim_MF histone binding [GO:42393 ]	GOslim_MF ion binding [GO:43167 ]	GOslim_MF unfolded protein binding [GO:5182 ]	GOslim_BP reproduction [GO:3 ]	GOslim_BP immune system process [GO:2376 ]	GOslim_BP DNA metabolic process [GO:6259 ]	GOslim_BP protein folding [GO:6457 ]	GOslim_BP cellular protein modification process [GO:6464 ]	GOslim_BP transport [GO:681 ]
13	Contig_Gammarus_90_30611_fr4	translation_frame:4 STOP:15 ANY(X):0 LONGEST:253 TOTAL_LENGTH:776 MULTIPLE_ORFs:15	PREDICTED: paramyosin, long form-like isoform X1	Gammarus fossarum [Eukaryota]	Host	DB_metaP	83	78	64	61	98	94	327	303	387	369	616	613	31	33	28	28	41	41	77	75	79	77	94	92	GOslim_MF molecular_function [GO:3674 ]	GOslim_MF structural molecule activity [GO:5198 ]	GOslim_MF cytoskeletal protein binding [GO:892 ]	GOslim_MF phosphatase activity [GO:16791 ]	GOslim_MF ATPase activity [GO:16887 ]	GOslim_MF enzyme binding [GO:19899 ]	GOslim_MF ion binding [GO:43167 ]	GOslim_BP reproduction [GO:3 ]	GOslim_BP circulatory system process [GO:313 ]	GOslim_BP cellular protein modification process [GO:6464 ]	GOslim_BP response to stress [GO:695 ]	GOslim_BP cytoskeleton organization [GO:71 ]	GOslim_BP signal transduction [GO:7165 ]	GOslim_BP cell-cell signaling [GO:7267 ]	GOslim_BP biological_process [GO:815 ]	GOslim_BP biosynthetic process [GO:958 ]	GOslim_BP embryo development [GO:979 ]	GOslim_BP cellular component assembly [GO:2267 ]	GOslim_BP cell differentiation [GO:3154 ]
14	Contig_Gammarus_90_202279_fr1	translation_frame:1 STOP:19 ANY(X):0 LONGEST:254 TOTAL_LENGTH:737 MULTIPLE_ORFs:20	PREDICTED: hemocyanin-like	Gammarus fossarum [Eukaryota]	Host	DB_metaP	510	509	380	393	336	303	340	311	716	684	504	488	115	118	106	110	94	85	104	102	117	116	126	129	GOslim_MF molecular_function [GO:3674 ]	GOslim_MF peptidase activity [GO:8233 ]	GOslim_MF oxidoreductase activity [GO:16491 ]	GOslim_MF ion binding [GO:43167 ]	GOslim_BP immune system process [GO:2376 ]	GOslim_BP transport [GO:681 ]	GOslim_BP response to stress [GO:695 ]	GOslim_BP biological_process [GO:815 ]	GOslim_BP biosynthetic process [GO:958 ]	GOslim_BP secondary metabolic process [GO:19748 ]	GOslim_BP protein-containing complex assembly [GO:653 ]	GOslim_CC cellular_component [GO:5575 ]	GOslim_CC extracellular region [GO:5576 ]	GOslim_CC extracellular space [GO:5615 ]
15	Contig_Gammarus_90_48556_fr6	translation_frame:6 STOP:4 ANY(X):0 LONGEST:105 TOTAL_LENGTH:220 MULTIPLE_ORFs:5	hemocyanin subunit 1	Gammarus fossarum [Eukaryota]	Host	DB_metaP	5	5	3	3	1	1	4	2	7	8	4	4	1	1	1	1	1	1	1	1	3	3	1	1
16	Contig_Gammarus_90_658_fr4	translation_frame:4 STOP:16 ANY(X):0 LONGEST:395 TOTAL_LENGTH:608 MULTIPLE_ORFs:17	PREDICTED: dnaJ homolog subfamily B member 11-like	Gammarus fossarum [Eukaryota]	Host	DB_metaP	2	3	3	4	3	4	0	0	0	0	0	0	2	2	3	3	2	3	0	0	0	0	0	0
17	XP_018014069.1	PREDICTED: alpha-actinin, sarcomeric-like isoform X1		Hyalella azteca [Eukaryota]	Host	DB_metaP	66	62	54	58	52	46	131	124	199	193	417	369	36	38	32	32	29	30	56	52	45	48	68	68	GOslim_MF transcription factor activity, protein binding [GO:988 ]	GOslim_MF molecular_function [GO:3674 ]	GOslim_MF DNA binding [GO:3677 ]	GOslim_MF DNA binding transcription factor activity [GO:37 ]	GOslim_MF RNA binding [GO:3723 ]	GOslim_MF signal transducer activity [GO:4871 ]	GOslim_MF structural molecule activity [GO:5198 ]	GOslim_MF cytoskeletal protein binding [GO:892 ]	GOslim_MF transcription factor binding [GO:8134 ]	GOslim_MF methyltransferase activity [GO:8168 ]	GOslim_MF lipid binding [GO:8289 ]	GOslim_MF kinase activity [GO:1631 ]	GOslim_MF oxidoreductase activity [GO:16491 ]	GOslim_MF phosphatase activity [GO:16791 ]	GOslim_MF lyase activity [GO:16829 ]	GOslim_MF isomerase activity [GO:16853 ]	GOslim_MF enzyme binding [GO:19899 ]	GOslim_MF transmembrane transporter activity [GO:22857 ]	GOslim_MF enzyme regulator activity [GO:3234 ]
18	Contig_Gammarus_90_9667_fr6	translation_frame:6 STOP:5 ANY(X):0 LONGEST:292 TOTAL_LENGTH:394 MULTIPLE_ORFs:6	PREDICTED: beta-1,3-glucan-binding protein-like	Gammarus fossarum [Eukaryota]	Host	DB_metaP	66	67	110	106	59	47	81	81	33	28	99	100	11	11	11	11	10	9	9	10	7	7	10	10
20	Contig_Gammarus_90_2029_fr2	translation_frame:2 STOP:14 ANY(X):0 LONGEST:2623 TOTAL_LENGTH:2819 MULTIPLE_ORFs:15	PREDICTED: twitchin-like isoform X28	Gammarus fossarum [Eukaryota]	Host	DB_metaP	18	16	13	11	14	8	440	350	281	257	760	709	17	15	11	11	14	8	249	207	128	127	314	299	GOslim_MF molecular_function [GO:3674 ]	GOslim_MF structural molecule activity [GO:5198 ]	GOslim_MF cytoskeletal protein binding [GO:892 ]	GOslim_MF kinase activity [GO:1631 ]	GOslim_MF enzyme binding [GO:19899 ]	GOslim_MF ion binding [GO:43167 ]	GOslim_BP carbohydrate metabolic process [GO:5975 ]	GOslim_BP cellular protein modification process [GO:6464 ]	GOslim_BP cytoskeleton organization [GO:71 ]	GOslim_BP biological_process [GO:815 ]	GOslim_BP cellular component assembly [GO:2267 ]	GOslim_BP cell differentiation [GO:3154 ]	GOslim_BP locomotion [GO:411 ]	GOslim_BP anatomical structure formation involved in morphogenesis [GO:48646 ]	GOslim_BP anatomical structure development [GO:48856 ]	GOslim_BP cell division [GO:5131 ]	GOslim_BP protein-containing complex assembly [GO:653 ]	GOslim_CC cellular_component [GO:5575 ]	GOslim_CC cytoplasm [GO:5737 ]
21	Contig_Gammarus_90_153193_fr2	translation_frame:2 STOP:5 ANY(X):0 LONGEST:336 TOTAL_LENGTH:501 MULTIPLE_ORFs:6	PREDICTED: LOW QUALITY PROTEIN: protein disulfide-isomerase-like	Gammarus fossarum [Eukaryota]	Host	DB_metaP	213	207	246	240	192	179	95	97	155	151	76	71	41	37	40	39	36	37	34	33	30	30	29	29	GOslim_MF molecular_function [GO:3674 ]	GOslim_MF RNA binding [GO:3723 ]	GOslim_MF kinase activity [GO:1631 ]	GOslim_MF oxidoreductase activity [GO:16491 ]	GOslim_MF transferase activity, transferring acyl groups [GO:16746 ]	GOslim_MF isomerase activity [GO:16853 ]	GOslim_MF ion binding [GO:43167 ]	GOslim_BP protein folding [GO:6457 ]	GOslim_BP cellular protein modification process [GO:6464 ]	GOslim_BP cellular amino acid metabolic process [GO:652 ]	GOslim_BP response to stress [GO:695 ]	GOslim_BP signal transduction [GO:7165 ]	GOslim_BP biological_process [GO:815 ]	GOslim_BP cell death [GO:8219 ]	GOslim_BP cellular component assembly [GO:2267 ]	GOslim_BP homeostatic process [GO:42592 ]	GOslim_BP symbiont process [GO:4443 ]	GOslim_BP protein-containing complex assembly [GO:653 ]	GOslim_CC cellular_component [GO:5575 ]
22	Contig_Gammarus_90_196583_fr1	translation_frame:1 STOP:6 ANY(X):0 LONGEST:310 TOTAL_LENGTH:568 MULTIPLE_ORFs:7	PREDICTED: catalase-like	Gammarus fossarum [Eukaryota]	Host	DB_metaP	441	426	569	559	270	249	266	244	210	203	235	232	79	72	91	86	54	51	63	61	58	52	60	64	GOslim_MF molecular_function [GO:3674 ]	GOslim_MF DNA binding transcription factor activity [GO:37 ]	GOslim_MF oxidoreductase activity [GO:16491 ]	GOslim_MF transferase activity, transferring acyl groups [GO:16746 ]	GOslim_MF hydrolase activity, acting on carbon-nitrogen (but not peptide) bonds [GO:1681 ]	GOslim_MF enzyme binding [GO:19899 ]	GOslim_MF ion binding [GO:43167 ]	GOslim_BP immune system process [GO:2376 ]	GOslim_BP generation of precursor metabolites and energy [GO:691 ]	GOslim_BP lipid metabolic process [GO:6629 ]	GOslim_BP response to stress [GO:695 ]	GOslim_BP signal transduction [GO:7165 ]	GOslim_BP cell-cell signaling [GO:7267 ]	GOslim_BP aging [GO:7568 ]	GOslim_BP biological_process [GO:815 ]	GOslim_BP cell death [GO:8219 ]	GOslim_BP cell proliferation [GO:8283 ]	GOslim_BP catabolic process [GO:956 ]	GOslim_BP biosynthetic process [GO:958 ]
23	Contig_Gammarus_90_1038_fr1	translation_frame:1 STOP:4 ANY(X):0 LONGEST:972 TOTAL_LENGTH:999 MULTIPLE_ORFs:5	PREDICTED: alpha-mannosidase 2C1-like	Gammarus fossarum [Eukaryota]	Host	DB_metaP	150	156	136	133	67	55	119	121	6	6	111	113	43	44	44	44	29	26	38	44	3	3	38	37
24	XP_010790939.1	PREDICTED: LOW QUALITY PROTEIN: polyubiquitin-B		Notothenia coriiceps [Eukaryota]	Host	DB_metaP	112	104	94	100	118	103	131	122	125	118	89	82	14	13	13	13	13	12	11	15	12	9	9	8	GOslim_MF molecular_function [GO:3674 ]	GOslim_MF DNA binding transcription factor activity [GO:37 ]	GOslim_MF RNA binding [GO:3723 ]	GOslim_MF structural constituent of ribosome [GO:3735 ]	GOslim_MF nuclease activity [GO:4518 ]	GOslim_MF signal transducer activity [GO:4871 ]	GOslim_MF structural molecule activity [GO:5198 ]	GOslim_MF translation factor activity, RNA binding [GO:8135 ]	GOslim_MF peptidase activity [GO:8233 ]	GOslim_MF kinase activity [GO:1631 ]	GOslim_MF oxidoreductase activity [GO:16491 ]	GOslim_MF nucleotidyltransferase activity [GO:16779 ]	GOslim_MF hydrolase activity, acting on glycosyl bonds [GO:16798 ]	GOslim_MF isomerase activity [GO:16853 ]	GOslim_MF ligase activity [GO:16874 ]	GOslim_MF enzyme binding [GO:19899 ]	GOslim_MF ion binding [GO:43167 ]	GOslim_BP reproduction [GO:3 ]	GOslim_BP cell morphogenesis [GO:92 ]
25	Contig_Gammarus_90_15534_fr2	translation_frame:2 STOP:1 ANY(X):0 LONGEST:104 TOTAL_LENGTH:109 MULTIPLE_ORFs:2	PREDICTED: ubiquitin-40S ribosomal protein S27a-like	Gammarus fossarum [Eukaryota]	Host	DB_metaP	3	5	4	3	3	3	0	0	2	1	0	0	2	3	3	2	3	3	0	0	2	1	0	0
26	Contig_Gammarus_90_49678_fr2	translation_frame:2 STOP:12 ANY(X):0 LONGEST:76 TOTAL_LENGTH:490 MULTIPLE_ORFs:13	glycoside hydrolase family 7 protein	Gammarus fossarum [Eukaryota]	Host	DB_metaP	144	151	193	196	166	152	175	157	49	54	180	180	17	17	18	18	14	13	18	18	8	9	16	15
27	Contig_Gammarus_90_49739_fr5	translation_frame:5 STOP:12 ANY(X):0 LONGEST:105 TOTAL_LENGTH:375 MULTIPLE_ORFs:12	PREDICTED: exoglucanase 1-like	Gammarus fossarum [Eukaryota]	Host	DB_metaP	8	5	17	19	0	0	8	8	20	21	11	9	1	1	2	2	0	0	2	2	2	2	2	2
28	Contig_Gammarus_90_16861_fr6	translation_frame:6 STOP:19 ANY(X):0 LONGEST:251 TOTAL_LENGTH:1124 MULTIPLE_ORFs:20	PREDICTED: mitochondrial 10-formyltetrahydrofolate dehydrogenase-like	Gammarus fossarum [Eukaryota]	Host	DB_metaP	376	362	421	404	219	211	150	145	91	83	96	92	88	94	95	92	74	75	68	65	35	33	49	43	GOslim_MF molecular_function [GO:3674 ]	GOslim_MF DNA binding [GO:3677 ]	GOslim_MF DNA binding transcription factor activity [GO:37 ]	GOslim_MF GTPase activity [GO:3924 ]	GOslim_MF structural molecule activity [GO:5198 ]	GOslim_MF peptidase activity [GO:8233 ]	GOslim_MF lipid binding [GO:8289 ]	GOslim_MF kinase activity [GO:1631 ]	GOslim_MF oxidoreductase activity [GO:16491 ]	GOslim_MF phosphatase activity [GO:16791 ]	GOslim_MF hydrolase activity, acting on carbon-nitrogen (but not peptide) bonds [GO:1681 ]	GOslim_MF lyase activity [GO:16829 ]	GOslim_MF isomerase activity [GO:16853 ]	GOslim_MF transmembrane transporter activity [GO:22857 ]	GOslim_MF enzyme regulator activity [GO:3234 ]	GOslim_MF ion binding [GO:43167 ]	GOslim_BP carbohydrate metabolic process [GO:5975 ]	GOslim_BP generation of precursor metabolites and energy [GO:691 ]	GOslim_BP protein folding [GO:6457 ]
29	Contig_Gammarus_90_1589_fr6	translation_frame:6 STOP:28 ANY(X):0 LONGEST:271 TOTAL_LENGTH:604 MULTIPLE_ORFs:29	PREDICTED: 3-oxoacyl-[acyl-carrier-protein] reductase FabG-like	Gammarus fossarum [Eukaryota]	Host	DB_metaP	24	23	29	30	1	1	14	13	3	5	5	6	14	14	14	15	1	1	10	11	3	4	5	6
30	Contig_Gammarus_90_174279_fr2	translation_frame:2 STOP:2 ANY(X):0 LONGEST:174 TOTAL_LENGTH:215 MULTIPLE_ORFs:3	PREDICTED: aldehyde dehydrogenase, mitochondrial-like	Gammarus fossarum [Eukaryota]	Host	DB_metaP	59	51	56	57	44	38	17	18	9	8	12	11	10	10	10	9	9	9	7	8	4	4	7	6
31	Contig_Gammarus_90_208017_fr5	translation_frame:5 STOP:11 ANY(X):0 LONGEST:263 TOTAL_LENGTH:477 MULTIPLE_ORFs:12	HSP60	Gammarus fossarum [Eukaryota]	Host	DB_metaP	419	389	351	343	477	447	278	253	292	287	172	170	154	141	128	129	160	152	102	105	98	90	68	71	GOslim_MF transcription factor activity, protein binding [GO:988 ]	GOslim_MF molecular_function [GO:3674 ]	GOslim_MF DNA binding [GO:3677 ]	GOslim_MF DNA binding transcription factor activity [GO:37 ]	GOslim_MF RNA binding [GO:3723 ]	GOslim_MF mRNA binding [GO:3729 ]	GOslim_MF structural constituent of ribosome [GO:3735 ]	GOslim_MF GTPase activity [GO:3924 ]	GOslim_MF helicase activity [GO:4386 ]	GOslim_MF nuclease activity [GO:4518 ]	GOslim_MF signal transducer activity [GO:4871 ]	GOslim_MF structural molecule activity [GO:5198 ]	GOslim_MF cytoskeletal protein binding [GO:892 ]	GOslim_MF transcription factor binding [GO:8134 ]	GOslim_MF translation factor activity, RNA binding [GO:8135 ]	GOslim_MF methyltransferase activity [GO:8168 ]	GOslim_MF peptidase activity [GO:8233 ]	GOslim_MF lipid binding [GO:8289 ]	GOslim_MF kinase activity [GO:1631 ]
32	ODN03380.1	hypothetical protein Ocin01_03293		Orchesella cincta [Eukaryota]	Host	DB_metaP	3	2	1	1	1	0	1	1	1	0	0	0	1	1	1	1	1	0	1	1	1	0	0	0	GOslim_MF transcription factor activity, protein binding [GO:988 ]	GOslim_MF molecular_function [GO:3674 ]	GOslim_MF RNA binding [GO:3723 ]	GOslim_MF structural constituent of ribosome [GO:3735 ]	GOslim_MF GTPase activity [GO:3924 ]	GOslim_MF structural molecule activity [GO:5198 ]	GOslim_MF cytoskeletal protein binding [GO:892 ]	GOslim_MF transcription factor binding [GO:8134 ]	GOslim_MF translation factor activity, RNA binding [GO:8135 ]	GOslim_MF peptidase activity [GO:8233 ]	GOslim_MF lipid binding [GO:8289 ]	GOslim_MF ion binding [GO:43167 ]	GOslim_BP cell morphogenesis [GO:92 ]	GOslim_BP response to stress [GO:695 ]	GOslim_BP mitochondrion organization [GO:75 ]	GOslim_BP signal transduction [GO:7165 ]	GOslim_BP aging [GO:7568 ]	GOslim_BP biological_process [GO:815 ]	GOslim_BP cell death [GO:8219 ]
33	Contig_Gammarus_90_210817_fr6	translation_frame:6 STOP:13 ANY(X):0 LONGEST:264 TOTAL_LENGTH:505 MULTIPLE_ORFs:14	PREDICTED: uncharacterized protein LOC108666875	Gammarus fossarum [Eukaryota]	Host	DB_metaP	200	199	169	169	195	185	306	283	185	182	181	169	57	58	53	52	49	49	62	59	46	47	52	49
34	Contig_Gammarus_90_185502_fr1	translation_frame:1 STOP:2 ANY(X):0 LONGEST:400 TOTAL_LENGTH:577 MULTIPLE_ORFs:3	hypothetical protein	Gammarus fossarum [Eukaryota]	Host	DB_metaP	123	122	106	102	133	122	100	85	104	106	38	40	36	36	37	33	32	32	33	31	35	33	18	18
35	Contig_Gammarus_90_452_fr5	translation_frame:5 STOP:5 ANY(X):0 LONGEST:502 TOTAL_LENGTH:545 MULTIPLE_ORFs:6	PREDICTED: NADP-dependent malic enzyme-like isoform X1	Gammarus fossarum [Eukaryota]	Host	DB_metaP	135	133	135	144	117	110	90	95	92	88	73	70	31	31	32	31	30	31	29	29	25	23	23	25
36	Contig_Gammarus_90_16_fr2	translation_frame:2 STOP:12 ANY(X):0 LONGEST:270 TOTAL_LENGTH:772 MULTIPLE_ORFs:13	PREDICTED: uncharacterized protein LOC108673560 isoform X1	Gammarus fossarum [Eukaryota]	Host	DB_metaP	95	91	93	95	85	87	100	108	108	102	108	101	23	23	23	23	24	24	30	29	26	28	28	29
37	Contig_Gammarus_90_188696_fr1	translation_frame:1 STOP:8 ANY(X):0 LONGEST:231 TOTAL_LENGTH:620 MULTIPLE_ORFs:9	glutamate dehydrogenase, putative	Gammarus fossarum [Eukaryota]	Host	DB_metaP	197	185	179	182	147	130	114	112	92	92	82	77	46	46	37	36	33	35	35	34	30	30	29	29	GOslim_MF molecular_function [GO:3674 ]	GOslim_MF DNA binding [GO:3677 ]	GOslim_MF DNA binding transcription factor activity [GO:37 ]	GOslim_MF kinase activity [GO:1631 ]	GOslim_MF oxidoreductase activity [GO:16491 ]	GOslim_MF transferase activity, transferring glycosyl groups [GO:16757 ]	GOslim_MF ion binding [GO:43167 ]	GOslim_BP reproduction [GO:3 ]	GOslim_BP cellular protein modification process [GO:6464 ]	GOslim_BP cellular amino acid metabolic process [GO:652 ]	GOslim_BP transport [GO:681 ]	GOslim_BP mitochondrion organization [GO:75 ]	GOslim_BP cell-cell signaling [GO:7267 ]	GOslim_BP biological_process [GO:815 ]	GOslim_BP catabolic process [GO:956 ]	GOslim_BP biosynthetic process [GO:958 ]	GOslim_BP cellular nitrogen compound metabolic process [GO:34641 ]	GOslim_BP small molecule metabolic process [GO:44281 ]	GOslim_BP anatomical structure development [GO:48856 ]
38	XP_018020656.1	PREDICTED: spectrin beta chain-like		Hyalella azteca [Eukaryota]	Host	DB_metaP	405	381	328	307	484	391	394	321	576	529	124	103	196	185	173	161	236	206	210	181	213	200	85	80	GOslim_MF molecular_function [GO:3674 ]	GOslim_MF RNA binding [GO:3723 ]	GOslim_MF structural molecule activity [GO:5198 ]	GOslim_MF cytoskeletal protein binding [GO:892 ]	GOslim_MF methyltransferase activity [GO:8168 ]	GOslim_MF lipid binding [GO:8289 ]	GOslim_MF enzyme binding [GO:19899 ]	GOslim_MF transmembrane transporter activity [GO:22857 ]	GOslim_MF ion binding [GO:43167 ]	GOslim_BP reproduction [GO:3 ]	GOslim_BP cell morphogenesis [GO:92 ]	GOslim_BP immune system process [GO:2376 ]	GOslim_BP circulatory system process [GO:313 ]	GOslim_BP cellular protein modification process [GO:6464 ]	GOslim_BP transport [GO:681 ]	GOslim_BP response to stress [GO:695 ]	GOslim_BP plasma membrane organization [GO:79 ]	GOslim_BP cytoskeleton organization [GO:71 ]	GOslim_BP vacuolar transport [GO:734 ]
39	XP_018006991.1	PREDICTED: heat shock protein HSP 90-alpha-like		Hyalella azteca [Eukaryota]	Host	DB_metaP	274	296	330	319	354	329	169	151	409	389	103	96	83	89	86	86	88	88	64	60	98	94	50	45	GOslim_MF molecular_function [GO:3674 ]	GOslim_MF DNA binding [GO:3677 ]	GOslim_MF RNA binding [GO:3723 ]	GOslim_MF cytoskeletal protein binding [GO:892 ]	GOslim_MF transcription factor binding [GO:8134 ]	GOslim_MF methyltransferase activity [GO:8168 ]	GOslim_MF lipid binding [GO:8289 ]	GOslim_MF kinase activity [GO:1631 ]	GOslim_MF oxidoreductase activity [GO:16491 ]	GOslim_MF transferase activity, transferring acyl groups [GO:16746 ]	GOslim_MF nucleotidyltransferase activity [GO:16779 ]	GOslim_MF phosphatase activity [GO:16791 ]	GOslim_MF hydrolase activity, acting on glycosyl bonds [GO:16798 ]	GOslim_MF hydrolase activity, acting on carbon-nitrogen (but not peptide) bonds [GO:1681 ]	GOslim_MF ATPase activity [GO:16887 ]	GOslim_MF enzyme binding [GO:19899 ]	GOslim_MF enzyme regulator activity [GO:3234 ]	GOslim_MF ion binding [GO:43167 ]	GOslim_MF unfolded protein binding [GO:5182 ]
40	XP_018019106.1	PREDICTED: 14-3-3 protein zeta isoform X1		Hyalella azteca [Eukaryota]	Host	DB_metaP	89	92	73	72	88	82	117	106	134	124	57	55	26	30	23	25	31	29	31	31	36	37	25	23	GOslim_MF transcription factor activity, protein binding [GO:988 ]	GOslim_MF molecular_function [GO:3674 ]	GOslim_MF DNA binding [GO:3677 ]	GOslim_MF RNA binding [GO:3723 ]	GOslim_MF structural constituent of ribosome [GO:3735 ]	GOslim_MF signal transducer activity [GO:4871 ]	GOslim_MF structural molecule activity [GO:5198 ]	GOslim_MF cytoskeletal protein binding [GO:892 ]	GOslim_MF transcription factor binding [GO:8134 ]	GOslim_MF peptidase activity [GO:8233 ]	GOslim_MF kinase activity [GO:1631 ]	GOslim_MF oxidoreductase activity [GO:16491 ]	GOslim_MF transferase activity, transferring acyl groups [GO:16746 ]	GOslim_MF transferase activity, transferring glycosyl groups [GO:16757 ]	GOslim_MF hydrolase activity, acting on carbon-nitrogen (but not peptide) bonds [GO:1681 ]	GOslim_MF enzyme binding [GO:19899 ]	GOslim_MF transmembrane transporter activity [GO:22857 ]	GOslim_MF enzyme regulator activity [GO:3234 ]	GOslim_MF ion binding [GO:43167 ]
41	Contig_Gammarus_90_162579_fr4	translation_frame:4 STOP:6 ANY(X):0 LONGEST:164 TOTAL_LENGTH:226 MULTIPLE_ORFs:7	trypsin	Gammarus fossarum [Eukaryota]	Host	DB_metaP	25	25	31	34	7	5	28	24	10	11	35	32	1	1	1	1	1	1	1	1	1	1	1	1
42	Contig_Gammarus_90_37260_fr3	translation_frame:3 STOP:6 ANY(X):0 LONGEST:239 TOTAL_LENGTH:433 MULTIPLE_ORFs:7	PREDICTED: endoglucanase E-4-like	Gammarus fossarum [Eukaryota]	Host	DB_metaP	54	51	93	103	76	73	64	64	53	60	88	85	13	13	16	15	13	13	14	15	13	12	14	14
43	Contig_Gammarus_90_154022_fr3	translation_frame:3 STOP:2 ANY(X):0 LONGEST:390 TOTAL_LENGTH:433 MULTIPLE_ORFs:3	hypothetical protein DAPPUDRAFT_301437	Gammarus fossarum [Eukaryota]	Host	DB_metaP	123	122	101	98	94	80	56	46	54	50	32	36	30	26	26	25	26	26	25	21	16	15	20	20	GOslim_MF molecular_function [GO:3674 ]	GOslim_MF RNA binding [GO:3723 ]	GOslim_MF peptidase activity [GO:8233 ]	GOslim_MF isomerase activity [GO:16853 ]	GOslim_MF ion binding [GO:43167 ]	GOslim_BP biological_process [GO:815 ]	GOslim_CC cellular_component [GO:5575 ]	GOslim_CC intracellular [GO:5622 ]	GOslim_CC cytoplasm [GO:5737 ]
44	Contig_Gammarus_90_50753_fr5	translation_frame:5 STOP:7 ANY(X):0 LONGEST:288 TOTAL_LENGTH:350 MULTIPLE_ORFs:8	PREDICTED: sorbitol dehydrogenase-like	Gammarus fossarum [Eukaryota]	Host	DB_metaP	70	69	115	119	92	93	16	14	26	31	20	17	22	20	23	23	21	21	11	10	11	12	13	14
45	Contig_Gammarus_90_2051_fr3	translation_frame:3 STOP:13 ANY(X):0 LONGEST:504 TOTAL_LENGTH:704 MULTIPLE_ORFs:13	4-aminobutyrate aminotransferase, mitochondrial	Gammarus fossarum [Eukaryota]	Host	DB_metaP	99	92	134	142	40	32	18	20	7	6	21	16	35	31	35	35	20	16	12	11	4	4	12	9
46	Contig_Gammarus_90_106155_fr4	translation_frame:4 STOP:2 ANY(X):0 LONGEST:225 TOTAL_LENGTH:241 MULTIPLE_ORFs:3	PREDICTED: collagen alpha-2(V) chain, partial	Gammarus fossarum [Eukaryota]	Host	DB_metaP	13	14	12	15	3	5	75	78	100	98	53	50	5	5	5	5	2	2	7	6	6	6	6	6
47	Contig_Gammarus_90_9715_fr1	translation_frame:1 STOP:9 ANY(X):0 LONGEST:699 TOTAL_LENGTH:1006 MULTIPLE_ORFs:10	PREDICTED: uncharacterized protein LOC108679669 isoform X2	Gammarus fossarum [Eukaryota]	Host	DB_metaP	142	143	134	131	173	162	248	232	186	190	151	143	57	52	52	52	51	49	67	67	57	61	52	45
48	Contig_Gammarus_90_47272_fr2	translation_frame:2 STOP:30 ANY(X):0 LONGEST:103 TOTAL_LENGTH:628 MULTIPLE_ORFs:26	PREDICTED: transmembrane protease serine 9-like	Gammarus fossarum [Eukaryota]	Host	DB_metaP	42	41	35	35	18	16	74	70	17	17	59	57	6	6	5	5	3	3	5	5	3	3	4	4
49	XP_018023851.1	PREDICTED: ADP/ATP translocase 3-like		Hyalella azteca [Eukaryota]	Host	DB_metaP	159	142	136	131	121	119	120	99	131	134	82	74	41	35	35	31	27	30	32	29	29	27	24	23	GOslim_MF transcription factor activity, protein binding [GO:988 ]	GOslim_MF molecular_function [GO:3674 ]	GOslim_MF DNA binding [GO:3677 ]	GOslim_MF DNA binding transcription factor activity [GO:37 ]	GOslim_MF RNA binding [GO:3723 ]	GOslim_MF structural molecule activity [GO:5198 ]	GOslim_MF transcription factor binding [GO:8134 ]	GOslim_MF methyltransferase activity [GO:8168 ]	GOslim_MF peptidase activity [GO:8233 ]	GOslim_MF kinase activity [GO:1631 ]	GOslim_MF phosphatase activity [GO:16791 ]	GOslim_MF hydrolase activity, acting on glycosyl bonds [GO:16798 ]	GOslim_MF isomerase activity [GO:16853 ]	GOslim_MF enzyme binding [GO:19899 ]	GOslim_MF transmembrane transporter activity [GO:22857 ]	GOslim_MF ion binding [GO:43167 ]	GOslim_BP reproduction [GO:3 ]	GOslim_BP carbohydrate metabolic process [GO:5975 ]	GOslim_BP generation of precursor metabolites and energy [GO:691 ]
50	NP_001156363.1	trypsinogen precursor		Sus scrofa [Eukaryota]	Host	DB_metaP	21	26	21	23	19	22	51	40	225	196	41	42	4	4	4	4	4	4	4	4	4	4	4	4	GOslim_MF molecular_function [GO:3674 ]	GOslim_MF peptidase activity [GO:8233 ]	GOslim_MF ion binding [GO:43167 ]	GOslim_BP immune system process [GO:2376 ]	GOslim_BP response to stress [GO:695 ]	GOslim_BP biological_process [GO:815 ]	GOslim_BP catabolic process [GO:956 ]	GOslim_BP vesicle-mediated transport [GO:16192 ]	GOslim_BP extracellular matrix organization [GO:3198 ]	GOslim_BP locomotion [GO:411 ]	GOslim_BP small molecule metabolic process [GO:44281 ]	GOslim_BP cell motility [GO:4887 ]	GOslim_BP cofactor metabolic process [GO:51186 ]	GOslim_BP protein maturation [GO:5164 ]	GOslim_BP membrane organization [GO:6124 ]	GOslim_CC cellular_component [GO:5575 ]	GOslim_CC extracellular region [GO:5576 ]	GOslim_CC extracellular space [GO:5615 ]	GOslim_CC vacuole [GO:5773 ]
51	Contig_Gammarus_90_21346_fr2	translation_frame:2 STOP:6 ANY(X):0 LONGEST:404 TOTAL_LENGTH:571 MULTIPLE_ORFs:6	xylose isomerase	Gammarus fossarum [Eukaryota]	Host	DB_metaP	100	96	136	133	68	58	65	62	75	73	58	62	32	31	37	35	24	21	25	23	22	25	23	25
52	Contig_Gammarus_90_44897_fr6	translation_frame:6 STOP:3 ANY(X):0 LONGEST:74 TOTAL_LENGTH:120 MULTIPLE_ORFs:4	PREDICTED: fatty acid-binding protein, liver-like	Gammarus fossarum [Eukaryota]	Host	DB_metaP	147	143	170	172	78	65	55	51	43	43	55	43	21	21	21	20	16	14	14	14	12	11	14	12	GOslim_MF molecular_function [GO:3674 ]	GOslim_MF DNA binding transcription factor activity [GO:37 ]	GOslim_MF RNA binding [GO:3723 ]	GOslim_MF helicase activity [GO:4386 ]	GOslim_MF structural molecule activity [GO:5198 ]	GOslim_MF peptidase activity [GO:8233 ]	GOslim_MF transferase activity, transferring acyl groups [GO:16746 ]	GOslim_MF nucleotidyltransferase activity [GO:16779 ]	GOslim_MF ATPase activity [GO:16887 ]	GOslim_MF ion binding [GO:43167 ]	GOslim_BP immune system process [GO:2376 ]	GOslim_BP DNA metabolic process [GO:6259 ]	GOslim_BP cellular protein modification process [GO:6464 ]	GOslim_BP cellular amino acid metabolic process [GO:652 ]	GOslim_BP response to stress [GO:695 ]	GOslim_BP signal transduction [GO:7165 ]	GOslim_BP cell-cell signaling [GO:7267 ]	GOslim_BP aging [GO:7568 ]	GOslim_BP biological_process [GO:815 ]
53	Contig_Gammarus_90_40343_fr2	translation_frame:2 STOP:24 ANY(X):0 LONGEST:342 TOTAL_LENGTH:685 MULTIPLE_ORFs:23	PREDICTED: sucrase-isomaltase, intestinal-like isoform X1	Gammarus fossarum [Eukaryota]	Host	DB_metaP	80	79	95	94	66	72	73	71	48	44	90	83	10	10	9	11	8	8	9	11	8	7	10	10
54	XP_018026725.1	PREDICTED: clathrin heavy chain 1-like		Hyalella azteca [Eukaryota]	Host	DB_metaP	110	102	92	87	126	119	99	101	120	104	48	37	52	55	47	48	58	58	48	45	49	44	28	24	GOslim_MF transcription factor activity, protein binding [GO:988 ]	GOslim_MF molecular_function [GO:3674 ]	GOslim_MF DNA binding [GO:3677 ]	GOslim_MF DNA binding transcription factor activity [GO:37 ]	GOslim_MF RNA binding [GO:3723 ]	GOslim_MF helicase activity [GO:4386 ]	GOslim_MF signal transducer activity [GO:4871 ]	GOslim_MF structural molecule activity [GO:5198 ]	GOslim_MF transcription factor binding [GO:8134 ]	GOslim_MF oxidoreductase activity [GO:16491 ]	GOslim_MF ATPase activity [GO:16887 ]	GOslim_MF enzyme binding [GO:19899 ]	GOslim_MF ion binding [GO:43167 ]	GOslim_BP reproduction [GO:3 ]	GOslim_BP cell morphogenesis [GO:92 ]	GOslim_BP immune system process [GO:2376 ]	GOslim_BP carbohydrate metabolic process [GO:5975 ]	GOslim_BP DNA metabolic process [GO:6259 ]	GOslim_BP transport [GO:681 ]
55	Contig_Gammarus_90_137353_fr4	translation_frame:4 STOP:23 ANY(X):0 LONGEST:86 TOTAL_LENGTH:660 MULTIPLE_ORFs:24	PREDICTED: clathrin heavy chain 1-like	Gammarus fossarum [Eukaryota]	Host	DB_metaP	2	0	0	1	1	1	0	1	2	2	0	0	2	0	0	1	1	1	0	1	1	1	0	0
56	Contig_Gammarus_90_12571_fr5	translation_frame:5 STOP:13 ANY(X):0 LONGEST:335 TOTAL_LENGTH:520 MULTIPLE_ORFs:13	PREDICTED: four and a half LIM domains protein 2-like isoform X1	Gammarus fossarum [Eukaryota]	Host	DB_metaP	26	31	11	10	26	29	107	106	50	52	84	80	12	15	8	7	12	17	24	24	14	13	24	22
57	Contig_Gammarus_90_525_fr3	translation_frame:3 STOP:10 ANY(X):0 LONGEST:374 TOTAL_LENGTH:520 MULTIPLE_ORFs:11	PREDICTED: glycerol-3-phosphate dehydrogenase [NAD(+)], cytoplasmic-like isoform X1	Gammarus fossarum [Eukaryota]	Host	DB_metaP	91	91	97	98	77	73	37	29	40	39	21	18	26	27	24	24	23	22	17	15	13	14	15	13
58	Contig_Gammarus_90_182685_fr1	translation_frame:1 STOP:0 ANY(X):0 LONGEST:185 TOTAL_LENGTH:185 SINGLE_ORF:1	PREDICTED: meprin A subunit beta-like	Gammarus fossarum [Eukaryota]	Host	DB_metaP	37	42	58	61	33	32	42	39	10	14	38	40	8	9	8	8	11	9	11	10	4	6	8	7
59	Contig_Gammarus_90_3241_fr5	translation_frame:5 STOP:4 ANY(X):0 LONGEST:536 TOTAL_LENGTH:782 MULTIPLE_ORFs:5	mitochondrial ECHA	Gammarus fossarum [Eukaryota]	Host	DB_metaP	134	127	137	139	101	93	71	71	92	84	44	37	35	37	37	40	34	32	29	29	26	25	21	19	GOslim_MF molecular_function [GO:3674 ]	GOslim_MF signal transducer activity [GO:4871 ]	GOslim_MF oxidoreductase activity [GO:16491 ]	GOslim_MF transferase activity, transferring acyl groups [GO:16746 ]	GOslim_MF lyase activity [GO:16829 ]	GOslim_MF isomerase activity [GO:16853 ]	GOslim_MF ligase activity [GO:16874 ]	GOslim_MF ATPase activity [GO:16887 ]	GOslim_MF ion binding [GO:43167 ]	GOslim_BP lipid metabolic process [GO:6629 ]	GOslim_BP signal transduction [GO:7165 ]	GOslim_BP biological_process [GO:815 ]	GOslim_BP catabolic process [GO:956 ]	GOslim_BP biosynthetic process [GO:958 ]	GOslim_BP cellular nitrogen compound metabolic process [GO:34641 ]	GOslim_BP small molecule metabolic process [GO:44281 ]	GOslim_BP chromosome organization [GO:51276 ]	GOslim_BP transmembrane transport [GO:5585 ]	GOslim_CC cellular_component [GO:5575 ]
60	Contig_Gammarus_90_30532_fr6	translation_frame:6 STOP:4 ANY(X):0 LONGEST:343 TOTAL_LENGTH:473 MULTIPLE_ORFs:5	PREDICTED: dihydrodiol dehydrogenase 3-like, partial	Gammarus fossarum [Eukaryota]	Host	DB_metaP	141	145	144	141	87	83	100	102	89	92	59	55	34	38	35	37	26	27	34	36	27	26	29	29	GOslim_MF molecular_function [GO:3674 ]	GOslim_MF GTPase activity [GO:3924 ]	GOslim_MF enzyme regulator activity [GO:3234 ]	GOslim_BP signal transduction [GO:7165 ]	GOslim_BP biological_process [GO:815 ]	GOslim_CC intracellular [GO:5622 ]	GOslim_CC nucleus [GO:5634 ]	GOslim_CC cytosol [GO:5829 ]	GOslim_CC plasma membrane [GO:5886 ]	GOslim_CC organelle [GO:43226]
61	Contig_Gammarus_90_128499_fr4	translation_frame:4 STOP:3 ANY(X):0 LONGEST:241 TOTAL_LENGTH:282 MULTIPLE_ORFs:4	collagen alpha-1(IV) chain isoform X2	Gammarus fossarum [Eukaryota]	Host	DB_metaP	42	43	32	34	47	49	96	92	74	69	46	45	11	11	10	10	11	11	12	11	12	12	11	11
62	ODN04593.1	Collagen alpha-1(IV) chain		Orchesella cincta [Eukaryota]	Host	DB_metaP	0	0	0	0	0	0	0	0	2	0	0	1	0	0	0	0	0	0	0	0	2	0	0	1	GOslim_MF molecular_function [GO:3674 ]	GOslim_MF structural molecule activity [GO:5198 ]	GOslim_MF ion binding [GO:43167 ]	GOslim_BP reproduction [GO:3 ]	GOslim_BP cell morphogenesis [GO:92 ]	GOslim_BP cellular amino acid metabolic process [GO:652 ]	GOslim_BP transport [GO:681 ]	GOslim_BP response to stress [GO:695 ]	GOslim_BP cell adhesion [GO:7155 ]	GOslim_BP signal transduction [GO:7165 ]	GOslim_BP aging [GO:7568 ]	GOslim_BP biological_process [GO:815 ]	GOslim_BP catabolic process [GO:956 ]	GOslim_BP biosynthetic process [GO:958 ]	GOslim_BP embryo development [GO:979 ]	GOslim_BP cell differentiation [GO:3154 ]	GOslim_BP extracellular matrix organization [GO:3198 ]	GOslim_BP cellular nitrogen compound metabolic process [GO:34641 ]	GOslim_BP growth [GO:47 ]
63	Contig_Gammarus_90_521_fr6	translation_frame:6 STOP:46 ANY(X):0 LONGEST:478 TOTAL_LENGTH:1147 MULTIPLE_ORFs:46	PREDICTED: uncharacterized peptidase C1-like protein F26E4.3	Gammarus fossarum [Eukaryota]	Host	DB_metaP	33	39	18	17	18	17	99	88	73	69	64	56	14	16	9	9	7	7	22	18	16	15	16	18
64	Contig_Gammarus_90_51071_fr6	translation_frame:6 STOP:6 ANY(X):0 LONGEST:232 TOTAL_LENGTH:504 MULTIPLE_ORFs:7	PREDICTED: oplophorus-luciferin 2-monooxygenase non-catalytic subunit-like	Gammarus fossarum [Eukaryota]	Host	DB_metaP	22	26	22	21	14	16	52	51	50	47	96	105	6	7	6	4	4	4	8	8	7	7	9	8
65	XP_015795966.1	PREDICTED: tubulin alpha chain		Tetranychus urticae [Eukaryota]	Host	DB_metaP	120	115	85	81	120	122	163	157	138	127	128	115	48	47	39	40	45	44	58	57	54	46	51	50	GOslim_MF molecular_function [GO:3674 ]	GOslim_MF DNA binding transcription factor activity [GO:37 ]	GOslim_MF RNA binding [GO:3723 ]	GOslim_MF GTPase activity [GO:3924 ]	GOslim_MF nuclease activity [GO:4518 ]	GOslim_MF signal transducer activity [GO:4871 ]	GOslim_MF structural molecule activity [GO:5198 ]	GOslim_MF cytoskeletal protein binding [GO:892 ]	GOslim_MF peptidase activity [GO:8233 ]	GOslim_MF lipid binding [GO:8289 ]	GOslim_MF transferase activity, transferring glycosyl groups [GO:16757 ]	GOslim_MF ATPase activity [GO:16887 ]	GOslim_MF enzyme binding [GO:19899 ]	GOslim_MF transmembrane transporter activity [GO:22857 ]	GOslim_MF ion binding [GO:43167 ]	GOslim_BP reproduction [GO:3 ]	GOslim_BP cell morphogenesis [GO:92 ]	GOslim_BP cellular protein modification process [GO:6464 ]	GOslim_BP protein targeting [GO:665 ]
66	Contig_Gammarus_90_50_fr4	translation_frame:4 STOP:2 ANY(X):0 LONGEST:675 TOTAL_LENGTH:712 MULTIPLE_ORFs:3	PREDICTED: esterase E4-like	Gammarus fossarum [Eukaryota]	Host	DB_metaP	99	100	102	104	83	80	17	13	23	24	3	2	22	22	20	21	20	19	10	9	8	8	3	2
67	Contig_Gammarus_90_5310_fr1	translation_frame:1 STOP:14 ANY(X):0 LONGEST:176 TOTAL_LENGTH:606 MULTIPLE_ORFs:15	PREDICTED: calreticulin-like	Gammarus fossarum [Eukaryota]	Host	DB_metaP	108	111	127	130	124	120	63	58	93	83	55	46	28	28	30	28	27	29	25	22	26	24	21	18	GOslim_MF molecular_function [GO:3674 ]	GOslim_MF DNA binding [GO:3677 ]	GOslim_MF DNA binding transcription factor activity [GO:37 ]	GOslim_MF RNA binding [GO:3723 ]	GOslim_MF mRNA binding [GO:3729 ]	GOslim_MF cytoskeletal protein binding [GO:892 ]	GOslim_MF transcription factor binding [GO:8134 ]	GOslim_MF ATPase activity [GO:16887 ]	GOslim_MF enzyme binding [GO:19899 ]	GOslim_MF ion binding [GO:43167 ]	GOslim_MF unfolded protein binding [GO:5182 ]	GOslim_BP reproduction [GO:3 ]	GOslim_BP cell morphogenesis [GO:92 ]	GOslim_BP immune system process [GO:2376 ]	GOslim_BP DNA metabolic process [GO:6259 ]	GOslim_BP protein folding [GO:6457 ]	GOslim_BP cellular protein modification process [GO:6464 ]	GOslim_BP transport [GO:681 ]	GOslim_BP nucleocytoplasmic transport [GO:6913 ]
68	Contig_Gammarus_90_42586_fr3	translation_frame:3 STOP:2 ANY(X):0 LONGEST:124 TOTAL_LENGTH:223 MULTIPLE_ORFs:3	PREDICTED: glutathione S-transferase 2-like	Gammarus fossarum [Eukaryota]	Host	DB_metaP	146	145	166	171	145	134	124	123	76	71	57	59	52	58	49	51	54	54	54	53	32	33	29	33	GOslim_MF molecular_function [GO:3674 ]	GOslim_MF signal transducer activity [GO:4871 ]	GOslim_MF oxidoreductase activity [GO:16491 ]	GOslim_MF transferase activity, transferring alkyl or aryl (other than methyl) groups [GO:16765 ]	GOslim_MF enzyme binding [GO:19899 ]	GOslim_MF transmembrane transporter activity [GO:22857 ]	GOslim_MF ion binding [GO:43167 ]	GOslim_BP reproduction [GO:3 ]	GOslim_BP circulatory system process [GO:313 ]	GOslim_BP lipid metabolic process [GO:6629 ]	GOslim_BP sulfur compound metabolic process [GO:679 ]	GOslim_BP response to stress [GO:695 ]	GOslim_BP signal transduction [GO:7165 ]	GOslim_BP aging [GO:7568 ]	GOslim_BP biological_process [GO:815 ]	GOslim_BP catabolic process [GO:956 ]	GOslim_BP biosynthetic process [GO:958 ]	GOslim_BP cellular nitrogen compound metabolic process [GO:34641 ]	GOslim_BP homeostatic process [GO:42592 ]
69	Contig_Gammarus_90_156957_fr2	translation_frame:2 STOP:4 ANY(X):0 LONGEST:59 TOTAL_LENGTH:110 MULTIPLE_ORFs:5	PREDICTED: glutathione S-transferase class-mu 26 kDa isozyme 51-like	Gammarus fossarum [Eukaryota]	Host	DB_metaP	7	6	8	8	6	7	6	7	3	3	4	4	1	1	2	2	2	2	2	2	1	1	2	2
70	Contig_Gammarus_90_6230_fr6	translation_frame:6 STOP:6 ANY(X):0 LONGEST:428 TOTAL_LENGTH:618 MULTIPLE_ORFs:7	PREDICTED: aminopeptidase N-like	Gammarus fossarum [Eukaryota]	Host	DB_metaP	203	192	243	253	139	120	181	179	36	38	232	221	55	51	58	56	43	40	49	50	16	21	54	51	GOslim_MF molecular_function [GO:3674 ]	GOslim_MF signal transducer activity [GO:4871 ]	GOslim_MF peptidase activity [GO:8233 ]	GOslim_MF ion binding [GO:43167 ]	GOslim_BP immune system process [GO:2376 ]	GOslim_BP circulatory system process [GO:313 ]	GOslim_BP signal transduction [GO:7165 ]	GOslim_BP cell-cell signaling [GO:7267 ]	GOslim_BP biological_process [GO:815 ]	GOslim_BP catabolic process [GO:956 ]	GOslim_BP vesicle-mediated transport [GO:16192 ]	GOslim_BP cell differentiation [GO:3154 ]	GOslim_BP cellular nitrogen compound metabolic process [GO:34641 ]	GOslim_BP symbiont process [GO:4443 ]	GOslim_BP anatomical structure formation involved in morphogenesis [GO:48646 ]	GOslim_BP anatomical structure development [GO:48856 ]	GOslim_BP protein maturation [GO:5164 ]	GOslim_BP membrane organization [GO:6124 ]	GOslim_CC cellular_component [GO:5575 ]
71	Contig_Gammarus_90_116242_fr4	translation_frame:4 STOP:2 ANY(X):0 LONGEST:208 TOTAL_LENGTH:267 MULTIPLE_ORFs:3	PREDICTED: aminopeptidase N-like	Gammarus fossarum [Eukaryota]	Host	DB_metaP	19	19	25	24	18	16	20	15	11	7	20	21	3	3	4	4	3	3	3	3	3	2	3	3
72	Contig_Gammarus_90_32916_fr5	translation_frame:5 STOP:1 ANY(X):0 LONGEST:133 TOTAL_LENGTH:151 MULTIPLE_ORFs:2	PREDICTED: aminopeptidase N-like	Gammarus fossarum [Eukaryota]	Host	DB_metaP	1	1	3	3	4	3	1	1	0	0	2	2	1	1	2	2	2	2	1	1	0	0	1	1
73	XP_018009716.1	PREDICTED: glyceraldehyde-3-phosphate dehydrogenase		Hyalella azteca [Eukaryota]	Host	DB_metaP	124	117	91	88	75	75	111	111	119	126	121	106	33	35	28	27	19	20	33	31	30	32	31	29	GOslim_MF molecular_function [GO:3674 ]	GOslim_MF DNA binding [GO:3677 ]	GOslim_MF cytoskeletal protein binding [GO:892 ]	GOslim_MF peptidase activity [GO:8233 ]	GOslim_MF lipid binding [GO:8289 ]	GOslim_MF kinase activity [GO:1631 ]	GOslim_MF oxidoreductase activity [GO:16491 ]	GOslim_MF phosphatase activity [GO:16791 ]	GOslim_MF lyase activity [GO:16829 ]	GOslim_MF isomerase activity [GO:16853 ]	GOslim_MF ligase activity [GO:16874 ]	GOslim_MF enzyme binding [GO:19899 ]	GOslim_MF enzyme regulator activity [GO:3234 ]	GOslim_MF ion binding [GO:43167 ]	GOslim_BP reproduction [GO:3 ]	GOslim_BP immune system process [GO:2376 ]	GOslim_BP carbohydrate metabolic process [GO:5975 ]	GOslim_BP generation of precursor metabolites and energy [GO:691 ]	GOslim_BP tRNA metabolic process [GO:6399 ]
74	Contig_Gammarus_90_2839_fr5	translation_frame:5 STOP:37 ANY(X):0 LONGEST:300 TOTAL_LENGTH:1086 MULTIPLE_ORFs:37	PREDICTED: cystathionine gamma-lyase-like	Gammarus fossarum [Eukaryota]	Host	DB_metaP	75	79	75	69	44	40	54	45	22	19	34	29	21	19	20	21	16	16	18	18	11	8	15	14
75	Contig_Gammarus_90_182203_fr2	translation_frame:2 STOP:8 ANY(X):0 LONGEST:263 TOTAL_LENGTH:432 MULTIPLE_ORFs:8	PREDICTED: angiotensin-converting enzyme	Gammarus fossarum [Eukaryota]	Host	DB_metaP	81	78	96	96	97	92	46	43	13	10	39	35	20	19	23	23	18	18	15	14	4	4	12	11
76	Contig_Gammarus_90_1128_fr4	translation_frame:4 STOP:37 ANY(X):0 LONGEST:903 TOTAL_LENGTH:1870 MULTIPLE_ORFs:36	PREDICTED: xanthine dehydrogenase/oxidase-like	Gammarus fossarum [Eukaryota]	Host	DB_metaP	368	368	320	321	143	117	182	169	81	76	147	125	123	123	109	108	61	57	86	83	31	31	74	68	GOslim_MF molecular_function [GO:3674 ]	GOslim_MF oxidoreductase activity [GO:16491 ]	GOslim_MF transferase activity, transferring glycosyl groups [GO:16757 ]	GOslim_MF ion binding [GO:43167 ]	GOslim_BP generation of precursor metabolites and energy [GO:691 ]	GOslim_BP biological_process [GO:815 ]	GOslim_BP catabolic process [GO:956 ]	GOslim_BP cellular nitrogen compound metabolic process [GO:34641 ]	GOslim_BP small molecule metabolic process [GO:44281 ]	GOslim_BP cofactor metabolic process [GO:51186 ]	GOslim_CC cellular_component [GO:5575 ]	GOslim_CC cytosol [GO:5829 ]
77	Contig_Gammarus_90_4384_fr5	translation_frame:5 STOP:5 ANY(X):0 LONGEST:614 TOTAL_LENGTH:780 MULTIPLE_ORFs:5	PREDICTED: staphylococcal nuclease domain-containing protein 1-like	Gammarus fossarum [Eukaryota]	Host	DB_metaP	108	114	102	107	77	77	31	30	40	36	16	11	39	40	37	40	30	30	18	19	19	18	11	10
78	Contig_Gammarus_90_626_fr4	translation_frame:4 STOP:28 ANY(X):0 LONGEST:209 TOTAL_LENGTH:569 MULTIPLE_ORFs:27	PREDICTED: uncharacterized protein LOC108666875	Gammarus fossarum [Eukaryota]	Host	DB_metaP	55	50	45	38	49	48	72	75	48	47	46	45	17	18	15	12	15	16	22	22	13	15	16	16
79	Contig_Gammarus_90_98352_fr6	translation_frame:6 STOP:8 ANY(X):0 LONGEST:428 TOTAL_LENGTH:517 MULTIPLE_ORFs:8	PREDICTED: alkaline phosphatase-like	Gammarus fossarum [Eukaryota]	Host	DB_metaP	71	66	87	78	31	30	66	63	8	6	80	74	25	23	29	28	18	17	26	26	6	4	27	30
80	Contig_Gammarus_90_43964_fr4	translation_frame:4 STOP:7 ANY(X):0 LONGEST:214 TOTAL_LENGTH:461 MULTIPLE_ORFs:8	PREDICTED: adenosylhomocysteinase-like isoform X1	Gammarus fossarum [Eukaryota]	Host	DB_metaP	148	135	131	133	85	88	64	63	49	54	45	46	34	33	33	32	27	29	23	23	18	21	21	19	GOslim_MF molecular_function [GO:3674 ]	GOslim_MF signal transducer activity [GO:4871 ]	GOslim_MF translation factor activity, RNA binding [GO:8135 ]	GOslim_MF methyltransferase activity [GO:8168 ]	GOslim_MF peptidase activity [GO:8233 ]	GOslim_MF kinase activity [GO:1631 ]	GOslim_MF oxidoreductase activity [GO:16491 ]	GOslim_MF transferase activity, transferring alkyl or aryl (other than methyl) groups [GO:16765 ]	GOslim_MF ion binding [GO:43167 ]	GOslim_BP reproduction [GO:3 ]	GOslim_BP immune system process [GO:2376 ]	GOslim_BP generation of precursor metabolites and energy [GO:691 ]	GOslim_BP DNA metabolic process [GO:6259 ]	GOslim_BP cellular amino acid metabolic process [GO:652 ]	GOslim_BP lipid metabolic process [GO:6629 ]	GOslim_BP sulfur compound metabolic process [GO:679 ]	GOslim_BP transport [GO:681 ]	GOslim_BP response to stress [GO:695 ]	GOslim_BP signal transduction [GO:7165 ]
81	Contig_Gammarus_90_51072_fr6	translation_frame:6 STOP:4 ANY(X):0 LONGEST:349 TOTAL_LENGTH:492 MULTIPLE_ORFs:4	PREDICTED: plastin-1-like	Gammarus fossarum [Eukaryota]	Host	DB_metaP	67	61	51	56	92	83	51	54	76	74	33	27	21	19	19	19	25	23	19	21	20	19	17	12	GOslim_MF molecular_function [GO:3674 ]	GOslim_MF DNA binding [GO:3677 ]	GOslim_MF structural constituent of ribosome [GO:3735 ]	GOslim_MF structural molecule activity [GO:5198 ]	GOslim_MF cytoskeletal protein binding [GO:892 ]	GOslim_MF peptidase activity [GO:8233 ]	GOslim_MF oxidoreductase activity [GO:16491 ]	GOslim_MF transferase activity, transferring glycosyl groups [GO:16757 ]	GOslim_MF nucleotidyltransferase activity [GO:16779 ]	GOslim_MF enzyme binding [GO:19899 ]	GOslim_MF transmembrane transporter activity [GO:22857 ]	GOslim_MF ion binding [GO:43167 ]	GOslim_BP reproduction [GO:3 ]	GOslim_BP immune system process [GO:2376 ]	GOslim_BP transport [GO:681 ]	GOslim_BP response to stress [GO:695 ]	GOslim_BP cytoskeleton organization [GO:71 ]	GOslim_BP cell cycle [GO:749 ]	GOslim_BP chromosome segregation [GO:759 ]
82	Contig_Gammarus_90_130435_fr3	translation_frame:3 STOP:7 ANY(X):0 LONGEST:396 TOTAL_LENGTH:527 MULTIPLE_ORFs:8	PREDICTED: leukocyte elastase inhibitor-like isoform X4	Gammarus fossarum [Eukaryota]	Host	DB_metaP	43	47	44	44	59	47	62	64	62	61	47	45	16	18	18	17	16	15	20	21	19	20	19	18
83	Contig_Gammarus_90_144157_fr4	translation_frame:4 STOP:0 ANY(X):0 LONGEST:379 TOTAL_LENGTH:379 SINGLE_ORF:1	PREDICTED: acidic mammalian chitinase-like	Gammarus fossarum [Eukaryota]	Host	DB_metaP	31	29	58	55	44	39	60	56	34	35	111	99	13	16	20	19	15	15	21	21	12	12	23	23
84	Contig_Gammarus_90_98260_fr1	translation_frame:1 STOP:7 ANY(X):0 LONGEST:709 TOTAL_LENGTH:860 MULTIPLE_ORFs:8	probable Xaa-Pro aminopeptidase P isoform X3	Gammarus fossarum [Eukaryota]	Host	DB_metaP	89	74	80	70	39	32	71	76	21	21	51	42	20	20	19	19	14	14	20	20	8	7	17	16
85	Contig_Gammarus_90_182902_fr1	translation_frame:1 STOP:8 ANY(X):0 LONGEST:143 TOTAL_LENGTH:365 MULTIPLE_ORFs:8	beta-1,3-glucanase related protein	Gammarus fossarum [Eukaryota]	Host	DB_metaP	60	60	87	83	77	72	73	75	31	28	88	78	9	12	15	11	13	12	15	14	6	7	16	13
86	Contig_Gammarus_90_36373_fr1	translation_frame:1 STOP:4 ANY(X):0 LONGEST:165 TOTAL_LENGTH:301 MULTIPLE_ORFs:5	prostaglandin F synthase	Gammarus fossarum [Eukaryota]	Host	DB_metaP	117	115	115	110	89	91	66	67	105	103	39	35	34	34	38	32	27	25	26	28	32	32	29	24	GOslim_MF molecular_function [GO:3674 ]	GOslim_MF RNA binding [GO:3723 ]	GOslim_MF methyltransferase activity [GO:8168 ]	GOslim_MF oxidoreductase activity [GO:16491 ]	GOslim_MF ion binding [GO:43167 ]	GOslim_BP reproduction [GO:3 ]	GOslim_BP carbohydrate metabolic process [GO:5975 ]	GOslim_BP generation of precursor metabolites and energy [GO:691 ]	GOslim_BP tRNA metabolic process [GO:6399 ]	GOslim_BP lipid metabolic process [GO:6629 ]	GOslim_BP sulfur compound metabolic process [GO:679 ]	GOslim_BP response to stress [GO:695 ]	GOslim_BP signal transduction [GO:7165 ]	GOslim_BP biological_process [GO:815 ]	GOslim_BP cell death [GO:8219 ]	GOslim_BP cell proliferation [GO:8283 ]	GOslim_BP catabolic process [GO:956 ]	GOslim_BP biosynthetic process [GO:958 ]	GOslim_BP secondary metabolic process [GO:19748 ]
87	XP_018020845.1	PREDICTED: arginine kinase		Hyalella azteca [Eukaryota]	Host	DB_metaP	109	108	89	88	81	79	126	118	173	163	226	226	31	32	29	28	28	23	32	31	32	32	38	36	GOslim_MF molecular_function [GO:3674 ]	GOslim_MF peptidase activity [GO:8233 ]	GOslim_MF kinase activity [GO:1631 ]	GOslim_MF oxidoreductase activity [GO:16491 ]	GOslim_MF hydrolase activity, acting on glycosyl bonds [GO:16798 ]	GOslim_MF isomerase activity [GO:16853 ]	GOslim_MF enzyme binding [GO:19899 ]	GOslim_MF enzyme regulator activity [GO:3234 ]	GOslim_MF ion binding [GO:43167 ]	GOslim_BP carbohydrate metabolic process [GO:5975 ]	GOslim_BP cellular amino acid metabolic process [GO:652 ]	GOslim_BP sulfur compound metabolic process [GO:679 ]	GOslim_BP biological_process [GO:815 ]	GOslim_BP biosynthetic process [GO:958 ]	GOslim_CC cellular_component [GO:5575 ]	GOslim_CC extracellular region [GO:5576 ]	GOslim_CC nucleus [GO:5634 ]	GOslim_CC cytoplasm [GO:5737 ]	GOslim_CC mitochondrion [GO:5739 ]
88	Contig_Gammarus_90_210857_fr5	translation_frame:5 STOP:11 ANY(X):0 LONGEST:264 TOTAL_LENGTH:468 MULTIPLE_ORFs:11	PREDICTED: prostaglandin reductase 1-like	Gammarus fossarum [Eukaryota]	Host	DB_metaP	70	73	96	92	60	54	74	68	74	81	38	37	20	23	21	21	16	15	23	20	16	17	14	15
89	Contig_Gammarus_90_4369_fr4	translation_frame:4 STOP:8 ANY(X):0 LONGEST:713 TOTAL_LENGTH:838 MULTIPLE_ORFs:8	PREDICTED: NADPH--cytochrome P450 reductase-like isoform X1	Gammarus fossarum [Eukaryota]	Host	DB_metaP	56	55	79	80	61	53	23	16	15	18	11	13	24	21	27	28	22	23	13	9	9	10	7	10
90	Contig_Gammarus_90_3029_fr4	translation_frame:4 STOP:12 ANY(X):0 LONGEST:352 TOTAL_LENGTH:501 MULTIPLE_ORFs:12	PREDICTED: transaldolase-like	Gammarus fossarum [Eukaryota]	Host	DB_metaP	43	47	41	43	28	29	55	52	51	48	27	31	20	21	20	19	15	15	21	21	21	19	17	19
91	Contig_Gammarus_90_7953_fr6	translation_frame:6 STOP:5 ANY(X):0 LONGEST:577 TOTAL_LENGTH:647 MULTIPLE_ORFs:6	propionyl-CoA carboxylase alpha chain, mitochondrial-like	Gammarus fossarum [Eukaryota]	Host	DB_metaP	130	121	102	105	35	33	35	25	20	17	14	9	50	50	40	39	21	20	22	19	12	9	11	7	GOslim_MF molecular_function [GO:3674 ]	GOslim_MF peptidase activity [GO:8233 ]	GOslim_MF oxidoreductase activity [GO:16491 ]	GOslim_MF transferase activity, transferring acyl groups [GO:16746 ]	GOslim_MF ligase activity [GO:16874 ]	GOslim_MF enzyme binding [GO:19899 ]	GOslim_MF ion binding [GO:43167 ]	GOslim_BP cellular amino acid metabolic process [GO:652 ]	GOslim_BP lipid metabolic process [GO:6629 ]	GOslim_BP sulfur compound metabolic process [GO:679 ]	GOslim_BP cytoskeleton organization [GO:71 ]	GOslim_BP biological_process [GO:815 ]	GOslim_BP catabolic process [GO:956 ]	GOslim_BP cellular nitrogen compound metabolic process [GO:34641 ]	GOslim_BP small molecule metabolic process [GO:44281 ]	GOslim_BP cofactor metabolic process [GO:51186 ]	GOslim_CC cellular_component [GO:5575 ]	GOslim_CC intracellular [GO:5622 ]	GOslim_CC cytoplasm [GO:5737 ]
92	Contig_Gammarus_90_1826_fr5	translation_frame:5 STOP:30 ANY(X):0 LONGEST:430 TOTAL_LENGTH:830 MULTIPLE_ORFs:30	PREDICTED: EH domain-containing protein 1-like isoform X1	Gammarus fossarum [Eukaryota]	Host	DB_metaP	59	55	42	42	78	75	38	38	73	66	28	25	29	24	23	23	33	32	20	20	30	27	16	17	GOslim_MF molecular_function [GO:3674 ]	GOslim_MF structural constituent of ribosome [GO:3735 ]	GOslim_MF structural molecule activity [GO:5198 ]	GOslim_MF kinase activity [GO:1631 ]	GOslim_MF ATPase activity [GO:16887 ]	GOslim_MF enzyme binding [GO:19899 ]	GOslim_MF transmembrane transporter activity [GO:22857 ]	GOslim_MF ion binding [GO:43167 ]	GOslim_BP reproduction [GO:3 ]	GOslim_BP circulatory system process [GO:313 ]	GOslim_BP cellular protein modification process [GO:6464 ]	GOslim_BP lipid metabolic process [GO:6629 ]	GOslim_BP transport [GO:681 ]	GOslim_BP response to stress [GO:695 ]	GOslim_BP plasma membrane organization [GO:79 ]	GOslim_BP cytoskeleton organization [GO:71 ]	GOslim_BP vacuolar transport [GO:734 ]	GOslim_BP signal transduction [GO:7165 ]	GOslim_BP biological_process [GO:815 ]
93	Contig_Gammarus_90_3330_fr6	translation_frame:6 STOP:39 ANY(X):0 LONGEST:138 TOTAL_LENGTH:829 MULTIPLE_ORFs:38	PREDICTED: neprilysin-11-like	Gammarus fossarum [Eukaryota]	Host	DB_metaP	60	57	80	85	44	41	53	52	19	20	73	75	17	16	20	18	14	16	16	16	10	10	18	19
94	Contig_Gammarus_90_87597_fr2	translation_frame:2 STOP:5 ANY(X):0 LONGEST:263 TOTAL_LENGTH:406 MULTIPLE_ORFs:4	PREDICTED: enolase isoform X2	Gammarus fossarum [Eukaryota]	Host	DB_metaP	92	91	81	84	75	69	100	83	149	133	115	105	32	30	26	24	25	26	32	28	32	33	30	29	GOslim_MF molecular_function [GO:3674 ]	GOslim_MF DNA binding [GO:3677 ]	GOslim_MF DNA binding transcription factor activity [GO:37 ]	GOslim_MF RNA binding [GO:3723 ]	GOslim_MF translation factor activity, RNA binding [GO:8135 ]	GOslim_MF peptidase activity [GO:8233 ]	GOslim_MF kinase activity [GO:1631 ]	GOslim_MF oxidoreductase activity [GO:16491 ]	GOslim_MF transferase activity, transferring acyl groups [GO:16746 ]	GOslim_MF transferase activity, transferring glycosyl groups [GO:16757 ]	GOslim_MF nucleotidyltransferase activity [GO:16779 ]	GOslim_MF lyase activity [GO:16829 ]	GOslim_MF isomerase activity [GO:16853 ]	GOslim_MF ligase activity [GO:16874 ]	GOslim_MF enzyme binding [GO:19899 ]	GOslim_MF ion binding [GO:43167 ]	GOslim_BP immune system process [GO:2376 ]	GOslim_BP carbohydrate metabolic process [GO:5975 ]	GOslim_BP generation of precursor metabolites and energy [GO:691 ]
95	Contig_Gammarus_90_2342_fr3	translation_frame:3 STOP:8 ANY(X):0 LONGEST:228 TOTAL_LENGTH:644 MULTIPLE_ORFs:9	PREDICTED: tryptophan--tRNA ligase, cytoplasmic-like	Gammarus fossarum [Eukaryota]	Host	DB_metaP	41	41	12	10	150	163	62	55	78	72	30	28	18	18	7	7	25	24	24	22	22	22	16	14
96	Contig_Gammarus_90_30229_fr4	translation_frame:4 STOP:1 ANY(X):0 LONGEST:441 TOTAL_LENGTH:446 MULTIPLE_ORFs:2	PREDICTED: alpha-L-fucosidase-like	Gammarus fossarum [Eukaryota]	Host	DB_metaP	243	225	305	304	84	72	50	41	26	21	43	41	56	57	62	62	30	25	25	24	17	14	24	22	GOslim_MF molecular_function [GO:3674 ]	GOslim_MF DNA binding [GO:3677 ]	GOslim_MF oxidoreductase activity [GO:16491 ]	GOslim_MF transferase activity, transferring glycosyl groups [GO:16757 ]	GOslim_MF hydrolase activity, acting on glycosyl bonds [GO:16798 ]	GOslim_MF lyase activity [GO:16829 ]	GOslim_MF ion binding [GO:43167 ]	GOslim_BP reproduction [GO:3 ]	GOslim_BP immune system process [GO:2376 ]	GOslim_BP carbohydrate metabolic process [GO:5975 ]	GOslim_BP cellular protein modification process [GO:6464 ]	GOslim_BP lipid metabolic process [GO:6629 ]	GOslim_BP response to stress [GO:695 ]	GOslim_BP biological_process [GO:815 ]	GOslim_BP catabolic process [GO:956 ]	GOslim_BP biosynthetic process [GO:958 ]	GOslim_BP vesicle-mediated transport [GO:16192 ]	GOslim_BP cellular nitrogen compound metabolic process [GO:34641 ]	GOslim_BP small molecule metabolic process [GO:44281 ]
97	Contig_Gammarus_90_30283_fr2	translation_frame:2 STOP:18 ANY(X):0 LONGEST:161 TOTAL_LENGTH:572 MULTIPLE_ORFs:15	PREDICTED: chitinase-3-like protein 1	Gammarus fossarum [Eukaryota]	Host	DB_metaP	27	26	42	44	27	24	20	19	7	2	41	33	7	8	7	7	7	6	8	7	3	2	9	9
98	Contig_Gammarus_90_181833_fr2	translation_frame:2 STOP:2 ANY(X):0 LONGEST:88 TOTAL_LENGTH:119 MULTIPLE_ORFs:3	PREDICTED: chitinase-3-like protein 1	Gammarus fossarum [Eukaryota]	Host	DB_metaP	22	23	30	30	26	24	18	20	19	17	31	35	3	3	3	3	3	3	2	3	2	2	3	3
99	Contig_Gammarus_90_155751_fr6	translation_frame:6 STOP:18 ANY(X):0 LONGEST:307 TOTAL_LENGTH:803 MULTIPLE_ORFs:19	PREDICTED: sucrase-isomaltase, intestinal-like	Gammarus fossarum [Eukaryota]	Host	DB_metaP	180	177	246	229	185	147	168	157	41	40	232	228	52	48	64	60	43	42	48	49	21	19	56	57
100	XP_018014760.1	PREDICTED: translation elongation factor 2-like		Hyalella azteca [Eukaryota]	Host	DB_metaP	115	108	117	102	140	128	71	70	86	84	52	49	37	39	36	32	43	41	31	27	33	28	23	21	GOslim_MF molecular_function [GO:3674 ]	GOslim_MF RNA binding [GO:3723 ]	GOslim_MF GTPase activity [GO:3924 ]	GOslim_MF cytoskeletal protein binding [GO:892 ]	GOslim_MF translation factor activity, RNA binding [GO:8135 ]	GOslim_MF peptidase activity [GO:8233 ]	GOslim_MF kinase activity [GO:1631 ]	GOslim_MF oxidoreductase activity [GO:16491 ]	GOslim_MF nucleotidyltransferase activity [GO:16779 ]	GOslim_MF lyase activity [GO:16829 ]	GOslim_MF isomerase activity [GO:16853 ]	GOslim_MF rRNA binding [GO:19843 ]	GOslim_MF enzyme binding [GO:19899 ]	GOslim_MF ion binding [GO:43167 ]	GOslim_BP immune system process [GO:2376 ]	GOslim_BP carbohydrate metabolic process [GO:5975 ]	GOslim_BP generation of precursor metabolites and energy [GO:691 ]	GOslim_BP mRNA processing [GO:6397 ]	GOslim_BP tRNA metabolic process [GO:6399 ]
101	Contig_Gammarus_90_1169_fr5	translation_frame:5 STOP:13 ANY(X):0 LONGEST:750 TOTAL_LENGTH:915 MULTIPLE_ORFs:12	PREDICTED: long-chain-fatty-acid--CoA ligase 4-like isoform X1	Gammarus fossarum [Eukaryota]	Host	DB_metaP	66	73	78	81	75	64	19	12	16	11	3	8	23	31	30	31	27	25	10	7	9	9	2	5
102	XP_018015433.1	PREDICTED: V-type proton ATPase catalytic subunit A-like		Hyalella azteca [Eukaryota]	Host	DB_metaP	124	121	123	123	99	100	28	29	9	9	10	11	31	30	27	29	23	27	16	14	6	6	8	7	GOslim_MF molecular_function [GO:3674 ]	GOslim_MF DNA binding [GO:3677 ]	GOslim_MF structural constituent of ribosome [GO:3735 ]	GOslim_MF GTPase activity [GO:3924 ]	GOslim_MF nuclease activity [GO:4518 ]	GOslim_MF structural molecule activity [GO:5198 ]	GOslim_MF peptidase activity [GO:8233 ]	GOslim_MF lipid binding [GO:8289 ]	GOslim_MF kinase activity [GO:1631 ]	GOslim_MF oxidoreductase activity [GO:16491 ]	GOslim_MF ligase activity [GO:16874 ]	GOslim_MF ATPase activity [GO:16887 ]	GOslim_MF enzyme binding [GO:19899 ]	GOslim_MF transmembrane transporter activity [GO:22857 ]	GOslim_MF ion binding [GO:43167 ]	GOslim_BP cellular protein modification process [GO:6464 ]	GOslim_BP protein targeting [GO:665 ]	GOslim_BP transport [GO:681 ]	GOslim_BP autophagy [GO:6914 ]
103	Contig_Gammarus_90_3696_fr2	translation_frame:2 STOP:9 ANY(X):0 LONGEST:525 TOTAL_LENGTH:754 MULTIPLE_ORFs:9	PREDICTED: long-chain specific acyl-CoA dehydrogenase, mitochondrial-like	Gammarus fossarum [Eukaryota]	Host	DB_metaP	95	95	96	96	48	50	47	41	21	26	25	20	37	37	35	34	22	25	25	24	13	15	17	16
104	XP_018025602.1	PREDICTED: tropomyosin isoform X13		Hyalella azteca [Eukaryota]	Host	DB_metaP	22	20	12	11	25	19	94	85	158	154	167	164	12	11	8	5	15	14	33	35	47	44	45	45	GOslim_MF molecular_function [GO:3674 ]	GOslim_MF structural molecule activity [GO:5198 ]	GOslim_MF cytoskeletal protein binding [GO:892 ]	GOslim_MF translation factor activity, RNA binding [GO:8135 ]	GOslim_MF ATPase activity [GO:16887 ]	GOslim_MF enzyme binding [GO:19899 ]	GOslim_BP reproduction [GO:3 ]	GOslim_BP cell morphogenesis [GO:92 ]	GOslim_BP circulatory system process [GO:313 ]	GOslim_BP response to stress [GO:695 ]	GOslim_BP cytoskeleton organization [GO:71 ]	GOslim_BP cell adhesion [GO:7155 ]	GOslim_BP biological_process [GO:815 ]	GOslim_BP cell proliferation [GO:8283 ]	GOslim_BP embryo development [GO:979 ]	GOslim_BP developmental maturation [GO:217 ]	GOslim_BP cellular component assembly [GO:2267 ]	GOslim_BP cell differentiation [GO:3154 ]	GOslim_BP locomotion [GO:411 ]
105	Contig_Gammarus_90_202323_fr1	translation_frame:1 STOP:10 ANY(X):0 LONGEST:120 TOTAL_LENGTH:475 MULTIPLE_ORFs:11	PREDICTED: neprilysin-11-like	Gammarus fossarum [Eukaryota]	Host	DB_metaP	37	31	40	45	30	26	29	27	14	15	33	36	13	10	15	14	10	9	13	14	7	6	13	11
106	Contig_Gammarus_90_5936_fr2	translation_frame:2 STOP:5 ANY(X):0 LONGEST:326 TOTAL_LENGTH:536 MULTIPLE_ORFs:6	hypothetical protein A6K26_009920, partial	Gammarus fossarum [Eukaryota]	Host	DB_metaP	9	10	33	29	22	23	11	10	12	11	22	18	3	2	5	5	4	4	3	3	4	4	4	4
107	Contig_Gammarus_90_144171_fr6	translation_frame:6 STOP:45 ANY(X):0 LONGEST:581 TOTAL_LENGTH:1739 MULTIPLE_ORFs:43	filamin-A isoform X5, partial	Gammarus fossarum [Eukaryota]	Host	DB_metaP	53	53	23	24	78	66	88	74	132	126	379	331	32	34	16	17	39	38	51	42	50	54	96	85	GOslim_MF molecular_function [GO:3674 ]	GOslim_MF DNA binding transcription factor activity [GO:37 ]	GOslim_MF RNA binding [GO:3723 ]	GOslim_MF signal transducer activity [GO:4871 ]	GOslim_MF cytoskeletal protein binding [GO:892 ]	GOslim_MF transcription factor binding [GO:8134 ]	GOslim_MF lyase activity [GO:16829 ]	GOslim_MF enzyme binding [GO:19899 ]	GOslim_MF transmembrane transporter activity [GO:22857 ]	GOslim_BP reproduction [GO:3 ]	GOslim_BP cell morphogenesis [GO:92 ]	GOslim_BP immune system process [GO:2376 ]	GOslim_BP circulatory system process [GO:313 ]	GOslim_BP transport [GO:681 ]	GOslim_BP response to stress [GO:695 ]	GOslim_BP cytoskeleton organization [GO:71 ]	GOslim_BP cell adhesion [GO:7155 ]	GOslim_BP signal transduction [GO:7165 ]	GOslim_BP cell-cell signaling [GO:7267 ]
108	Contig_Gammarus_90_14118_fr1	translation_frame:1 STOP:40 ANY(X):0 LONGEST:369 TOTAL_LENGTH:976 MULTIPLE_ORFs:40	PREDICTED: lamin Dm0-like	Gammarus fossarum [Eukaryota]	Host	DB_metaP	35	32	19	20	62	48	89	83	81	85	57	49	19	20	15	11	28	25	38	36	27	34	29	26
109	Contig_Gammarus_90_1295_fr5	translation_frame:5 STOP:7 ANY(X):0 LONGEST:286 TOTAL_LENGTH:468 MULTIPLE_ORFs:8	PREDICTED: voltage-dependent anion-selective channel protein 2-like	Gammarus fossarum [Eukaryota]	Host	DB_metaP	35	38	29	31	41	46	53	53	41	38	30	32	16	18	13	15	18	18	20	22	16	16	15	18	GOslim_MF molecular_function [GO:3674 ]	GOslim_MF peptidase activity [GO:8233 ]	GOslim_MF ligase activity [GO:16874 ]	GOslim_MF enzyme binding [GO:19899 ]	GOslim_MF transmembrane transporter activity [GO:22857 ]	GOslim_BP reproduction [GO:3 ]	GOslim_BP circulatory system process [GO:313 ]	GOslim_BP transport [GO:681 ]	GOslim_BP autophagy [GO:6914 ]	GOslim_BP response to stress [GO:695 ]	GOslim_BP mitochondrion organization [GO:75 ]	GOslim_BP cytoskeleton organization [GO:71 ]	GOslim_BP signal transduction [GO:7165 ]	GOslim_BP cell-cell signaling [GO:7267 ]	GOslim_BP biological_process [GO:815 ]	GOslim_BP cell death [GO:8219 ]	GOslim_BP vesicle-mediated transport [GO:16192 ]	GOslim_BP cellular component assembly [GO:2267 ]	GOslim_BP cell differentiation [GO:3154 ]
110	Contig_Gammarus_90_1811_fr1	translation_frame:1 STOP:42 ANY(X):0 LONGEST:660 TOTAL_LENGTH:1498 MULTIPLE_ORFs:42	PREDICTED: ribosome-binding protein 1 isoform X16	Gammarus fossarum [Eukaryota]	Host	DB_metaP	69	60	65	58	49	45	13	13	22	22	2	2	30	29	28	25	22	22	11	11	13	11	1	2
111	Contig_Gammarus_90_191315_fr3	translation_frame:3 STOP:6 ANY(X):0 LONGEST:158 TOTAL_LENGTH:374 MULTIPLE_ORFs:7	PREDICTED: uncharacterized protein LOC108677924	Gammarus fossarum [Eukaryota]	Host	DB_metaP	81	82	86	82	46	45	94	86	60	60	81	82	9	10	11	10	8	9	12	10	9	9	12	10
112	Contig_Gammarus_90_959_fr5	translation_frame:5 STOP:5 ANY(X):0 LONGEST:1216 TOTAL_LENGTH:1266 MULTIPLE_ORFs:6	PREDICTED: protein mesh-like isoform X2	Gammarus fossarum [Eukaryota]	Host	DB_metaP	60	51	71	69	72	58	121	110	92	85	80	69	35	26	40	41	36	31	56	57	37	37	35	33	GOslim_MF molecular_function [GO:3674 ]	GOslim_MF signal transducer activity [GO:4871 ]	GOslim_MF oxidoreductase activity [GO:16491 ]	GOslim_MF ion binding [GO:43167 ]	GOslim_BP cell adhesion [GO:7155 ]	GOslim_BP signal transduction [GO:7165 ]	GOslim_BP biological_process [GO:815 ]	GOslim_BP cellular component assembly [GO:2267 ]	GOslim_BP cell junction organization [GO:3433 ]	GOslim_BP anatomical structure development [GO:48856 ]	GOslim_CC cellular_component [GO:5575 ]	GOslim_CC plasma membrane [GO:5886 ]
113	Contig_Gammarus_90_6186_fr4	translation_frame:4 STOP:18 ANY(X):0 LONGEST:244 TOTAL_LENGTH:612 MULTIPLE_ORFs:19	PREDICTED: peptidyl-prolyl cis-trans isomerase 5-like	Gammarus fossarum [Eukaryota]	Host	DB_metaP	37	30	43	42	30	27	16	17	17	15	7	6	14	13	12	13	12	11	8	9	6	5	4	4	GOslim_MF molecular_function [GO:3674 ]	GOslim_MF RNA binding [GO:3723 ]	GOslim_MF methyltransferase activity [GO:8168 ]	GOslim_MF kinase activity [GO:1631 ]	GOslim_MF lyase activity [GO:16829 ]	GOslim_MF isomerase activity [GO:16853 ]	GOslim_MF ligase activity [GO:16874 ]	GOslim_MF enzyme binding [GO:19899 ]	GOslim_MF ion binding [GO:43167 ]	GOslim_MF unfolded protein binding [GO:5182 ]	GOslim_BP reproduction [GO:3 ]	GOslim_BP tRNA metabolic process [GO:6399 ]	GOslim_BP protein folding [GO:6457 ]	GOslim_BP cellular protein modification process [GO:6464 ]	GOslim_BP cellular amino acid metabolic process [GO:652 ]	GOslim_BP lipid metabolic process [GO:6629 ]	GOslim_BP biological_process [GO:815 ]	GOslim_BP biosynthetic process [GO:958 ]	GOslim_BP cellular nitrogen compound metabolic process [GO:34641 ]
114	Contig_Gammarus_90_5407_fr1	translation_frame:1 STOP:10 ANY(X):0 LONGEST:187 TOTAL_LENGTH:298 MULTIPLE_ORFs:9	PREDICTED: peptidyl-prolyl cis-trans isomerase-like	Gammarus fossarum [Eukaryota]	Host	DB_metaP	26	30	33	26	30	29	32	30	33	33	21	19	10	10	9	9	8	7	10	10	7	7	7	8
115	Contig_Gammarus_90_19923_fr4	translation_frame:4 STOP:12 ANY(X):0 LONGEST:231 TOTAL_LENGTH:393 MULTIPLE_ORFs:13	PREDICTED: peptidyl-prolyl cis-trans isomerase A2-like isoform X1	Gammarus fossarum [Eukaryota]	Host	DB_metaP	8	9	7	6	5	3	7	4	5	5	4	4	4	6	5	5	4	3	4	4	3	3	3	3
116	Contig_Gammarus_90_29874_fr6	translation_frame:6 STOP:0 ANY(X):0 LONGEST:375 TOTAL_LENGTH:375 SINGLE_ORF:1	PREDICTED: basement membrane-specific heparan sulfate proteoglycan core protein-like	Gammarus fossarum [Eukaryota]	Host	DB_metaP	61	63	33	30	62	56	130	124	55	57	73	66	24	22	15	12	21	20	29	27	17	17	24	19	GOslim_MF ion binding [GO:43167 ]	GOslim_CC cellular_component [GO:5575 ]
117	Contig_Gammarus_90_18293_fr1	translation_frame:1 STOP:4 ANY(X):0 LONGEST:197 TOTAL_LENGTH:280 MULTIPLE_ORFs:5	PREDICTED: lysosomal alpha-mannosidase-like	Gammarus fossarum [Eukaryota]	Host	DB_metaP	188	182	88	86	92	98	13	7	6	6	11	12	27	25	20	19	21	22	8	5	4	3	5	7
118	Contig_Gammarus_90_216507_fr3	translation_frame:3 STOP:4 ANY(X):0 LONGEST:175 TOTAL_LENGTH:316 MULTIPLE_ORFs:5	chitinase 1 precursor	Gammarus fossarum [Eukaryota]	Host	DB_metaP	84	78	110	96	88	90	63	59	48	44	84	87	22	20	28	25	26	27	21	21	14	15	24	23
119	Contig_Gammarus_90_10149_fr3	translation_frame:3 STOP:6 ANY(X):0 LONGEST:237 TOTAL_LENGTH:394 MULTIPLE_ORFs:7	PREDICTED: putative metallocarboxypeptidase ECM14	Gammarus fossarum [Eukaryota]	Host	DB_metaP	36	39	36	36	24	19	41	40	21	21	44	43	5	5	5	5	4	3	5	5	5	5	5	5
120	XP_018023057.1	PREDICTED: calcium-transporting ATPase sarcoplasmic/endoplasmic reticulum type-like isoform X1		Hyalella azteca [Eukaryota]	Host	DB_metaP	43	46	37	36	58	43	60	54	87	87	161	157	21	24	18	18	23	19	24	21	26	26	37	36	GOslim_MF molecular_function [GO:3674 ]	GOslim_MF DNA binding [GO:3677 ]	GOslim_MF RNA binding [GO:3723 ]	GOslim_MF methyltransferase activity [GO:8168 ]	GOslim_MF ATPase activity [GO:16887 ]	GOslim_MF enzyme binding [GO:19899 ]	GOslim_MF transmembrane transporter activity [GO:22857 ]	GOslim_MF ion binding [GO:43167 ]	GOslim_BP circulatory system process [GO:313 ]	GOslim_BP cellular protein modification process [GO:6464 ]	GOslim_BP transport [GO:681 ]	GOslim_BP response to stress [GO:695 ]	GOslim_BP mitochondrion organization [GO:75 ]	GOslim_BP plasma membrane organization [GO:79 ]	GOslim_BP cell adhesion [GO:7155 ]	GOslim_BP signal transduction [GO:7165 ]	GOslim_BP cell-cell signaling [GO:7267 ]	GOslim_BP aging [GO:7568 ]	GOslim_BP biological_process [GO:815 ]
121	Contig_Gammarus_90_171303_fr3	translation_frame:3 STOP:25 ANY(X):0 LONGEST:274 TOTAL_LENGTH:751 MULTIPLE_ORFs:26	PREDICTED: uncharacterized protein LOC108681607	Gammarus fossarum [Eukaryota]	Host	DB_metaP	54	57	60	64	65	64	53	51	88	89	57	60	14	13	12	12	12	13	14	14	12	11	13	14
122	Contig_Gammarus_90_1366_fr1	translation_frame:1 STOP:39 ANY(X):0 LONGEST:536 TOTAL_LENGTH:1107 MULTIPLE_ORFs:36	PREDICTED: adenosylhomocysteinase 2-like isoform X1	Gammarus fossarum [Eukaryota]	Host	DB_metaP	15	18	18	15	19	24	53	50	77	72	43	36	7	10	9	9	11	13	21	21	21	23	18	17	GOslim_MF molecular_function [GO:3674 ]	GOslim_MF RNA binding [GO:3723 ]	GOslim_MF signal transducer activity [GO:4871 ]	GOslim_MF methyltransferase activity [GO:8168 ]	GOslim_MF peptidase activity [GO:8233 ]	GOslim_MF transferase activity, transferring alkyl or aryl (other than methyl) groups [GO:16765 ]	GOslim_MF transmembrane transporter activity [GO:22857 ]	GOslim_MF ion binding [GO:43167 ]	GOslim_BP immune system process [GO:2376 ]	GOslim_BP circulatory system process [GO:313 ]	GOslim_BP mRNA processing [GO:6397 ]	GOslim_BP cellular amino acid metabolic process [GO:652 ]	GOslim_BP sulfur compound metabolic process [GO:679 ]	GOslim_BP transport [GO:681 ]	GOslim_BP nucleocytoplasmic transport [GO:6913 ]	GOslim_BP response to stress [GO:695 ]	GOslim_BP biological_process [GO:815 ]	GOslim_BP biosynthetic process [GO:958 ]	GOslim_BP embryo development [GO:979 ]
123	Contig_Gammarus_90_130148_fr4	translation_frame:4 STOP:4 ANY(X):0 LONGEST:275 TOTAL_LENGTH:298 MULTIPLE_ORFs:4	PREDICTED: phosphate carrier protein, mitochondrial-like	Gammarus fossarum [Eukaryota]	Host	DB_metaP	36	38	53	48	51	45	40	42	38	41	28	23	10	9	12	11	12	12	14	13	8	10	10	10
124	Contig_Gammarus_90_23970_fr5	translation_frame:5 STOP:8 ANY(X):0 LONGEST:331 TOTAL_LENGTH:550 MULTIPLE_ORFs:9	mitochondrial pyruvate kinase	Gammarus fossarum [Eukaryota]	Host	DB_metaP	99	96	92	80	64	60	69	79	71	63	55	49	32	30	32	29	24	27	26	28	31	27	25	25	GOslim_MF molecular_function [GO:3674 ]	GOslim_MF RNA binding [GO:3723 ]	GOslim_MF GTPase activity [GO:3924 ]	GOslim_MF signal transducer activity [GO:4871 ]	GOslim_MF methyltransferase activity [GO:8168 ]	GOslim_MF kinase activity [GO:1631 ]	GOslim_MF oxidoreductase activity [GO:16491 ]	GOslim_MF nucleotidyltransferase activity [GO:16779 ]	GOslim_MF lyase activity [GO:16829 ]	GOslim_MF isomerase activity [GO:16853 ]	GOslim_MF ATPase activity [GO:16887 ]	GOslim_MF transmembrane transporter activity [GO:22857 ]	GOslim_MF ion binding [GO:43167 ]	GOslim_BP immune system process [GO:2376 ]	GOslim_BP carbohydrate metabolic process [GO:5975 ]	GOslim_BP generation of precursor metabolites and energy [GO:691 ]	GOslim_BP DNA metabolic process [GO:6259 ]	GOslim_BP cellular protein modification process [GO:6464 ]	GOslim_BP response to stress [GO:695 ]
125	Contig_Gammarus_90_43810_fr6	translation_frame:6 STOP:16 ANY(X):0 LONGEST:318 TOTAL_LENGTH:509 MULTIPLE_ORFs:14	PREDICTED: heterogeneous nuclear ribonucleoprotein Q-like isoform X3	Gammarus fossarum [Eukaryota]	Host	DB_metaP	106	98	95	94	124	119	70	70	109	93	45	43	36	33	33	31	35	38	29	27	34	29	23	20	GOslim_MF molecular_function [GO:3674 ]	GOslim_MF RNA binding [GO:3723 ]	GOslim_MF mRNA binding [GO:3729 ]	GOslim_MF GTPase activity [GO:3924 ]	GOslim_MF oxidoreductase activity [GO:16491 ]	GOslim_MF hydrolase activity, acting on glycosyl bonds [GO:16798 ]	GOslim_MF enzyme regulator activity [GO:3234 ]	GOslim_BP reproduction [GO:3 ]	GOslim_BP cell morphogenesis [GO:92 ]	GOslim_BP immune system process [GO:2376 ]	GOslim_BP carbohydrate metabolic process [GO:5975 ]	GOslim_BP mRNA processing [GO:6397 ]	GOslim_BP response to stress [GO:695 ]	GOslim_BP signal transduction [GO:7165 ]	GOslim_BP cell-cell signaling [GO:7267 ]	GOslim_BP biological_process [GO:815 ]	GOslim_BP developmental maturation [GO:217 ]	GOslim_BP cellular component assembly [GO:2267 ]	GOslim_BP cell differentiation [GO:3154 ]
126	Contig_Gammarus_90_4020_fr4	translation_frame:4 STOP:8 ANY(X):0 LONGEST:868 TOTAL_LENGTH:1050 MULTIPLE_ORFs:9	PREDICTED: hypoxia up-regulated protein 1-like	Gammarus fossarum [Eukaryota]	Host	DB_metaP	61	52	53	45	72	57	21	15	25	20	5	4	32	28	29	24	32	28	16	13	17	14	5	3
127	Contig_Gammarus_90_4635_fr5	translation_frame:5 STOP:14 ANY(X):0 LONGEST:605 TOTAL_LENGTH:820 MULTIPLE_ORFs:14	basement membrane-specific heparan sulfate proteoglycan core protein, partial	Gammarus fossarum [Eukaryota]	Host	DB_metaP	17	19	6	4	22	18	75	68	50	50	42	38	8	10	2	2	10	7	19	19	12	12	14	13
128	Contig_Gammarus_90_164484_fr4	translation_frame:4 STOP:12 ANY(X):0 LONGEST:148 TOTAL_LENGTH:457 MULTIPLE_ORFs:12	PREDICTED: glucosylceramidase-like	Gammarus fossarum [Eukaryota]	Host	DB_metaP	49	44	61	55	28	28	44	40	18	15	55	46	15	14	16	17	10	10	15	13	8	7	16	14
129	Contig_Gammarus_90_1148_fr2	translation_frame:2 STOP:5 ANY(X):0 LONGEST:308 TOTAL_LENGTH:547 MULTIPLE_ORFs:6	PREDICTED: uncharacterized protein LOC108676292	Gammarus fossarum [Eukaryota]	Host	DB_metaP	37	46	72	69	23	22	50	47	12	11	53	50	10	12	14	13	7	7	10	10	5	4	12	13
130	Contig_Gammarus_90_5598_fr6	translation_frame:6 STOP:11 ANY(X):0 LONGEST:174 TOTAL_LENGTH:544 MULTIPLE_ORFs:10	PREDICTED: retinal dehydrogenase 1-like	Gammarus fossarum [Eukaryota]	Host	DB_metaP	79	82	119	126	53	54	58	55	41	39	53	44	25	24	28	28	22	21	22	24	15	16	25	21
131	Contig_Gammarus_90_51136_fr5	translation_frame:5 STOP:2 ANY(X):0 LONGEST:372 TOTAL_LENGTH:496 MULTIPLE_ORFs:3	PREDICTED: endoglucanase E-4-like	Gammarus fossarum [Eukaryota]	Host	DB_metaP	192	198	370	376	301	288	251	240	161	162	399	386	68	72	93	90	87	81	85	88	51	52	106	103
132	Contig_Gammarus_90_201400_fr3	translation_frame:3 STOP:9 ANY(X):0 LONGEST:72 TOTAL_LENGTH:243 MULTIPLE_ORFs:10	PREDICTED: endoglucanase E-4-like	Gammarus fossarum [Eukaryota]	Host	DB_metaP	27	26	43	43	34	37	23	25	32	34	55	55	4	4	4	4	4	4	4	4	4	4	4	4
133	Contig_Gammarus_90_564_fr6	translation_frame:6 STOP:7 ANY(X):0 LONGEST:445 TOTAL_LENGTH:516 MULTIPLE_ORFs:8	PREDICTED: peroxisomal multifunctional enzyme type 2-like	Gammarus fossarum [Eukaryota]	Host	DB_metaP	148	143	206	187	108	96	40	48	45	39	17	19	40	41	43	42	37	34	20	25	17	15	12	11
134	Contig_Gammarus_90_174148_fr5	translation_frame:5 STOP:10 ANY(X):0 LONGEST:113 TOTAL_LENGTH:301 MULTIPLE_ORFs:11	lectin	Gammarus fossarum [Eukaryota]	Host	DB_metaP	19	14	18	17	7	6	72	65	24	21	52	52	4	5	5	5	3	3	8	7	5	5	6	6
135	Contig_Gammarus_90_3198_fr4	translation_frame:4 STOP:1 ANY(X):0 LONGEST:557 TOTAL_LENGTH:577 MULTIPLE_ORFs:2	PREDICTED: myosin-IB-like	Gammarus fossarum [Eukaryota]	Host	DB_metaP	43	40	57	57	63	62	28	24	49	48	5	4	19	19	19	20	24	23	15	13	18	21	4	3	GOslim_MF molecular_function [GO:3674 ]	GOslim_MF cytoskeletal protein binding [GO:892 ]	GOslim_MF lipid binding [GO:8289 ]	GOslim_MF ATPase activity [GO:16887 ]	GOslim_MF enzyme binding [GO:19899 ]	GOslim_MF ion binding [GO:43167 ]	GOslim_BP reproduction [GO:3 ]	GOslim_BP immune system process [GO:2376 ]	GOslim_BP protein targeting [GO:665 ]	GOslim_BP lipid metabolic process [GO:6629 ]	GOslim_BP transport [GO:681 ]	GOslim_BP response to stress [GO:695 ]	GOslim_BP cytoskeleton organization [GO:71 ]	GOslim_BP signal transduction [GO:7165 ]	GOslim_BP biological_process [GO:815 ]	GOslim_BP vesicle-mediated transport [GO:16192 ]	GOslim_BP cellular component assembly [GO:2267 ]	GOslim_BP cytoskeleton-dependent intracellular transport [GO:375 ]	GOslim_BP cell junction organization [GO:3433 ]
136	Contig_Gammarus_90_3198_fr5	translation_frame:5 STOP:16 ANY(X):0 LONGEST:158 TOTAL_LENGTH:577 MULTIPLE_ORFs:15	PREDICTED: mucin-2-like	Gammarus fossarum [Eukaryota]	Host	DB_metaP	8	6	6	4	10	9	4	3	10	7	2	2	3	3	2	2	4	4	2	1	4	3	1	1
137	Contig_Gammarus_90_1024_fr3	translation_frame:3 STOP:10 ANY(X):0 LONGEST:932 TOTAL_LENGTH:1473 MULTIPLE_ORFs:8	PREDICTED: uncharacterized protein LOC108664518	Gammarus fossarum [Eukaryota]	Host	DB_metaP	38	38	31	24	32	27	84	68	107	105	33	24	22	19	16	14	17	16	38	32	38	35	18	14
138	XP_018024322.1	PREDICTED: elongation factor 1-alpha-like		Hyalella azteca [Eukaryota]	Host	DB_metaP	131	126	126	118	142	132	87	86	98	100	65	60	28	27	26	27	24	26	24	23	27	27	19	22	GOslim_MF molecular_function [GO:3674 ]	GOslim_MF DNA binding [GO:3677 ]	GOslim_MF RNA binding [GO:3723 ]	GOslim_MF GTPase activity [GO:3924 ]	GOslim_MF cytoskeletal protein binding [GO:892 ]	GOslim_MF translation factor activity, RNA binding [GO:8135 ]	GOslim_MF methyltransferase activity [GO:8168 ]	GOslim_MF kinase activity [GO:1631 ]	GOslim_MF nucleotidyltransferase activity [GO:16779 ]	GOslim_MF isomerase activity [GO:16853 ]	GOslim_MF ligase activity [GO:16874 ]	GOslim_MF ATPase activity [GO:16887 ]	GOslim_MF enzyme binding [GO:19899 ]	GOslim_MF transmembrane transporter activity [GO:22857 ]	GOslim_MF ion binding [GO:43167 ]	GOslim_BP immune system process [GO:2376 ]	GOslim_BP tRNA metabolic process [GO:6399 ]	GOslim_BP cellular protein modification process [GO:6464 ]	GOslim_BP cellular amino acid metabolic process [GO:652 ]
139	Contig_Gammarus_90_460_fr1	translation_frame:1 STOP:33 ANY(X):0 LONGEST:211 TOTAL_LENGTH:739 MULTIPLE_ORFs:31	PREDICTED: 3-ketoacyl-CoA thiolase, mitochondrial-like	Gammarus fossarum [Eukaryota]	Host	DB_metaP	53	51	60	59	47	44	21	24	28	23	14	17	20	20	21	23	20	18	15	15	13	9	10	11
140	Contig_Gammarus_90_24234_fr2	translation_frame:2 STOP:8 ANY(X):0 LONGEST:366 TOTAL_LENGTH:402 MULTIPLE_ORFs:8	PREDICTED: bifunctional 3'-phosphoadenosine 5'-phosphosulfate synthase-like isoform X3	Gammarus fossarum [Eukaryota]	Host	DB_metaP	112	109	169	162	121	115	27	26	29	32	14	10	30	28	39	38	30	33	16	14	14	11	10	7	GOslim_MF molecular_function [GO:3674 ]	GOslim_MF peptidase activity [GO:8233 ]	GOslim_MF kinase activity [GO:1631 ]	GOslim_MF oxidoreductase activity [GO:16491 ]	GOslim_MF nucleotidyltransferase activity [GO:16779 ]	GOslim_MF hydrolase activity, acting on glycosyl bonds [GO:16798 ]	GOslim_MF lyase activity [GO:16829 ]	GOslim_MF ion binding [GO:43167 ]	GOslim_BP carbohydrate metabolic process [GO:5975 ]	GOslim_BP sulfur compound metabolic process [GO:679 ]	GOslim_BP response to stress [GO:695 ]	GOslim_BP biological_process [GO:815 ]	GOslim_BP catabolic process [GO:956 ]	GOslim_BP biosynthetic process [GO:958 ]	GOslim_BP secondary metabolic process [GO:19748 ]	GOslim_BP cellular nitrogen compound metabolic process [GO:34641 ]	GOslim_BP small molecule metabolic process [GO:44281 ]	GOslim_BP anatomical structure development [GO:48856 ]	GOslim_BP protein-containing complex assembly [GO:653 ]
141	Contig_Gammarus_90_134128_fr2	translation_frame:2 STOP:15 ANY(X):0 LONGEST:314 TOTAL_LENGTH:550 MULTIPLE_ORFs:13	PREDICTED: insulin-like growth factor 2 mRNA-binding protein 2 isoform X2	Gammarus fossarum [Eukaryota]	Host	DB_metaP	60	56	63	54	71	68	39	39	32	31	28	24	21	20	21	21	21	22	16	15	14	15	13	13
142	Contig_Gammarus_90_106677_fr5	translation_frame:5 STOP:8 ANY(X):0 LONGEST:347 TOTAL_LENGTH:417 MULTIPLE_ORFs:7	PREDICTED: retinol dehydrogenase 12-like	Gammarus fossarum [Eukaryota]	Host	DB_metaP	93	96	93	93	55	45	79	75	70	73	43	36	35	32	32	32	22	16	28	27	25	27	15	16	GOslim_MF signal transducer activity [GO:4871 ]	GOslim_MF oxidoreductase activity [GO:16491 ]	GOslim_BP lipid metabolic process [GO:6629 ]	GOslim_BP biological_process [GO:815 ]	GOslim_BP small molecule metabolic process [GO:44281 ]	GOslim_CC cellular_component [GO:5575 ]	GOslim_CC intracellular [GO:5622 ]	GOslim_CC cell [GO:5623 ]	GOslim_CC endoplasmic reticulum [GO:5783 ]	GOslim_CC organelle [GO:43226]
143	Contig_Gammarus_90_450_fr6	translation_frame:6 STOP:23 ANY(X):0 LONGEST:300 TOTAL_LENGTH:952 MULTIPLE_ORFs:22	acetolactate synthase-like protein	Gammarus fossarum [Eukaryota]	Host	DB_metaP	63	62	68	65	46	46	13	12	10	8	4	4	23	21	21	21	18	17	8	9	4	4	3	3
144	Contig_Gammarus_90_45684_fr2	translation_frame:2 STOP:0 ANY(X):0 LONGEST:422 TOTAL_LENGTH:422 SINGLE_ORF:1	PREDICTED: alpha-amylase-like	Gammarus fossarum [Eukaryota]	Host	DB_metaP	125	126	274	268	173	153	125	111	93	90	227	213	51	52	67	63	51	50	52	52	32	31	61	62
145	Contig_Gammarus_90_2550_fr6	translation_frame:6 STOP:8 ANY(X):0 LONGEST:284 TOTAL_LENGTH:596 MULTIPLE_ORFs:9	PREDICTED: cytosolic non-specific dipeptidase-like isoform X2	Gammarus fossarum [Eukaryota]	Host	DB_metaP	101	102	116	117	89	90	21	24	13	11	18	13	26	27	30	29	25	26	13	15	6	5	10	8	GOslim_MF molecular_function [GO:3674 ]	GOslim_MF RNA binding [GO:3723 ]	GOslim_MF peptidase activity [GO:8233 ]	GOslim_MF transferase activity, transferring glycosyl groups [GO:16757 ]	GOslim_MF hydrolase activity, acting on carbon-nitrogen (but not peptide) bonds [GO:1681 ]	GOslim_MF ion binding [GO:43167 ]	GOslim_BP carbohydrate metabolic process [GO:5975 ]	GOslim_BP DNA metabolic process [GO:6259 ]	GOslim_BP sulfur compound metabolic process [GO:679 ]	GOslim_BP response to stress [GO:695 ]	GOslim_BP signal transduction [GO:7165 ]	GOslim_BP biological_process [GO:815 ]	GOslim_BP catabolic process [GO:956 ]	GOslim_BP biosynthetic process [GO:958 ]	GOslim_BP cellular nitrogen compound metabolic process [GO:34641 ]	GOslim_BP cofactor metabolic process [GO:51186 ]	GOslim_CC cellular_component [GO:5575 ]	GOslim_CC extracellular space [GO:5615 ]	GOslim_CC nucleoplasm [GO:5654 ]
146	Contig_Gammarus_90_3218_fr3	translation_frame:3 STOP:1 ANY(X):0 LONGEST:193 TOTAL_LENGTH:241 MULTIPLE_ORFs:2	PREDICTED: triosephosphate isomerase B-like	Gammarus fossarum [Eukaryota]	Host	DB_metaP	34	33	30	27	47	42	34	33	38	43	36	32	14	15	15	14	19	19	14	15	14	14	17	15	GOslim_MF molecular_function [GO:3674 ]	GOslim_MF DNA binding [GO:3677 ]	GOslim_MF RNA binding [GO:3723 ]	GOslim_MF kinase activity [GO:1631 ]	GOslim_MF oxidoreductase activity [GO:16491 ]	GOslim_MF hydrolase activity, acting on glycosyl bonds [GO:16798 ]	GOslim_MF lyase activity [GO:16829 ]	GOslim_MF isomerase activity [GO:16853 ]	GOslim_MF ligase activity [GO:16874 ]	GOslim_MF enzyme binding [GO:19899 ]	GOslim_MF ion binding [GO:43167 ]	GOslim_BP reproduction [GO:3 ]	GOslim_BP carbohydrate metabolic process [GO:5975 ]	GOslim_BP generation of precursor metabolites and energy [GO:691 ]	GOslim_BP protein folding [GO:6457 ]	GOslim_BP cellular protein modification process [GO:6464 ]	GOslim_BP lipid metabolic process [GO:6629 ]	GOslim_BP response to stress [GO:695 ]	GOslim_BP aging [GO:7568 ]
147	Contig_Gammarus_90_200359_fr3	translation_frame:3 STOP:10 ANY(X):0 LONGEST:334 TOTAL_LENGTH:709 MULTIPLE_ORFs:11	PREDICTED: putative glucosylceramidase 3	Gammarus fossarum [Eukaryota]	Host	DB_metaP	148	148	221	222	170	146	146	133	76	68	190	182	50	52	63	64	55	48	54	51	27	26	56	56
148	Contig_Gammarus_90_37032_fr2	translation_frame:2 STOP:5 ANY(X):0 LONGEST:322 TOTAL_LENGTH:405 MULTIPLE_ORFs:6	PREDICTED: putative glucosylceramidase 3	Gammarus fossarum [Eukaryota]	Host	DB_metaP	18	17	22	29	21	21	14	13	8	7	19	20	4	4	5	5	5	5	4	4	1	1	4	4
149	Contig_Gammarus_90_32190_fr5	translation_frame:5 STOP:13 ANY(X):0 LONGEST:249 TOTAL_LENGTH:533 MULTIPLE_ORFs:13	PREDICTED: delta(3,5)-Delta(2,4)-dienoyl-CoA isomerase, mitochondrial-like	Gammarus fossarum [Eukaryota]	Host	DB_metaP	32	32	42	40	36	33	31	29	15	21	23	19	12	11	13	11	13	13	10	12	8	9	10	11
150	Contig_Gammarus_90_23171_fr1	translation_frame:1 STOP:39 ANY(X):0 LONGEST:91 TOTAL_LENGTH:689 MULTIPLE_ORFs:37	heat shock protein 70	Gammarus fossarum [Eukaryota]	Host	DB_metaP	88	81	107	105	42	36	37	36	87	86	25	21	22	20	25	26	15	11	14	13	16	16	9	10
151	Contig_Gammarus_90_180774_fr3	translation_frame:3 STOP:2 ANY(X):0 LONGEST:144 TOTAL_LENGTH:166 MULTIPLE_ORFs:3	luminal binding protein, BiP, partial	Gammarus fossarum [Eukaryota]	Host	DB_metaP	6	4	3	1	1	1	0	0	0	1	0	0	3	3	3	1	1	1	0	0	0	1	0	0
152	Contig_Gammarus_90_16087_fr3	translation_frame:3 STOP:6 ANY(X):0 LONGEST:136 TOTAL_LENGTH:178 MULTIPLE_ORFs:7	PREDICTED: heat shock 70 kDa protein 1-like isoform X2	Gammarus fossarum [Eukaryota]	Host	DB_metaP	11	10	13	11	3	1	3	3	3	3	0	1	3	3	2	3	2	1	1	1	2	2	0	1
153	Contig_Gammarus_90_34190_fr5	translation_frame:5 STOP:7 ANY(X):0 LONGEST:188 TOTAL_LENGTH:421 MULTIPLE_ORFs:8	PREDICTED: sulfotransferase 1C4-like	Gammarus fossarum [Eukaryota]	Host	DB_metaP	182	177	186	196	89	80	23	20	11	9	7	9	49	51	44	46	25	25	12	11	6	5	4	7
154	Contig_Gammarus_90_6278_fr3	translation_frame:3 STOP:7 ANY(X):0 LONGEST:117 TOTAL_LENGTH:194 MULTIPLE_ORFs:7	PREDICTED: sulfotransferase 1A1-like	Gammarus fossarum [Eukaryota]	Host	DB_metaP	33	36	40	39	16	16	6	5	4	4	4	2	6	6	7	7	3	3	4	2	2	2	3	2
155	XP_018011177.1	PREDICTED: V-type proton ATPase subunit B		Hyalella azteca [Eukaryota]	Host	DB_metaP	84	90	80	78	64	60	10	4	9	10	6	2	27	29	27	29	25	23	7	4	7	6	5	2	GOslim_MF molecular_function [GO:3674 ]	GOslim_MF signal transducer activity [GO:4871 ]	GOslim_MF cytoskeletal protein binding [GO:892 ]	GOslim_MF peptidase activity [GO:8233 ]	GOslim_MF oxidoreductase activity [GO:16491 ]	GOslim_MF ligase activity [GO:16874 ]	GOslim_MF ATPase activity [GO:16887 ]	GOslim_MF transmembrane transporter activity [GO:22857 ]	GOslim_MF ion binding [GO:43167 ]	GOslim_BP mRNA processing [GO:6397 ]	GOslim_BP cellular protein modification process [GO:6464 ]	GOslim_BP transport [GO:681 ]	GOslim_BP autophagy [GO:6914 ]	GOslim_BP cytoskeleton organization [GO:71 ]	GOslim_BP signal transduction [GO:7165 ]	GOslim_BP cell-cell signaling [GO:7267 ]	GOslim_BP biological_process [GO:815 ]	GOslim_BP catabolic process [GO:956 ]	GOslim_BP biosynthetic process [GO:958 ]
156	XP_018016980.1	PREDICTED: eukaryotic initiation factor 4A-I-like isoform X1		Hyalella azteca [Eukaryota]	Host	DB_metaP	101	102	93	87	136	131	79	73	52	62	52	46	41	40	36	37	52	52	42	40	30	32	33	27	GOslim_MF transcription factor activity, protein binding [GO:988 ]	GOslim_MF molecular_function [GO:3674 ]	GOslim_MF DNA binding [GO:3677 ]	GOslim_MF RNA binding [GO:3723 ]	GOslim_MF mRNA binding [GO:3729 ]	GOslim_MF structural constituent of ribosome [GO:3735 ]	GOslim_MF GTPase activity [GO:3924 ]	GOslim_MF helicase activity [GO:4386 ]	GOslim_MF structural molecule activity [GO:5198 ]	GOslim_MF cytoskeletal protein binding [GO:892 ]	GOslim_MF transcription factor binding [GO:8134 ]	GOslim_MF translation factor activity, RNA binding [GO:8135 ]	GOslim_MF methyltransferase activity [GO:8168 ]	GOslim_MF peptidase activity [GO:8233 ]	GOslim_MF kinase activity [GO:1631 ]	GOslim_MF oxidoreductase activity [GO:16491 ]	GOslim_MF nucleotidyltransferase activity [GO:16779 ]	GOslim_MF hydrolase activity, acting on carbon-nitrogen (but not peptide) bonds [GO:1681 ]	GOslim_MF ligase activity [GO:16874 ]
157	Contig_Gammarus_90_22041_fr5	translation_frame:5 STOP:11 ANY(X):0 LONGEST:404 TOTAL_LENGTH:595 MULTIPLE_ORFs:12	PREDICTED: aldehyde dehydrogenase, dimeric NADP-preferring-like isoform X2	Gammarus fossarum [Eukaryota]	Host	DB_metaP	44	42	76	72	34	35	23	27	13	11	24	24	19	18	25	20	17	16	12	13	7	6	12	12
158	Contig_Gammarus_90_153121_fr6	translation_frame:6 STOP:6 ANY(X):0 LONGEST:161 TOTAL_LENGTH:290 MULTIPLE_ORFs:7	PREDICTED: dehydrogenase/reductase SDR family member 4-like	Gammarus fossarum [Eukaryota]	Host	DB_metaP	51	53	69	71	21	26	29	30	15	15	17	18	13	14	12	15	9	10	11	13	9	8	9	8
159	Contig_Gammarus_90_31263_fr6	translation_frame:6 STOP:22 ANY(X):0 LONGEST:235 TOTAL_LENGTH:613 MULTIPLE_ORFs:22	PREDICTED: carboxypeptidase Q-like	Gammarus fossarum [Eukaryota]	Host	DB_metaP	39	36	40	45	60	51	39	35	16	12	33	29	14	11	10	11	13	12	12	11	7	8	13	11
160	Contig_Gammarus_90_21834_fr4	translation_frame:4 STOP:3 ANY(X):0 LONGEST:258 TOTAL_LENGTH:420 MULTIPLE_ORFs:4	PREDICTED: fructose-bisphosphate aldolase-like	Gammarus fossarum [Eukaryota]	Host	DB_metaP	78	88	93	95	69	63	91	82	109	93	92	88	28	29	26	28	31	30	36	35	34	34	32	32	GOslim_MF molecular_function [GO:3674 ]	GOslim_MF RNA binding [GO:3723 ]	GOslim_MF cytoskeletal protein binding [GO:892 ]	GOslim_MF kinase activity [GO:1631 ]	GOslim_MF oxidoreductase activity [GO:16491 ]	GOslim_MF transferase activity, transferring glycosyl groups [GO:16757 ]	GOslim_MF lyase activity [GO:16829 ]	GOslim_MF isomerase activity [GO:16853 ]	GOslim_MF ATPase activity [GO:16887 ]	GOslim_MF enzyme binding [GO:19899 ]	GOslim_MF ion binding [GO:43167 ]	GOslim_BP reproduction [GO:3 ]	GOslim_BP cell morphogenesis [GO:92 ]	GOslim_BP immune system process [GO:2376 ]	GOslim_BP carbohydrate metabolic process [GO:5975 ]	GOslim_BP generation of precursor metabolites and energy [GO:691 ]	GOslim_BP cellular protein modification process [GO:6464 ]	GOslim_BP response to stress [GO:695 ]	GOslim_BP cytoskeleton organization [GO:71 ]
161	Contig_Gammarus_90_203833_fr2	translation_frame:2 STOP:10 ANY(X):0 LONGEST:177 TOTAL_LENGTH:377 MULTIPLE_ORFs:10	PREDICTED: heterogeneous nuclear ribonucleoprotein 87F-like isoform X1	Gammarus fossarum [Eukaryota]	Host	DB_metaP	35	35	32	35	45	50	29	32	48	46	17	17	14	13	12	12	15	16	15	15	23	17	9	9	GOslim_MF molecular_function [GO:3674 ]	GOslim_MF DNA binding [GO:3677 ]	GOslim_MF RNA binding [GO:3723 ]	GOslim_MF mRNA binding [GO:3729 ]	GOslim_MF helicase activity [GO:4386 ]	GOslim_MF peptidase activity [GO:8233 ]	GOslim_MF nucleotidyltransferase activity [GO:16779 ]	GOslim_MF lyase activity [GO:16829 ]	GOslim_MF ATPase activity [GO:16887 ]	GOslim_MF enzyme binding [GO:19899 ]	GOslim_MF transmembrane transporter activity [GO:22857 ]	GOslim_MF ion binding [GO:43167 ]	GOslim_BP reproduction [GO:3 ]	GOslim_BP DNA metabolic process [GO:6259 ]	GOslim_BP mRNA processing [GO:6397 ]	GOslim_BP cellular protein modification process [GO:6464 ]	GOslim_BP transport [GO:681 ]	GOslim_BP nucleocytoplasmic transport [GO:6913 ]	GOslim_BP response to stress [GO:695 ]
162	Contig_Gammarus_90_1172_fr4	translation_frame:4 STOP:3 ANY(X):0 LONGEST:451 TOTAL_LENGTH:471 MULTIPLE_ORFs:3	PREDICTED: 60S ribosomal protein L3-like	Gammarus fossarum [Eukaryota]	Host	DB_metaP	63	53	54	51	62	52	31	27	46	42	12	15	21	19	16	15	19	18	16	15	12	12	8	10
163	Contig_Gammarus_90_2292_fr2	translation_frame:2 STOP:6 ANY(X):0 LONGEST:250 TOTAL_LENGTH:315 MULTIPLE_ORFs:7	PREDICTED: 40S ribosomal protein S4-like	Gammarus fossarum [Eukaryota]	Host	DB_metaP	53	59	44	39	39	41	47	47	41	36	23	23	18	18	19	19	18	17	15	15	18	15	13	10
164	Contig_Gammarus_90_130275_fr2	translation_frame:2 STOP:8 ANY(X):0 LONGEST:212 TOTAL_LENGTH:461 MULTIPLE_ORFs:9	PREDICTED: UDP-glucuronosyltransferase 2B14-like	Gammarus fossarum [Eukaryota]	Host	DB_metaP	53	54	54	50	26	25	25	22	25	28	13	13	10	10	10	10	7	7	8	9	6	7	7	7
165	Contig_Gammarus_90_159517_fr3	translation_frame:3 STOP:0 ANY(X):0 LONGEST:164 TOTAL_LENGTH:164 SINGLE_ORF:1	PREDICTED: UDP-glucuronosyltransferase 2B14-like	Gammarus fossarum [Eukaryota]	Host	DB_metaP	27	26	30	32	12	12	15	13	7	6	10	7	5	5	5	5	2	3	4	4	3	3	4	3
166	Contig_Gammarus_90_12941_fr2	translation_frame:2 STOP:16 ANY(X):0 LONGEST:348 TOTAL_LENGTH:857 MULTIPLE_ORFs:17	PREDICTED: aconitate hydratase, mitochondrial-like	Gammarus fossarum [Eukaryota]	Host	DB_metaP	65	59	66	72	65	58	43	44	33	33	28	23	25	23	27	26	23	25	21	20	15	15	16	15	GOslim_MF molecular_function [GO:3674 ]	GOslim_MF DNA binding [GO:3677 ]	GOslim_MF DNA binding transcription factor activity [GO:37 ]	GOslim_MF RNA binding [GO:3723 ]	GOslim_MF structural constituent of ribosome [GO:3735 ]	GOslim_MF GTPase activity [GO:3924 ]	GOslim_MF structural molecule activity [GO:5198 ]	GOslim_MF methyltransferase activity [GO:8168 ]	GOslim_MF peptidase activity [GO:8233 ]	GOslim_MF oxidoreductase activity [GO:16491 ]	GOslim_MF lyase activity [GO:16829 ]	GOslim_MF ATPase activity [GO:16887 ]	GOslim_MF transmembrane transporter activity [GO:22857 ]	GOslim_MF ion binding [GO:43167 ]	GOslim_BP generation of precursor metabolites and energy [GO:691 ]	GOslim_BP DNA metabolic process [GO:6259 ]	GOslim_BP cellular amino acid metabolic process [GO:652 ]	GOslim_BP response to stress [GO:695 ]	GOslim_BP mitochondrion organization [GO:75 ]
167	Contig_Gammarus_90_31922_fr3	translation_frame:3 STOP:0 ANY(X):0 LONGEST:263 TOTAL_LENGTH:263 SINGLE_ORF:1	PREDICTED: sulfotransferase 1A1-like isoform X1	Gammarus fossarum [Eukaryota]	Host	DB_metaP	69	68	59	54	42	38	22	22	25	28	11	9	25	23	18	16	15	15	12	14	9	11	8	7
168	Contig_Gammarus_90_133670_fr3	translation_frame:3 STOP:14 ANY(X):0 LONGEST:200 TOTAL_LENGTH:572 MULTIPLE_ORFs:15	PREDICTED: transketolase-like protein 2 isoform X2	Gammarus fossarum [Eukaryota]	Host	DB_metaP	88	82	100	92	61	59	71	67	50	51	65	60	30	23	27	25	21	21	27	27	18	21	24	25	GOslim_MF molecular_function [GO:3674 ]	GOslim_MF RNA binding [GO:3723 ]	GOslim_MF structural constituent of ribosome [GO:3735 ]	GOslim_MF structural molecule activity [GO:5198 ]	GOslim_MF kinase activity [GO:1631 ]	GOslim_MF oxidoreductase activity [GO:16491 ]	GOslim_MF isomerase activity [GO:16853 ]	GOslim_MF enzyme regulator activity [GO:3234 ]	GOslim_MF ion binding [GO:43167 ]	GOslim_BP carbohydrate metabolic process [GO:5975 ]	GOslim_BP cellular protein modification process [GO:6464 ]	GOslim_BP sulfur compound metabolic process [GO:679 ]	GOslim_BP biological_process [GO:815 ]	GOslim_BP catabolic process [GO:956 ]	GOslim_BP biosynthetic process [GO:958 ]	GOslim_BP cellular nitrogen compound metabolic process [GO:34641 ]	GOslim_BP nucleobase-containing compound catabolic process [GO:34655 ]	GOslim_BP growth [GO:47 ]	GOslim_BP small molecule metabolic process [GO:44281 ]
169	Contig_Gammarus_90_185800_fr3	translation_frame:3 STOP:2 ANY(X):0 LONGEST:221 TOTAL_LENGTH:337 MULTIPLE_ORFs:3	PREDICTED: carboxypeptidase B-like	Gammarus fossarum [Eukaryota]	Host	DB_metaP	32	29	39	36	18	18	37	31	21	16	39	35	4	5	5	5	4	4	4	5	4	4	5	5
170	Contig_Gammarus_90_169148_fr6	translation_frame:6 STOP:8 ANY(X):0 LONGEST:159 TOTAL_LENGTH:304 MULTIPLE_ORFs:9	PREDICTED: glutathione S-transferase 1-like	Gammarus fossarum [Eukaryota]	Host	DB_metaP	108	112	116	109	63	56	56	55	58	58	32	34	25	25	24	22	21	19	19	19	14	16	14	15
171	Contig_Gammarus_90_15792_fr4	translation_frame:4 STOP:5 ANY(X):0 LONGEST:379 TOTAL_LENGTH:473 MULTIPLE_ORFs:6	PREDICTED: sulfotransferase 1C4-like	Gammarus fossarum [Eukaryota]	Host	DB_metaP	132	139	185	181	99	89	20	21	23	18	23	22	51	53	59	55	46	39	14	14	15	14	14	12
172	Contig_Gammarus_90_162462_fr1	translation_frame:1 STOP:3 ANY(X):0 LONGEST:128 TOTAL_LENGTH:152 MULTIPLE_ORFs:4	PREDICTED: cofilin/actin-depolymerizing factor homolog	Gammarus fossarum [Eukaryota]	Host	DB_metaP	33	35	34	32	55	54	38	37	42	44	26	21	12	13	11	11	13	13	13	13	12	13	11	10	GOslim_MF molecular_function [GO:3674 ]	GOslim_MF cytoskeletal protein binding [GO:892 ]	GOslim_MF ion binding [GO:43167 ]	GOslim_BP reproduction [GO:3 ]	GOslim_BP cell morphogenesis [GO:92 ]	GOslim_BP tRNA metabolic process [GO:6399 ]	GOslim_BP transport [GO:681 ]	GOslim_BP cytoskeleton organization [GO:71 ]	GOslim_BP cell cycle [GO:749 ]	GOslim_BP biological_process [GO:815 ]	GOslim_BP vesicle-mediated transport [GO:16192 ]	GOslim_BP cellular component assembly [GO:2267 ]	GOslim_BP cell differentiation [GO:3154 ]	GOslim_BP locomotion [GO:411 ]	GOslim_BP homeostatic process [GO:42592 ]	GOslim_BP anatomical structure development [GO:48856 ]	GOslim_BP cell motility [GO:4887 ]	GOslim_BP cell division [GO:5131 ]	GOslim_BP membrane organization [GO:6124 ]
173	Contig_Gammarus_90_137333_fr4	translation_frame:4 STOP:0 ANY(X):0 LONGEST:225 TOTAL_LENGTH:225 SINGLE_ORF:1	PREDICTED: acidic mammalian chitinase-like	Gammarus fossarum [Eukaryota]	Host	DB_metaP	19	17	28	27	22	20	21	20	25	27	32	29	6	5	6	7	5	5	6	6	5	5	5	5
174	Contig_Gammarus_90_111453_fr5	translation_frame:5 STOP:14 ANY(X):0 LONGEST:296 TOTAL_LENGTH:540 MULTIPLE_ORFs:14	collagen alpha-1(XI) chain-like isoform X1	Gammarus fossarum [Eukaryota]	Host	DB_metaP	12	11	9	7	10	10	24	26	35	36	20	21	4	3	3	3	3	3	4	4	3	3	4	4
175	Contig_Gammarus_90_24736_fr5	translation_frame:5 STOP:3 ANY(X):0 LONGEST:183 TOTAL_LENGTH:193 MULTIPLE_ORFs:3	PREDICTED: 60S ribosomal protein L13-like	Gammarus fossarum [Eukaryota]	Host	DB_metaP	64	60	36	41	35	33	34	26	21	16	13	9	15	16	12	14	13	13	14	13	10	8	10	6
176	Contig_Gammarus_90_6594_fr4	translation_frame:4 STOP:13 ANY(X):0 LONGEST:189 TOTAL_LENGTH:351 MULTIPLE_ORFs:11	PREDICTED: uncharacterized protein LOC108672784	Gammarus fossarum [Eukaryota]	Host	DB_metaP	93	97	114	120	19	17	32	31	22	16	26	25	25	26	27	29	9	7	13	12	13	10	14	14
177	XP_018026638.1	PREDICTED: titin-like		Hyalella azteca [Eukaryota]	Host	DB_metaP	15	20	4	6	19	16	185	160	83	65	341	314	14	18	4	6	16	14	95	86	51	36	144	129	GOslim_MF molecular_function [GO:3674 ]	GOslim_MF DNA binding [GO:3677 ]	GOslim_MF structural molecule activity [GO:5198 ]	GOslim_MF cytoskeletal protein binding [GO:892 ]	GOslim_MF kinase activity [GO:1631 ]	GOslim_MF ion binding [GO:43167 ]	GOslim_BP immune system process [GO:2376 ]	GOslim_BP cellular protein modification process [GO:6464 ]	GOslim_BP cytoskeleton organization [GO:71 ]	GOslim_BP cell cycle [GO:749 ]	GOslim_BP chromosome segregation [GO:759 ]	GOslim_BP biological_process [GO:815 ]	GOslim_BP cell proliferation [GO:8283 ]	GOslim_BP cellular component assembly [GO:2267 ]	GOslim_BP cell differentiation [GO:3154 ]	GOslim_BP locomotion [GO:411 ]	GOslim_BP anatomical structure formation involved in morphogenesis [GO:48646 ]	GOslim_BP anatomical structure development [GO:48856 ]	GOslim_BP chromosome organization [GO:51276 ]
178	Contig_Gammarus_90_6608_fr2	translation_frame:2 STOP:1 ANY(X):0 LONGEST:380 TOTAL_LENGTH:387 MULTIPLE_ORFs:2	mitochondrial enolase superfamily member 1-like isoform X2	Gammarus fossarum [Eukaryota]	Host	DB_metaP	65	63	83	80	30	35	24	25	38	35	17	20	17	17	20	21	13	14	12	11	11	12	10	11
179	Contig_Gammarus_90_41027_fr6	translation_frame:6 STOP:4 ANY(X):0 LONGEST:213 TOTAL_LENGTH:283 MULTIPLE_ORFs:4	alpha glucosidase	Gammarus fossarum [Eukaryota]	Host	DB_metaP	43	39	56	59	61	65	44	39	19	21	53	54	9	9	10	9	9	10	10	10	3	5	9	10
180	Contig_Gammarus_90_38899_fr1	translation_frame:1 STOP:10 ANY(X):0 LONGEST:209 TOTAL_LENGTH:464 MULTIPLE_ORFs:10	family 7 cellobiohydrolase	Gammarus fossarum [Eukaryota]	Host	DB_metaP	37	37	64	63	36	36	33	31	14	12	66	59	8	8	10	10	8	8	9	9	5	4	11	9
181	Contig_Gammarus_90_112108_fr1	translation_frame:1 STOP:13 ANY(X):0 LONGEST:203 TOTAL_LENGTH:442 MULTIPLE_ORFs:14	PREDICTED: carboxylesterase 4A-like	Gammarus fossarum [Eukaryota]	Host	DB_metaP	93	85	142	132	73	74	0	0	0	0	0	0	28	25	34	35	22	24	0	0	0	0	0	0
182	Contig_Gammarus_90_26975_fr4	translation_frame:4 STOP:19 ANY(X):0 LONGEST:87 TOTAL_LENGTH:501 MULTIPLE_ORFs:19	PREDICTED: liver carboxylesterase 1-like	Gammarus fossarum [Eukaryota]	Host	DB_metaP	4	3	8	6	4	3	0	0	0	0	0	0	2	2	2	2	2	2	0	0	0	0	0	0
183	Contig_Gammarus_90_3152_fr3	translation_frame:3 STOP:31 ANY(X):0 LONGEST:288 TOTAL_LENGTH:956 MULTIPLE_ORFs:31	PREDICTED: venom phosphodiesterase 2-like	Gammarus fossarum [Eukaryota]	Host	DB_metaP	32	29	58	57	66	65	33	28	5	6	56	45	12	12	19	18	17	17	15	14	4	4	16	16
184	Contig_Gammarus_90_129865_fr5	translation_frame:5 STOP:10 ANY(X):0 LONGEST:120 TOTAL_LENGTH:286 MULTIPLE_ORFs:10	PREDICTED: apolipoprotein D-like	Gammarus fossarum [Eukaryota]	Host	DB_metaP	21	18	26	24	14	14	21	23	23	21	31	29	3	3	3	3	2	2	3	3	2	2	3	3
185	Contig_Gammarus_90_5254_fr1	translation_frame:1 STOP:9 ANY(X):0 LONGEST:318 TOTAL_LENGTH:690 MULTIPLE_ORFs:9	PREDICTED: beta-galactosidase-1-like protein 2, partial	Gammarus fossarum [Eukaryota]	Host	DB_metaP	34	32	68	55	37	37	40	36	3	2	68	65	14	13	20	17	14	15	16	16	2	2	19	19
186	Contig_Gammarus_90_7542_fr1	translation_frame:1 STOP:10 ANY(X):0 LONGEST:561 TOTAL_LENGTH:765 MULTIPLE_ORFs:11	PREDICTED: beta-galactosidase-like	Gammarus fossarum [Eukaryota]	Host	DB_metaP	69	73	62	65	25	24	9	11	0	0	9	9	15	16	14	14	10	9	6	5	0	0	6	7
187	Contig_Gammarus_90_10498_fr6	translation_frame:6 STOP:7 ANY(X):0 LONGEST:353 TOTAL_LENGTH:441 MULTIPLE_ORFs:7	TAR DNA-binding protein 43-like isoform X2	Gammarus fossarum [Eukaryota]	Host	DB_metaP	27	26	30	22	34	31	20	21	32	34	15	12	10	10	12	10	10	9	9	9	11	11	7	7
188	Contig_Gammarus_90_148325_fr2	translation_frame:2 STOP:0 ANY(X):0 LONGEST:293 TOTAL_LENGTH:293 SINGLE_ORF:1	lipopolysaccharide and beta-1,3-glucan binding protein	Gammarus fossarum [Eukaryota]	Host	DB_metaP	34	38	68	59	41	37	42	36	18	20	58	52	10	9	13	11	7	7	11	8	4	4	13	12
189	Contig_Gammarus_90_158351_fr2	translation_frame:2 STOP:14 ANY(X):0 LONGEST:133 TOTAL_LENGTH:537 MULTIPLE_ORFs:14	PREDICTED: T-complex protein 1 subunit beta-like	Gammarus fossarum [Eukaryota]	Host	DB_metaP	31	31	26	25	44	42	28	27	35	39	16	14	15	13	13	11	14	16	13	15	15	16	11	11	GOslim_MF molecular_function [GO:3674 ]	GOslim_MF RNA binding [GO:3723 ]	GOslim_MF peptidase activity [GO:8233 ]	GOslim_MF oxidoreductase activity [GO:16491 ]	GOslim_MF transferase activity, transferring glycosyl groups [GO:16757 ]	GOslim_MF nucleotidyltransferase activity [GO:16779 ]	GOslim_MF enzyme binding [GO:19899 ]	GOslim_MF ion binding [GO:43167 ]	GOslim_MF unfolded protein binding [GO:5182 ]	GOslim_BP reproduction [GO:3 ]	GOslim_BP immune system process [GO:2376 ]	GOslim_BP DNA metabolic process [GO:6259 ]	GOslim_BP tRNA metabolic process [GO:6399 ]	GOslim_BP protein folding [GO:6457 ]	GOslim_BP cellular protein modification process [GO:6464 ]	GOslim_BP lipid metabolic process [GO:6629 ]	GOslim_BP transport [GO:681 ]	GOslim_BP signal transduction [GO:7165 ]	GOslim_BP biological_process [GO:815 ]
190	Contig_Gammarus_90_10389_fr3	translation_frame:3 STOP:1 ANY(X):0 LONGEST:166 TOTAL_LENGTH:195 MULTIPLE_ORFs:2	PREDICTED: T-complex protein 1 subunit beta-like	Gammarus fossarum [Eukaryota]	Host	DB_metaP	12	12	5	7	13	11	6	6	8	7	4	4	6	6	3	3	6	5	5	4	2	2	3	3
191	XP_018021338.1	PREDICTED: 40S ribosomal protein S3-like		Hyalella azteca [Eukaryota]	Host	DB_metaP	46	42	45	39	42	36	33	27	36	34	20	16	18	15	18	15	15	14	11	9	11	10	8	5	GOslim_MF molecular_function [GO:3674 ]	GOslim_MF DNA binding [GO:3677 ]	GOslim_MF DNA binding transcription factor activity [GO:37 ]	GOslim_MF RNA binding [GO:3723 ]	GOslim_MF mRNA binding [GO:3729 ]	GOslim_MF structural constituent of ribosome [GO:3735 ]	GOslim_MF GTPase activity [GO:3924 ]	GOslim_MF helicase activity [GO:4386 ]	GOslim_MF nuclease activity [GO:4518 ]	GOslim_MF signal transducer activity [GO:4871 ]	GOslim_MF structural molecule activity [GO:5198 ]	GOslim_MF cytoskeletal protein binding [GO:892 ]	GOslim_MF transcription factor binding [GO:8134 ]	GOslim_MF peptidase activity [GO:8233 ]	GOslim_MF kinase activity [GO:1631 ]	GOslim_MF oxidoreductase activity [GO:16491 ]	GOslim_MF transferase activity, transferring acyl groups [GO:16746 ]	GOslim_MF phosphatase activity [GO:16791 ]	GOslim_MF hydrolase activity, acting on glycosyl bonds [GO:16798 ]
192	Contig_Gammarus_90_126491_fr4	translation_frame:4 STOP:7 ANY(X):0 LONGEST:149 TOTAL_LENGTH:311 MULTIPLE_ORFs:8	hypothetical protein GOBAR_AA27698	Gammarus fossarum [Eukaryota]	Host	DB_metaP	11	10	7	10	9	7	13	9	4	8	4	3	4	3	2	4	5	2	4	2	2	2	2	2
193	Contig_Gammarus_90_22714_fr1	translation_frame:1 STOP:15 ANY(X):0 LONGEST:162 TOTAL_LENGTH:569 MULTIPLE_ORFs:15	family 7 cellobiohydrolase	Gammarus fossarum [Eukaryota]	Host	DB_metaP	25	21	16	17	18	19	30	24	8	9	31	29	9	10	6	6	7	8	10	9	3	4	9	9
194	Contig_Gammarus_90_5150_fr6	translation_frame:6 STOP:8 ANY(X):0 LONGEST:653 TOTAL_LENGTH:1156 MULTIPLE_ORFs:7	PREDICTED: papilin-like	Gammarus fossarum [Eukaryota]	Host	DB_metaP	7	7	1	1	12	8	96	90	62	65	53	42	6	5	1	1	10	7	37	36	26	25	28	25	GOslim_MF molecular_function [GO:3674 ]	GOslim_MF structural molecule activity [GO:5198 ]	GOslim_MF peptidase activity [GO:8233 ]	GOslim_MF enzyme binding [GO:19899 ]	GOslim_MF enzyme regulator activity [GO:3234 ]	GOslim_BP biological_process [GO:815 ]	GOslim_BP extracellular matrix organization [GO:3198 ]	GOslim_BP anatomical structure development [GO:48856 ]	GOslim_CC extracellular region [GO:5576 ]	GOslim_CC proteinaceous extracellular matrix [GO:5578 ]
195	Contig_Gammarus_90_43726_fr6	translation_frame:6 STOP:5 ANY(X):0 LONGEST:354 TOTAL_LENGTH:766 MULTIPLE_ORFs:6	PREDICTED: filaggrin-2-like isoform X3	Gammarus fossarum [Eukaryota]	Host	DB_metaP	0	0	0	0	0	0	119	102	80	77	86	80	0	0	0	0	0	0	26	25	23	22	20	18
196	Contig_Gammarus_90_5770_fr2	translation_frame:2 STOP:1 ANY(X):0 LONGEST:246 TOTAL_LENGTH:288 MULTIPLE_ORFs:2	PREDICTED: 15-hydroxyprostaglandin dehydrogenase [NAD(+)]-like	Gammarus fossarum [Eukaryota]	Host	DB_metaP	39	47	71	72	53	46	6	4	4	3	6	3	19	20	24	27	21	20	4	4	2	1	5	2
197	Contig_Gammarus_90_11384_fr5	translation_frame:5 STOP:9 ANY(X):0 LONGEST:155 TOTAL_LENGTH:316 MULTIPLE_ORFs:9	PREDICTED: 15-hydroxyprostaglandin dehydrogenase [NAD(+)]-like	Gammarus fossarum [Eukaryota]	Host	DB_metaP	2	2	2	3	3	3	6	5	8	9	4	2	1	1	2	2	2	2	4	4	4	4	3	2
198	Contig_Gammarus_90_22180_fr5	translation_frame:5 STOP:6 ANY(X):0 LONGEST:287 TOTAL_LENGTH:517 MULTIPLE_ORFs:7	PREDICTED: uncharacterized protein LOC108683042	Gammarus fossarum [Eukaryota]	Host	DB_metaP	54	50	45	40	51	45	29	24	27	24	17	14	16	16	15	14	17	16	13	11	10	11	9	9
199	Contig_Gammarus_90_1788_fr6	translation_frame:6 STOP:78 ANY(X):0 LONGEST:323 TOTAL_LENGTH:1576 MULTIPLE_ORFs:77	inositol monophosphatase family domain containing protein	Gammarus fossarum [Eukaryota]	Host	DB_metaP	34	30	37	34	21	21	14	16	21	16	4	3	14	11	12	12	9	9	7	9	9	9	4	3
200	Contig_Gammarus_90_6453_fr4	translation_frame:4 STOP:19 ANY(X):0 LONGEST:363 TOTAL_LENGTH:782 MULTIPLE_ORFs:18	PREDICTED: UDP-glucuronosyltransferase 2C1-like	Gammarus fossarum [Eukaryota]	Host	DB_metaP	132	125	167	183	38	41	29	28	13	9	16	17	39	35	40	43	15	17	16	16	6	7	9	11
201	Contig_Gammarus_90_5872_fr6	translation_frame:6 STOP:18 ANY(X):0 LONGEST:148 TOTAL_LENGTH:514 MULTIPLE_ORFs:19	PREDICTED: superoxide dismutase [Mn], mitochondrial-like	Gammarus fossarum [Eukaryota]	Host	DB_metaP	42	41	44	42	27	25	29	27	31	31	17	16	12	14	15	12	9	9	11	9	9	10	8	9
202	Contig_Gammarus_90_185569_fr1	translation_frame:1 STOP:17 ANY(X):0 LONGEST:358 TOTAL_LENGTH:588 MULTIPLE_ORFs:18	PREDICTED: collagen alpha-1(XIII) chain-like	Gammarus fossarum [Eukaryota]	Host	DB_metaP	17	14	17	17	12	12	42	37	49	50	36	36	5	4	4	3	4	5	5	5	5	6	5	5
203	Contig_Gammarus_90_176791_fr1	translation_frame:1 STOP:10 ANY(X):0 LONGEST:143 TOTAL_LENGTH:363 MULTIPLE_ORFs:11	PREDICTED: uncharacterized protein ZK1073.1-like isoform X2	Gammarus fossarum [Eukaryota]	Host	DB_metaP	29	30	41	33	13	12	57	49	49	54	38	37	15	14	18	15	8	7	21	19	15	15	19	16	GOslim_MF transferase activity, transferring glycosyl groups [GO:16757 ]	GOslim_BP transport [GO:681 ]	GOslim_BP biological_process [GO:815 ]	GOslim_CC cellular_component [GO:5575 ]	GOslim_CC endoplasmic reticulum [GO:5783 ]	GOslim_CC plasma membrane [GO:5886 ]
204	Contig_Gammarus_90_1576_fr1	translation_frame:1 STOP:22 ANY(X):0 LONGEST:274 TOTAL_LENGTH:655 MULTIPLE_ORFs:23	PREDICTED: uncharacterized protein LOC108682944	Gammarus fossarum [Eukaryota]	Host	DB_metaP	87	84	114	111	45	48	4	2	12	8	2	0	32	34	34	38	19	19	4	2	8	6	2	0
205	Contig_Gammarus_90_1601_fr2	translation_frame:2 STOP:18 ANY(X):0 LONGEST:361 TOTAL_LENGTH:642 MULTIPLE_ORFs:18	PREDICTED: aspartate aminotransferase, mitochondrial-like	Gammarus fossarum [Eukaryota]	Host	DB_metaP	57	56	63	58	37	38	47	49	52	52	34	31	21	22	22	21	17	17	22	23	20	22	16	16	GOslim_MF molecular_function [GO:3674 ]	GOslim_MF GTPase activity [GO:3924 ]	GOslim_MF signal transducer activity [GO:4871 ]	GOslim_MF peptidase activity [GO:8233 ]	GOslim_MF lipid binding [GO:8289 ]	GOslim_MF kinase activity [GO:1631 ]	GOslim_MF oxidoreductase activity [GO:16491 ]	GOslim_MF transferase activity, transferring glycosyl groups [GO:16757 ]	GOslim_MF phosphatase activity [GO:16791 ]	GOslim_MF lyase activity [GO:16829 ]	GOslim_MF isomerase activity [GO:16853 ]	GOslim_MF ligase activity [GO:16874 ]	GOslim_MF enzyme binding [GO:19899 ]	GOslim_MF ion binding [GO:43167 ]	GOslim_BP reproduction [GO:3 ]	GOslim_BP circulatory system process [GO:313 ]	GOslim_BP carbohydrate metabolic process [GO:5975 ]	GOslim_BP generation of precursor metabolites and energy [GO:691 ]	GOslim_BP mRNA processing [GO:6397 ]
206	Contig_Gammarus_90_12482_fr4	translation_frame:4 STOP:11 ANY(X):0 LONGEST:358 TOTAL_LENGTH:563 MULTIPLE_ORFs:12	PREDICTED: cytochrome P450 2L1-like isoform X1	Gammarus fossarum [Eukaryota]	Host	DB_metaP	114	109	132	130	61	53	47	44	54	56	18	20	51	49	53	51	30	28	20	18	23	22	12	13
207	Contig_Gammarus_90_2216_fr2	translation_frame:2 STOP:26 ANY(X):0 LONGEST:854 TOTAL_LENGTH:1220 MULTIPLE_ORFs:25	PREDICTED: C-1-tetrahydrofolate synthase, cytoplasmic-like isoform X1	Gammarus fossarum [Eukaryota]	Host	DB_metaP	145	139	156	157	121	115	99	87	68	71	48	41	69	68	69	64	55	55	48	46	34	37	30	21	GOslim_MF molecular_function [GO:3674 ]	GOslim_MF DNA binding [GO:3677 ]	GOslim_MF RNA binding [GO:3723 ]	GOslim_MF oxidoreductase activity [GO:16491 ]	GOslim_MF transferase activity, transferring glycosyl groups [GO:16757 ]	GOslim_MF ligase activity [GO:16874 ]	GOslim_MF ion binding [GO:43167 ]	GOslim_BP reproduction [GO:3 ]	GOslim_BP immune system process [GO:2376 ]	GOslim_BP carbohydrate metabolic process [GO:5975 ]	GOslim_BP generation of precursor metabolites and energy [GO:691 ]	GOslim_BP cellular protein modification process [GO:6464 ]	GOslim_BP cellular amino acid metabolic process [GO:652 ]	GOslim_BP lipid metabolic process [GO:6629 ]	GOslim_BP sulfur compound metabolic process [GO:679 ]	GOslim_BP transport [GO:681 ]	GOslim_BP response to stress [GO:695 ]	GOslim_BP mitochondrion organization [GO:75 ]	GOslim_BP biological_process [GO:815 ]
208	Contig_Gammarus_90_23898_fr4	translation_frame:4 STOP:19 ANY(X):0 LONGEST:250 TOTAL_LENGTH:532 MULTIPLE_ORFs:19	PREDICTED: probable protein disulfide-isomerase A6 isoform X2	Gammarus fossarum [Eukaryota]	Host	DB_metaP	50	40	68	64	56	52	35	36	52	55	23	16	20	19	23	24	21	22	17	17	17	18	13	12	GOslim_MF molecular_function [GO:3674 ]	GOslim_MF oxidoreductase activity [GO:16491 ]	GOslim_MF isomerase activity [GO:16853 ]	GOslim_MF ion binding [GO:43167 ]	GOslim_BP protein folding [GO:6457 ]	GOslim_BP cellular protein modification process [GO:6464 ]	GOslim_BP lipid metabolic process [GO:6629 ]	GOslim_BP response to stress [GO:695 ]	GOslim_BP signal transduction [GO:7165 ]	GOslim_BP biological_process [GO:815 ]	GOslim_BP vesicle-mediated transport [GO:16192 ]	GOslim_BP homeostatic process [GO:42592 ]	GOslim_BP membrane organization [GO:6124 ]	GOslim_CC cellular_component [GO:5575 ]	GOslim_CC extracellular space [GO:5615 ]	GOslim_CC cell wall [GO:5618 ]	GOslim_CC cell [GO:5623 ]	GOslim_CC cytoplasm [GO:5737 ]	GOslim_CC endoplasmic reticulum [GO:5783 ]
209	Contig_Gammarus_90_1628_fr1	translation_frame:1 STOP:4 ANY(X):0 LONGEST:370 TOTAL_LENGTH:423 MULTIPLE_ORFs:5	PREDICTED: malate dehydrogenase, cytoplasmic-like	Gammarus fossarum [Eukaryota]	Host	DB_metaP	22	25	21	26	23	24	28	32	15	15	22	16	15	15	15	15	12	12	14	16	11	10	12	10	GOslim_MF molecular_function [GO:3674 ]	GOslim_MF kinase activity [GO:1631 ]	GOslim_MF oxidoreductase activity [GO:16491 ]	GOslim_MF nucleotidyltransferase activity [GO:16779 ]	GOslim_MF ion binding [GO:43167 ]	GOslim_BP carbohydrate metabolic process [GO:5975 ]	GOslim_BP generation of precursor metabolites and energy [GO:691 ]	GOslim_BP lipid metabolic process [GO:6629 ]	GOslim_BP response to stress [GO:695 ]	GOslim_BP biological_process [GO:815 ]	GOslim_BP biosynthetic process [GO:958 ]	GOslim_BP cellular nitrogen compound metabolic process [GO:34641 ]	GOslim_BP small molecule metabolic process [GO:44281 ]	GOslim_BP cofactor metabolic process [GO:51186 ]	GOslim_BP transmembrane transport [GO:5585 ]	GOslim_CC cellular_component [GO:5575 ]	GOslim_CC extracellular region [GO:5576 ]	GOslim_CC extracellular space [GO:5615 ]	GOslim_CC cell [GO:5623 ]
210	Contig_Gammarus_90_13849_fr2	translation_frame:2 STOP:0 ANY(X):0 LONGEST:382 TOTAL_LENGTH:382 SINGLE_ORF:1	PREDICTED: collagen alpha-5(IV) chain-like	Gammarus fossarum [Eukaryota]	Host	DB_metaP	18	17	18	14	18	16	64	49	24	23	26	24	7	7	10	6	7	7	11	10	7	7	9	8
211	Contig_Gammarus_90_150642_fr1	translation_frame:1 STOP:13 ANY(X):0 LONGEST:126 TOTAL_LENGTH:285 MULTIPLE_ORFs:13	glutathione S-transferase 1-like	Gammarus fossarum [Eukaryota]	Host	DB_metaP	0	0	0	0	0	0	83	68	80	78	61	58	0	0	0	0	0	0	14	13	11	11	14	13
212	Contig_Gammarus_90_30179_fr4	translation_frame:4 STOP:17 ANY(X):0 LONGEST:294 TOTAL_LENGTH:522 MULTIPLE_ORFs:18	PREDICTED: oplophorus-luciferin 2-monooxygenase non-catalytic subunit-like	Gammarus fossarum [Eukaryota]	Host	DB_metaP	29	23	20	20	5	8	48	46	24	28	94	87	8	7	5	5	1	2	8	8	6	6	8	7
213	Contig_Gammarus_90_208131_fr2	translation_frame:2 STOP:1 ANY(X):0 LONGEST:244 TOTAL_LENGTH:277 MULTIPLE_ORFs:2	activated protein kinase C receptor, partial	Gammarus fossarum [Eukaryota]	Host	DB_metaP	59	55	57	58	55	53	39	35	21	20	27	23	20	18	21	20	18	17	16	12	9	8	12	12	GOslim_MF molecular_function [GO:3674 ]	GOslim_MF DNA binding [GO:3677 ]	GOslim_MF RNA binding [GO:3723 ]	GOslim_MF structural constituent of ribosome [GO:3735 ]	GOslim_MF GTPase activity [GO:3924 ]	GOslim_MF signal transducer activity [GO:4871 ]	GOslim_MF structural molecule activity [GO:5198 ]	GOslim_MF peptidase activity [GO:8233 ]	GOslim_MF kinase activity [GO:1631 ]	GOslim_MF oxidoreductase activity [GO:16491 ]	GOslim_MF ATPase activity [GO:16887 ]	GOslim_MF enzyme binding [GO:19899 ]	GOslim_MF transmembrane transporter activity [GO:22857 ]	GOslim_MF enzyme regulator activity [GO:3234 ]	GOslim_MF ion binding [GO:43167 ]	GOslim_BP reproduction [GO:3 ]	GOslim_BP cell morphogenesis [GO:92 ]	GOslim_BP generation of precursor metabolites and energy [GO:691 ]	GOslim_BP cellular protein modification process [GO:6464 ]
214	Contig_Gammarus_90_5587_fr5	translation_frame:5 STOP:2 ANY(X):0 LONGEST:490 TOTAL_LENGTH:540 MULTIPLE_ORFs:3	PREDICTED: LOW QUALITY PROTEIN: uncharacterized oxidoreductase YjmC-like	Gammarus fossarum [Eukaryota]	Host	DB_metaP	67	68	60	59	38	41	3	2	5	5	1	1	16	17	18	17	17	16	2	2	3	4	1	1
215	Contig_Gammarus_90_2119_fr6	translation_frame:6 STOP:10 ANY(X):0 LONGEST:213 TOTAL_LENGTH:335 MULTIPLE_ORFs:10	PREDICTED: LOW QUALITY PROTEIN: 60S ribosomal protein L8-like	Gammarus fossarum [Eukaryota]	Host	DB_metaP	41	46	30	27	24	20	25	25	23	17	13	15	15	15	9	10	8	9	12	9	7	7	8	8	GOslim_MF molecular_function [GO:3674 ]	GOslim_MF DNA binding transcription factor activity [GO:37 ]	GOslim_MF RNA binding [GO:3723 ]	GOslim_MF structural constituent of ribosome [GO:3735 ]	GOslim_MF helicase activity [GO:4386 ]	GOslim_MF structural molecule activity [GO:5198 ]	GOslim_MF kinase activity [GO:1631 ]	GOslim_MF ligase activity [GO:16874 ]	GOslim_MF rRNA binding [GO:19843 ]	GOslim_MF ion binding [GO:43167 ]	GOslim_BP generation of precursor metabolites and energy [GO:691 ]	GOslim_BP cellular protein modification process [GO:6464 ]	GOslim_BP protein targeting [GO:665 ]	GOslim_BP biological_process [GO:815 ]	GOslim_BP biosynthetic process [GO:958 ]	GOslim_BP cellular nitrogen compound metabolic process [GO:34641 ]	GOslim_BP nucleobase-containing compound catabolic process [GO:34655 ]	GOslim_BP ribosome biogenesis [GO:42254 ]	GOslim_BP small molecule metabolic process [GO:44281 ]
216	Contig_Gammarus_90_15489_fr5	translation_frame:5 STOP:6 ANY(X):0 LONGEST:321 TOTAL_LENGTH:577 MULTIPLE_ORFs:7	PREDICTED: N-acetylgalactosamine-6-sulfatase-like	Gammarus fossarum [Eukaryota]	Host	DB_metaP	55	56	67	69	58	50	4	4	0	0	2	3	18	19	19	19	18	16	4	4	0	0	2	3
217	Contig_Gammarus_90_134349_fr3	translation_frame:3 STOP:12 ANY(X):0 LONGEST:162 TOTAL_LENGTH:384 MULTIPLE_ORFs:13	PREDICTED: hydroxysteroid dehydrogenase-like protein 2	Gammarus fossarum [Eukaryota]	Host	DB_metaP	43	45	50	36	42	43	19	18	29	34	17	10	19	17	21	16	15	17	10	9	12	14	12	7	GOslim_MF molecular_function [GO:3674 ]	GOslim_MF RNA binding [GO:3723 ]	GOslim_MF signal transducer activity [GO:4871 ]	GOslim_MF structural molecule activity [GO:5198 ]	GOslim_MF oxidoreductase activity [GO:16491 ]	GOslim_MF transferase activity, transferring acyl groups [GO:16746 ]	GOslim_BP nucleocytoplasmic transport [GO:6913 ]	GOslim_BP response to stress [GO:695 ]	GOslim_BP signal transduction [GO:7165 ]	GOslim_BP biological_process [GO:815 ]	GOslim_CC cellular_component [GO:5575 ]	GOslim_CC nucleus [GO:5634 ]	GOslim_CC nuclear envelope [GO:5635 ]	GOslim_CC mitochondrion [GO:5739 ]	GOslim_CC peroxisome [GO:5777 ]	GOslim_CC protein-containing complex [GO:32991 ]	GOslim_CC organelle [GO:43226]
218	Contig_Gammarus_90_142912_fr2	translation_frame:2 STOP:1 ANY(X):0 LONGEST:65 TOTAL_LENGTH:120 MULTIPLE_ORFs:2	hydroxysteroid dehydrogenase-like protein 2	Gammarus fossarum [Eukaryota]	Host	DB_metaP	5	4	5	5	5	6	2	2	2	2	3	3	1	1	1	1	1	2	1	1	1	1	1	1
219	Contig_Gammarus_90_6758_fr1	translation_frame:1 STOP:3 ANY(X):0 LONGEST:355 TOTAL_LENGTH:404 MULTIPLE_ORFs:4	PREDICTED: gamma-butyrobetaine dioxygenase-like	Gammarus fossarum [Eukaryota]	Host	DB_metaP	82	79	77	71	34	33	0	0	0	0	0	0	22	20	24	22	17	14	0	0	0	0	0	0
220	Contig_Gammarus_90_37114_fr5	translation_frame:5 STOP:3 ANY(X):0 LONGEST:240 TOTAL_LENGTH:261 MULTIPLE_ORFs:4	LOW QUALITY PROTEIN: collagen alpha-3(IV) chain	Gammarus fossarum [Eukaryota]	Host	DB_metaP	11	8	8	9	7	4	46	54	66	71	49	46	6	6	6	5	3	2	9	9	10	10	8	8
221	Contig_Gammarus_90_111413_fr3	translation_frame:3 STOP:9 ANY(X):0 LONGEST:126 TOTAL_LENGTH:444 MULTIPLE_ORFs:10	hypothetical protein BO96DRAFT_411420	Gammarus fossarum [Eukaryota]	Host	DB_metaP	4	4	3	3	2	2	18	18	10	8	14	14	1	1	1	1	1	1	3	4	3	3	4	4
222	Contig_Gammarus_90_27640_fr4	translation_frame:4 STOP:24 ANY(X):0 LONGEST:207 TOTAL_LENGTH:612 MULTIPLE_ORFs:24	PREDICTED: C-type mannose receptor 2-like	Gammarus fossarum [Eukaryota]	Host	DB_metaP	6	5	6	6	0	0	38	29	6	8	45	50	1	1	1	1	0	0	1	1	1	1	3	2
223	Contig_Gammarus_90_17297_fr3	translation_frame:3 STOP:1 ANY(X):0 LONGEST:178 TOTAL_LENGTH:195 MULTIPLE_ORFs:2	PREDICTED: TAR DNA-binding protein 43-like isoform X3	Gammarus fossarum [Eukaryota]	Host	DB_metaP	35	35	34	35	43	42	32	27	37	38	17	17	16	15	16	14	15	14	14	14	14	14	12	11
224	Contig_Gammarus_90_10408_fr6	translation_frame:6 STOP:3 ANY(X):0 LONGEST:461 TOTAL_LENGTH:497 MULTIPLE_ORFs:4	PREDICTED: TAR DNA-binding protein 43-like	Gammarus fossarum [Eukaryota]	Host	DB_metaP	1	4	1	2	4	3	2	2	3	4	1	2	1	3	1	2	3	2	2	2	2	3	1	1
225	Contig_Gammarus_90_185347_fr1	translation_frame:1 STOP:3 ANY(X):0 LONGEST:132 TOTAL_LENGTH:189 MULTIPLE_ORFs:4	PREDICTED: malate dehydrogenase, mitochondrial-like	Gammarus fossarum [Eukaryota]	Host	DB_metaP	41	41	50	50	43	38	38	38	26	25	34	30	16	17	17	16	15	14	15	15	12	11	15	13	GOslim_MF molecular_function [GO:3674 ]	GOslim_MF RNA binding [GO:3723 ]	GOslim_MF structural constituent of ribosome [GO:3735 ]	GOslim_MF structural molecule activity [GO:5198 ]	GOslim_MF peptidase activity [GO:8233 ]	GOslim_MF oxidoreductase activity [GO:16491 ]	GOslim_MF hydrolase activity, acting on glycosyl bonds [GO:16798 ]	GOslim_MF ligase activity [GO:16874 ]	GOslim_MF ATPase activity [GO:16887 ]	GOslim_MF transmembrane transporter activity [GO:22857 ]	GOslim_MF ion binding [GO:43167 ]	GOslim_BP reproduction [GO:3 ]	GOslim_BP carbohydrate metabolic process [GO:5975 ]	GOslim_BP generation of precursor metabolites and energy [GO:691 ]	GOslim_BP tRNA metabolic process [GO:6399 ]	GOslim_BP cellular protein modification process [GO:6464 ]	GOslim_BP transport [GO:681 ]	GOslim_BP autophagy [GO:6914 ]	GOslim_BP response to stress [GO:695 ]
227	XP_018016935.1	PREDICTED: 40S ribosomal protein S5		Hyalella azteca [Eukaryota]	Host	DB_metaP	37	32	24	29	27	25	30	27	16	14	19	19	13	10	8	9	10	9	9	9	7	6	8	8	GOslim_MF molecular_function [GO:3674 ]	GOslim_MF RNA binding [GO:3723 ]	GOslim_MF mRNA binding [GO:3729 ]	GOslim_MF structural constituent of ribosome [GO:3735 ]	GOslim_MF structural molecule activity [GO:5198 ]	GOslim_MF lipid binding [GO:8289 ]	GOslim_MF transferase activity, transferring glycosyl groups [GO:16757 ]	GOslim_MF hydrolase activity, acting on carbon-nitrogen (but not peptide) bonds [GO:1681 ]	GOslim_MF rRNA binding [GO:19843 ]	GOslim_MF ion binding [GO:43167 ]	GOslim_BP protein targeting [GO:665 ]	GOslim_BP nucleocytoplasmic transport [GO:6913 ]	GOslim_BP cytoskeleton organization [GO:71 ]	GOslim_BP biological_process [GO:815 ]	GOslim_BP biosynthetic process [GO:958 ]	GOslim_BP ribonucleoprotein complex assembly [GO:22618 ]	GOslim_BP cellular nitrogen compound metabolic process [GO:34641 ]	GOslim_BP nucleobase-containing compound catabolic process [GO:34655 ]	GOslim_BP ribosome biogenesis [GO:42254 ]
228	Contig_Gammarus_90_131420_fr3	translation_frame:3 STOP:1 ANY(X):0 LONGEST:115 TOTAL_LENGTH:193 MULTIPLE_ORFs:2	PREDICTED: glutathione peroxidase-like	Gammarus fossarum [Eukaryota]	Host	DB_metaP	19	14	25	25	12	12	14	16	5	3	20	25	4	4	5	4	3	4	5	5	4	3	4	5
229	Contig_Gammarus_90_129747_fr5	translation_frame:5 STOP:37 ANY(X):0 LONGEST:191 TOTAL_LENGTH:966 MULTIPLE_ORFs:36	PREDICTED: serine/threonine-protein phosphatase 2A 65 kDa regulatory subunit A alpha isoform-like	Gammarus fossarum [Eukaryota]	Host	DB_metaP	32	35	39	34	46	35	32	35	46	41	24	23	16	16	17	16	18	15	15	17	17	16	11	13	GOslim_MF molecular_function [GO:3674 ]	GOslim_MF nuclease activity [GO:4518 ]	GOslim_MF signal transducer activity [GO:4871 ]	GOslim_MF structural molecule activity [GO:5198 ]	GOslim_MF methyltransferase activity [GO:8168 ]	GOslim_MF peptidase activity [GO:8233 ]	GOslim_MF kinase activity [GO:1631 ]	GOslim_MF transferase activity, transferring glycosyl groups [GO:16757 ]	GOslim_MF phosphatase activity [GO:16791 ]	GOslim_MF enzyme binding [GO:19899 ]	GOslim_MF enzyme regulator activity [GO:3234 ]	GOslim_MF ion binding [GO:43167 ]	GOslim_BP reproduction [GO:3 ]	GOslim_BP DNA metabolic process [GO:6259 ]	GOslim_BP cellular protein modification process [GO:6464 ]	GOslim_BP lipid metabolic process [GO:6629 ]	GOslim_BP transport [GO:681 ]	GOslim_BP response to stress [GO:695 ]	GOslim_BP cytoskeleton organization [GO:71 ]
230	Contig_Gammarus_90_134411_fr2	translation_frame:2 STOP:5 ANY(X):0 LONGEST:79 TOTAL_LENGTH:149 MULTIPLE_ORFs:6	PREDICTED: meprin A subunit beta-like	Gammarus fossarum [Eukaryota]	Host	DB_metaP	9	9	10	10	7	8	6	9	4	5	12	14	1	1	1	1	1	1	1	1	1	1	1	1
231	Contig_Gammarus_90_4872_fr6	translation_frame:6 STOP:17 ANY(X):0 LONGEST:707 TOTAL_LENGTH:1078 MULTIPLE_ORFs:18	PREDICTED: leucine-rich PPR motif-containing protein, mitochondrial-like	Gammarus fossarum [Eukaryota]	Host	DB_metaP	51	47	46	47	33	24	23	14	51	45	9	7	30	26	27	24	17	15	15	12	21	19	8	7
232	Contig_Gammarus_90_64989_fr2	translation_frame:2 STOP:0 ANY(X):0 LONGEST:71 TOTAL_LENGTH:71 SINGLE_ORF:1	PREDICTED: basement membrane-specific heparan sulfate proteoglycan core protein-like	Gammarus fossarum [Eukaryota]	Host	DB_metaP	13	13	9	11	5	5	42	33	22	22	11	13	2	2	2	2	1	1	2	2	2	2	2	2
233	Contig_Gammarus_90_8978_fr2	translation_frame:2 STOP:12 ANY(X):0 LONGEST:489 TOTAL_LENGTH:1145 MULTIPLE_ORFs:13	calpain-B-like protein, partial	Gammarus fossarum [Eukaryota]	Host	DB_metaP	46	33	33	37	37	34	55	50	36	38	17	20	21	17	20	18	20	24	28	26	16	19	10	14
234	Contig_Gammarus_90_1772_fr6	translation_frame:6 STOP:5 ANY(X):0 LONGEST:336 TOTAL_LENGTH:434 MULTIPLE_ORFs:6	PREDICTED: trans-1,2-dihydrobenzene-1,2-diol dehydrogenase-like	Gammarus fossarum [Eukaryota]	Host	DB_metaP	24	25	26	28	18	19	11	10	15	19	9	9	10	12	12	11	10	10	6	6	6	8	6	7
235	Contig_Gammarus_90_148355_fr4	translation_frame:4 STOP:20 ANY(X):0 LONGEST:214 TOTAL_LENGTH:607 MULTIPLE_ORFs:17	PREDICTED: probable trans-2-enoyl-CoA reductase, mitochondrial	Gammarus fossarum [Eukaryota]	Host	DB_metaP	56	54	72	74	14	10	28	27	16	15	15	14	21	22	20	23	9	8	13	16	9	10	9	10	GOslim_MF molecular_function [GO:3674 ]	GOslim_MF structural constituent of ribosome [GO:3735 ]	GOslim_MF structural molecule activity [GO:5198 ]	GOslim_MF peptidase activity [GO:8233 ]	GOslim_MF kinase activity [GO:1631 ]	GOslim_MF oxidoreductase activity [GO:16491 ]	GOslim_MF ligase activity [GO:16874 ]	GOslim_MF ion binding [GO:43167 ]	GOslim_BP cellular protein modification process [GO:6464 ]	GOslim_BP lipid metabolic process [GO:6629 ]	GOslim_BP biological_process [GO:815 ]	GOslim_BP catabolic process [GO:956 ]	GOslim_BP biosynthetic process [GO:958 ]	GOslim_BP small molecule metabolic process [GO:44281 ]	GOslim_BP anatomical structure development [GO:48856 ]	GOslim_CC cellular_component [GO:5575 ]	GOslim_CC nucleus [GO:5634 ]	GOslim_CC cytoplasm [GO:5737 ]	GOslim_CC mitochondrion [GO:5739 ]
236	Contig_Gammarus_90_36050_fr3	translation_frame:3 STOP:9 ANY(X):0 LONGEST:189 TOTAL_LENGTH:365 MULTIPLE_ORFs:9	hypothetical protein PEBR_26747	Gammarus fossarum [Eukaryota]	Host	DB_metaP	38	45	52	47	40	46	24	21	50	46	18	18	15	14	19	16	17	17	11	9	13	15	8	9
237	Contig_Gammarus_90_121217_fr6	translation_frame:6 STOP:16 ANY(X):0 LONGEST:231 TOTAL_LENGTH:678 MULTIPLE_ORFs:17	Trifunctional enzyme subunit beta, mitochondrial	Gammarus fossarum [Eukaryota]	Host	DB_metaP	73	65	80	81	67	66	59	55	42	43	35	34	32	32	37	36	32	32	27	27	21	23	22	22	GOslim_MF molecular_function [GO:3674 ]	GOslim_MF RNA binding [GO:3723 ]	GOslim_MF structural molecule activity [GO:5198 ]	GOslim_MF peptidase activity [GO:8233 ]	GOslim_MF oxidoreductase activity [GO:16491 ]	GOslim_MF transferase activity, transferring acyl groups [GO:16746 ]	GOslim_MF lyase activity [GO:16829 ]	GOslim_MF ligase activity [GO:16874 ]	GOslim_MF ion binding [GO:43167 ]	GOslim_BP lipid metabolic process [GO:6629 ]	GOslim_BP nucleocytoplasmic transport [GO:6913 ]	GOslim_BP biological_process [GO:815 ]	GOslim_BP catabolic process [GO:956 ]	GOslim_BP small molecule metabolic process [GO:44281 ]	GOslim_CC cellular_component [GO:5575 ]	GOslim_CC nuclear envelope [GO:5635 ]	GOslim_CC cytoplasm [GO:5737 ]	GOslim_CC mitochondrion [GO:5739 ]	GOslim_CC endoplasmic reticulum [GO:5783 ]
238	Contig_Gammarus_90_2952_fr2	translation_frame:2 STOP:10 ANY(X):0 LONGEST:400 TOTAL_LENGTH:606 MULTIPLE_ORFs:11	2-hydroxyacyl-CoA lyase 1	Gammarus fossarum [Eukaryota]	Host	DB_metaP	43	41	47	47	7	9	15	14	8	8	10	7	15	13	13	15	5	5	9	8	4	4	8	6
239	Contig_Gammarus_90_14451_fr4	translation_frame:4 STOP:3 ANY(X):0 LONGEST:387 TOTAL_LENGTH:407 MULTIPLE_ORFs:4	PREDICTED: glucosylceramidase-like isoform X1	Gammarus fossarum [Eukaryota]	Host	DB_metaP	31	23	37	43	18	19	21	19	8	12	39	36	13	11	13	14	9	9	12	12	6	7	14	13
240	Contig_Gammarus_90_441_fr2	translation_frame:2 STOP:17 ANY(X):0 LONGEST:146 TOTAL_LENGTH:449 MULTIPLE_ORFs:18	PREDICTED: protein disulfide-isomerase A3-like	Gammarus fossarum [Eukaryota]	Host	DB_metaP	56	55	60	60	66	62	42	42	63	62	27	29	20	19	19	22	22	21	18	18	20	20	14	15
241	Contig_Gammarus_90_138040_fr1	translation_frame:1 STOP:4 ANY(X):0 LONGEST:336 TOTAL_LENGTH:411 MULTIPLE_ORFs:5	PREDICTED: oplophorus-luciferin 2-monooxygenase non-catalytic subunit-like	Gammarus fossarum [Eukaryota]	Host	DB_metaP	12	15	11	12	4	3	19	20	3	4	40	36	5	7	5	5	3	2	6	6	2	3	8	8
242	Contig_Gammarus_90_1905_fr6	translation_frame:6 STOP:39 ANY(X):0 LONGEST:362 TOTAL_LENGTH:1372 MULTIPLE_ORFs:40	PREDICTED: alpha-mannosidase 2C1-like	Gammarus fossarum [Eukaryota]	Host	DB_metaP	54	56	50	56	54	41	43	47	1	1	38	37	32	34	27	29	27	23	23	24	1	1	23	23
243	Contig_Gammarus_90_23125_fr3	translation_frame:3 STOP:13 ANY(X):0 LONGEST:136 TOTAL_LENGTH:591 MULTIPLE_ORFs:14	PREDICTED: uncharacterized protein LOC108676008	Gammarus fossarum [Eukaryota]	Host	DB_metaP	0	0	0	0	0	0	0	0	24	18	343	328	0	0	0	0	0	0	0	0	11	10	65	64	GOslim_MF molecular_function [GO:3674 ]	GOslim_MF cytoskeletal protein binding [GO:892 ]	GOslim_MF enzyme binding [GO:19899 ]	GOslim_BP reproduction [GO:3 ]	GOslim_BP transport [GO:681 ]	GOslim_BP cytoskeleton organization [GO:71 ]	GOslim_BP biological_process [GO:815 ]	GOslim_BP cell differentiation [GO:3154 ]	GOslim_BP locomotion [GO:411 ]	GOslim_BP anatomical structure development [GO:48856 ]	GOslim_BP cell motility [GO:4887 ]	GOslim_CC cellular_component [GO:5575 ]	GOslim_CC intracellular [GO:5622 ]	GOslim_CC cell [GO:5623 ]	GOslim_CC nuclear envelope [GO:5635 ]	GOslim_CC cytoplasm [GO:5737 ]	GOslim_CC cytosol [GO:5829 ]	GOslim_CC cytoskeleton [GO:5856 ]	GOslim_CC plasma membrane [GO:5886 ]
244	Contig_Gammarus_90_7729_fr1	translation_frame:1 STOP:0 ANY(X):0 LONGEST:441 TOTAL_LENGTH:441 SINGLE_ORF:1	PREDICTED: peroxisomal acyl-coenzyme A oxidase 3-like	Gammarus fossarum [Eukaryota]	Host	DB_metaP	36	43	47	46	24	23	14	14	8	7	3	4	11	10	15	14	8	8	9	8	6	5	3	4
245	Contig_Gammarus_90_51039_fr3	translation_frame:3 STOP:9 ANY(X):0 LONGEST:348 TOTAL_LENGTH:498 MULTIPLE_ORFs:10	PREDICTED: xaa-Pro dipeptidase-like	Gammarus fossarum [Eukaryota]	Host	DB_metaP	83	89	87	90	51	55	15	14	5	5	11	13	25	23	20	24	16	18	8	10	4	4	5	7
246	Contig_Gammarus_90_2775_fr2	translation_frame:2 STOP:49 ANY(X):0 LONGEST:445 TOTAL_LENGTH:1123 MULTIPLE_ORFs:45	PREDICTED: alanine aminotransferase 1-like	Gammarus fossarum [Eukaryota]	Host	DB_metaP	49	42	57	48	23	19	9	12	11	11	12	13	17	15	19	22	12	10	6	7	6	7	7	7
247	Contig_Gammarus_90_1162_fr1	translation_frame:1 STOP:24 ANY(X):0 LONGEST:472 TOTAL_LENGTH:847 MULTIPLE_ORFs:25	saccharopine dehydrogenase-like oxidoreductase isoform X1	Gammarus fossarum [Eukaryota]	Host	DB_metaP	27	27	39	45	21	15	24	19	17	12	22	21	15	17	18	20	13	10	11	12	10	8	13	11
248	Contig_Gammarus_90_37332_fr4	translation_frame:4 STOP:13 ANY(X):0 LONGEST:380 TOTAL_LENGTH:680 MULTIPLE_ORFs:13	PREDICTED: glucosylceramidase-like	Gammarus fossarum [Eukaryota]	Host	DB_metaP	80	71	104	103	84	88	75	71	43	38	94	89	22	19	22	22	19	19	21	21	13	12	18	19
249	Contig_Gammarus_90_51006_fr5	translation_frame:5 STOP:5 ANY(X):0 LONGEST:336 TOTAL_LENGTH:417 MULTIPLE_ORFs:6	hypothetical protein cypCar_00003480	Gammarus fossarum [Eukaryota]	Host	DB_metaP	49	54	76	68	28	26	29	26	27	24	20	22	19	18	22	20	15	13	14	14	13	14	14	14
250	Contig_Gammarus_90_3833_fr1	translation_frame:1 STOP:27 ANY(X):0 LONGEST:278 TOTAL_LENGTH:761 MULTIPLE_ORFs:26	PREDICTED: aspartate aminotransferase, cytoplasmic-like	Gammarus fossarum [Eukaryota]	Host	DB_metaP	41	33	41	43	20	20	21	14	19	23	20	19	14	16	17	18	12	12	11	9	10	10	10	10
251	Contig_Gammarus_90_19196_fr3	translation_frame:3 STOP:18 ANY(X):0 LONGEST:187 TOTAL_LENGTH:668 MULTIPLE_ORFs:18	phosphoglycerate kinase isoform X2	Gammarus fossarum [Eukaryota]	Host	DB_metaP	43	42	39	36	32	30	36	37	36	32	30	29	21	22	18	19	18	17	16	17	17	16	16	16	GOslim_MF molecular_function [GO:3674 ]	GOslim_MF DNA binding [GO:3677 ]	GOslim_MF structural constituent of ribosome [GO:3735 ]	GOslim_MF structural molecule activity [GO:5198 ]	GOslim_MF kinase activity [GO:1631 ]	GOslim_MF oxidoreductase activity [GO:16491 ]	GOslim_MF transferase activity, transferring glycosyl groups [GO:16757 ]	GOslim_MF phosphatase activity [GO:16791 ]	GOslim_MF lyase activity [GO:16829 ]	GOslim_MF isomerase activity [GO:16853 ]	GOslim_MF ligase activity [GO:16874 ]	GOslim_MF ion binding [GO:43167 ]	GOslim_BP carbohydrate metabolic process [GO:5975 ]	GOslim_BP generation of precursor metabolites and energy [GO:691 ]	GOslim_BP cellular protein modification process [GO:6464 ]	GOslim_BP cellular amino acid metabolic process [GO:652 ]	GOslim_BP response to stress [GO:695 ]	GOslim_BP biological_process [GO:815 ]	GOslim_BP biosynthetic process [GO:958 ]
252	Contig_Gammarus_90_139_fr4	translation_frame:4 STOP:0 ANY(X):0 LONGEST:275 TOTAL_LENGTH:275 SINGLE_ORF:1	PREDICTED: carboxypeptidase B-like	Gammarus fossarum [Eukaryota]	Host	DB_metaP	33	34	40	37	15	14	38	39	12	10	47	39	8	8	6	7	6	6	8	8	5	6	8	8
253	Contig_Gammarus_90_29506_fr2	translation_frame:2 STOP:6 ANY(X):0 LONGEST:465 TOTAL_LENGTH:792 MULTIPLE_ORFs:7	hypothetical protein DAPPUDRAFT_316089	Gammarus fossarum [Eukaryota]	Host	DB_metaP	42	36	28	22	33	34	43	39	41	39	15	12	23	24	19	14	20	20	23	22	20	20	9	7	GOslim_MF molecular_function [GO:3674 ]	GOslim_MF RNA binding [GO:3723 ]	GOslim_MF peptidase activity [GO:8233 ]	GOslim_MF protein transporter activity [GO:8565 ]	GOslim_MF transferase activity, transferring glycosyl groups [GO:16757 ]	GOslim_MF ligase activity [GO:16874 ]	GOslim_MF enzyme binding [GO:19899 ]	GOslim_MF ion binding [GO:43167 ]	GOslim_BP carbohydrate metabolic process [GO:5975 ]	GOslim_BP tRNA metabolic process [GO:6399 ]	GOslim_BP cellular amino acid metabolic process [GO:652 ]	GOslim_BP lipid metabolic process [GO:6629 ]	GOslim_BP transport [GO:681 ]	GOslim_BP biological_process [GO:815 ]	GOslim_BP vesicle-mediated transport [GO:16192 ]	GOslim_BP cell differentiation [GO:3154 ]	GOslim_BP anatomical structure formation involved in morphogenesis [GO:48646 ]	GOslim_BP membrane organization [GO:6124 ]	GOslim_CC cellular_component [GO:5575 ]
254	Contig_Gammarus_90_7757_fr2	translation_frame:2 STOP:14 ANY(X):0 LONGEST:141 TOTAL_LENGTH:539 MULTIPLE_ORFs:14	PREDICTED: annexin-B12-like	Gammarus fossarum [Eukaryota]	Host	DB_metaP	39	43	39	37	36	28	60	63	34	31	39	38	18	20	19	20	20	14	26	29	17	14	23	22
255	Contig_Gammarus_90_51210_fr3	translation_frame:3 STOP:23 ANY(X):0 LONGEST:248 TOTAL_LENGTH:515 MULTIPLE_ORFs:24	epoxide hydrolase 4-like	Gammarus fossarum [Eukaryota]	Host	DB_metaP	37	31	38	40	15	12	30	26	28	30	13	11	12	10	9	9	6	6	13	12	9	9	9	9
256	Contig_Gammarus_90_2270_fr5	translation_frame:5 STOP:28 ANY(X):0 LONGEST:569 TOTAL_LENGTH:1099 MULTIPLE_ORFs:26	PREDICTED: sphingosine-1-phosphate lyase-like	Gammarus fossarum [Eukaryota]	Host	DB_metaP	27	30	31	30	17	15	9	5	3	3	4	2	14	15	16	13	9	9	6	3	3	3	3	1	GOslim_MF molecular_function [GO:3674 ]	GOslim_MF GTPase activity [GO:3924 ]	GOslim_MF kinase activity [GO:1631 ]	GOslim_MF lyase activity [GO:16829 ]	GOslim_MF enzyme binding [GO:19899 ]	GOslim_MF enzyme regulator activity [GO:3234 ]	GOslim_MF ion binding [GO:43167 ]	GOslim_BP reproduction [GO:3 ]	GOslim_BP cell morphogenesis [GO:92 ]	GOslim_BP immune system process [GO:2376 ]	GOslim_BP lipid metabolic process [GO:6629 ]	GOslim_BP response to stress [GO:695 ]	GOslim_BP cytoskeleton organization [GO:71 ]	GOslim_BP cell cycle [GO:749 ]	GOslim_BP signal transduction [GO:7165 ]	GOslim_BP biological_process [GO:815 ]	GOslim_BP cell death [GO:8219 ]	GOslim_BP catabolic process [GO:956 ]	GOslim_BP biosynthetic process [GO:958 ]
257	XP_018010811.1	PREDICTED: glycogen phosphorylase-like		Hyalella azteca [Eukaryota]	Host	DB_metaP	76	78	120	106	68	53	68	52	82	76	94	86	34	36	40	38	31	25	39	29	29	29	40	41	GOslim_MF molecular_function [GO:3674 ]	GOslim_MF transferase activity, transferring glycosyl groups [GO:16757 ]	GOslim_MF nucleotidyltransferase activity [GO:16779 ]	GOslim_MF hydrolase activity, acting on glycosyl bonds [GO:16798 ]	GOslim_MF enzyme binding [GO:19899 ]	GOslim_MF ion binding [GO:43167 ]	GOslim_BP immune system process [GO:2376 ]	GOslim_BP carbohydrate metabolic process [GO:5975 ]	GOslim_BP generation of precursor metabolites and energy [GO:691 ]	GOslim_BP signal transduction [GO:7165 ]	GOslim_BP aging [GO:7568 ]	GOslim_BP biological_process [GO:815 ]	GOslim_BP cell death [GO:8219 ]	GOslim_BP catabolic process [GO:956 ]	GOslim_BP biosynthetic process [GO:958 ]	GOslim_BP vesicle-mediated transport [GO:16192 ]	GOslim_BP homeostatic process [GO:42592 ]	GOslim_BP small molecule metabolic process [GO:44281 ]	GOslim_BP anatomical structure development [GO:48856 ]
258	Contig_Gammarus_90_8288_fr5	translation_frame:5 STOP:1 ANY(X):0 LONGEST:209 TOTAL_LENGTH:341 MULTIPLE_ORFs:2	PREDICTED: troponin T, skeletal muscle-like	Gammarus fossarum [Eukaryota]	Host	DB_metaP	7	5	5	4	12	12	41	36	71	65	107	106	3	3	2	3	7	6	15	13	18	17	26	27	GOslim_MF molecular_function [GO:3674 ]	GOslim_MF RNA binding [GO:3723 ]	GOslim_MF ion binding [GO:43167 ]	GOslim_BP reproduction [GO:3 ]	GOslim_BP mitochondrion organization [GO:75 ]	GOslim_BP cytoskeleton organization [GO:71 ]	GOslim_BP biological_process [GO:815 ]	GOslim_BP embryo development [GO:979 ]	GOslim_BP cellular component assembly [GO:2267 ]	GOslim_BP cell differentiation [GO:3154 ]	GOslim_BP homeostatic process [GO:42592 ]	GOslim_BP anatomical structure formation involved in morphogenesis [GO:48646 ]	GOslim_BP anatomical structure development [GO:48856 ]	GOslim_CC cellular_component [GO:5575 ]	GOslim_CC cell [GO:5623 ]	GOslim_CC cytoplasm [GO:5737 ]	GOslim_CC cytoskeleton [GO:5856 ]	GOslim_CC protein-containing complex [GO:32991 ]
259	Contig_Gammarus_90_7625_fr2	translation_frame:2 STOP:16 ANY(X):0 LONGEST:430 TOTAL_LENGTH:618 MULTIPLE_ORFs:16	PREDICTED: 3-oxoacyl-[acyl-carrier-protein] synthase 2-like	Gammarus fossarum [Eukaryota]	Host	DB_metaP	48	51	33	37	11	12	18	18	13	11	10	9	15	16	14	13	7	7	8	8	6	5	7	5
260	Contig_Gammarus_90_2459_fr1	translation_frame:1 STOP:7 ANY(X):0 LONGEST:542 TOTAL_LENGTH:617 MULTIPLE_ORFs:8	PREDICTED: UTP--glucose-1-phosphate uridylyltransferase-like isoform X1	Gammarus fossarum [Eukaryota]	Host	DB_metaP	30	33	42	45	11	10	19	12	22	24	17	11	17	17	21	22	8	7	11	8	12	13	11	8
261	Contig_Gammarus_90_2916_fr1	translation_frame:1 STOP:17 ANY(X):0 LONGEST:535 TOTAL_LENGTH:890 MULTIPLE_ORFs:18	hypothetical protein DAPPUDRAFT_192333	Gammarus fossarum [Eukaryota]	Host	DB_metaP	23	23	23	26	18	14	25	23	23	23	17	18	14	15	12	12	11	9	17	16	11	10	12	13	GOslim_MF transcription factor activity, protein binding [GO:988 ]	GOslim_MF molecular_function [GO:3674 ]	GOslim_MF DNA binding [GO:3677 ]	GOslim_MF nuclease activity [GO:4518 ]	GOslim_MF translation factor activity, RNA binding [GO:8135 ]	GOslim_MF oxidoreductase activity [GO:16491 ]	GOslim_MF lyase activity [GO:16829 ]	GOslim_MF ligase activity [GO:16874 ]	GOslim_MF ATPase activity [GO:16887 ]	GOslim_MF enzyme binding [GO:19899 ]	GOslim_MF transmembrane transporter activity [GO:22857 ]	GOslim_MF enzyme regulator activity [GO:3234 ]	GOslim_MF ion binding [GO:43167 ]	GOslim_BP generation of precursor metabolites and energy [GO:691 ]	GOslim_BP DNA metabolic process [GO:6259 ]	GOslim_BP tRNA metabolic process [GO:6399 ]	GOslim_BP cellular amino acid metabolic process [GO:652 ]	GOslim_BP transport [GO:681 ]	GOslim_BP response to stress [GO:695 ]
262	Contig_Gammarus_90_88713_fr4	translation_frame:4 STOP:1 ANY(X):0 LONGEST:405 TOTAL_LENGTH:488 MULTIPLE_ORFs:2	PREDICTED: beta-hexosaminidase subunit beta-like isoform X1	Gammarus fossarum [Eukaryota]	Host	DB_metaP	70	59	43	41	35	38	2	2	3	2	2	2	12	11	10	10	8	9	2	2	3	2	2	2
263	Contig_Gammarus_90_778_fr1	translation_frame:1 STOP:28 ANY(X):0 LONGEST:438 TOTAL_LENGTH:909 MULTIPLE_ORFs:27	PREDICTED: dolichyl-diphosphooligosaccharide--protein glycosyltransferase subunit 2-like isoform X1	Gammarus fossarum [Eukaryota]	Host	DB_metaP	40	38	34	35	31	33	11	12	28	31	8	5	13	12	12	14	11	12	7	8	11	12	6	5
264	Contig_Gammarus_90_160570_fr5	translation_frame:5 STOP:7 ANY(X):0 LONGEST:165 TOTAL_LENGTH:228 MULTIPLE_ORFs:7	PREDICTED: dolichyl-diphosphooligosaccharide--protein glycosyltransferase subunit 2-like isoform X1	Gammarus fossarum [Eukaryota]	Host	DB_metaP	8	14	8	9	9	9	6	7	6	4	4	3	4	7	4	5	4	4	4	3	4	2	2	1
265	Contig_Gammarus_90_186286_fr6	translation_frame:6 STOP:7 ANY(X):0 LONGEST:220 TOTAL_LENGTH:426 MULTIPLE_ORFs:8	PREDICTED: glutathione S-transferase omega-1-like isoform X1	Gammarus fossarum [Eukaryota]	Host	DB_metaP	33	31	34	34	11	10	24	24	22	21	15	17	14	15	14	14	5	7	13	12	11	10	11	9
266	Contig_Gammarus_90_89600_fr4	translation_frame:4 STOP:2 ANY(X):0 LONGEST:206 TOTAL_LENGTH:244 MULTIPLE_ORFs:3	PREDICTED: lysosomal alpha-mannosidase-like	Gammarus fossarum [Eukaryota]	Host	DB_metaP	55	58	30	29	27	26	7	7	1	1	8	6	7	9	6	7	7	5	3	3	1	1	3	3
267	Contig_Gammarus_90_3203_fr6	translation_frame:6 STOP:4 ANY(X):0 LONGEST:553 TOTAL_LENGTH:632 MULTIPLE_ORFs:4	PREDICTED: hexokinase type 2-like isoform X2	Gammarus fossarum [Eukaryota]	Host	DB_metaP	13	14	10	13	13	10	22	17	26	31	9	8	7	7	6	8	8	6	13	10	10	13	6	6
268	Contig_Gammarus_90_40504_fr2	translation_frame:2 STOP:4 ANY(X):0 LONGEST:640 TOTAL_LENGTH:748 MULTIPLE_ORFs:5	glutamine--fructose-6-phosphate aminotransferase [isomerizing] 2-like isoform X3	Gammarus fossarum [Eukaryota]	Host	DB_metaP	0	0	1	0	6	8	93	85	102	102	29	27	0	0	1	0	6	5	37	32	38	37	19	17
269	Contig_Gammarus_90_1109_fr1	translation_frame:1 STOP:17 ANY(X):0 LONGEST:394 TOTAL_LENGTH:908 MULTIPLE_ORFs:18	putative autotransporter betadomain-containing protein	Gammarus fossarum [Eukaryota]	Host	DB_metaP	3	4	5	6	0	0	37	32	9	10	26	24	1	2	2	2	0	0	3	3	2	2	2	2
270	Contig_Gammarus_90_2424_fr1	translation_frame:1 STOP:15 ANY(X):0 LONGEST:377 TOTAL_LENGTH:462 MULTIPLE_ORFs:9	PREDICTED: oplophorus-luciferin 2-monooxygenase non-catalytic subunit-like	Gammarus fossarum [Eukaryota]	Host	DB_metaP	11	10	14	17	14	10	14	13	7	5	16	13	3	3	5	5	5	3	5	5	2	2	5	7
271	Contig_Gammarus_90_2487_fr3	translation_frame:3 STOP:19 ANY(X):0 LONGEST:416 TOTAL_LENGTH:659 MULTIPLE_ORFs:19	PREDICTED: sphingosine-1-phosphate lyase-like	Gammarus fossarum [Eukaryota]	Host	DB_metaP	45	45	58	54	9	11	7	5	3	2	4	4	16	16	17	16	5	8	4	3	3	2	4	3
272	Contig_Gammarus_90_28719_fr3	translation_frame:3 STOP:0 ANY(X):0 LONGEST:365 TOTAL_LENGTH:365 SINGLE_ORF:1	PREDICTED: uncharacterized protein LOC108674715	Gammarus fossarum [Eukaryota]	Host	DB_metaP	13	17	29	25	16	14	20	21	31	30	13	13	6	8	10	9	9	7	10	8	10	10	8	7
273	Contig_Gammarus_90_5269_fr4	translation_frame:4 STOP:4 ANY(X):0 LONGEST:250 TOTAL_LENGTH:274 MULTIPLE_ORFs:5	PREDICTED: 60S ribosomal protein L5-like	Gammarus fossarum [Eukaryota]	Host	DB_metaP	48	41	39	42	33	29	25	19	31	31	11	12	19	15	15	16	14	16	10	11	13	13	8	7
274	Contig_Gammarus_90_125730_fr1	translation_frame:1 STOP:30 ANY(X):0 LONGEST:105 TOTAL_LENGTH:624 MULTIPLE_ORFs:31	PREDICTED: peroxiredoxin-5, mitochondrial-like	Gammarus fossarum [Eukaryota]	Host	DB_metaP	18	14	17	16	20	20	11	12	22	23	12	14	9	7	9	8	7	8	5	8	7	8	7	7
275	Contig_Gammarus_90_190744_fr5	translation_frame:5 STOP:13 ANY(X):0 LONGEST:136 TOTAL_LENGTH:412 MULTIPLE_ORFs:14	PREDICTED: C-type mannose receptor 2-like	Gammarus fossarum [Eukaryota]	Host	DB_metaP	5	5	5	3	0	0	32	27	11	10	22	20	2	2	3	1	0	0	3	3	2	3	3	3
276	Contig_Gammarus_90_584_fr2	translation_frame:2 STOP:3 ANY(X):0 LONGEST:1033 TOTAL_LENGTH:1080 MULTIPLE_ORFs:4	PREDICTED: coatomer subunit beta-like	Gammarus fossarum [Eukaryota]	Host	DB_metaP	27	31	32	29	25	23	15	14	21	20	5	5	15	18	18	18	14	12	11	10	12	12	3	4
277	Contig_Gammarus_90_2286_fr6	translation_frame:6 STOP:13 ANY(X):0 LONGEST:271 TOTAL_LENGTH:573 MULTIPLE_ORFs:14	PREDICTED: non-specific lipid-transfer protein-like	Gammarus fossarum [Eukaryota]	Host	DB_metaP	64	65	83	81	37	44	17	15	22	19	7	7	24	24	27	27	16	20	11	9	11	11	6	5
278	Contig_Gammarus_90_131070_fr3	translation_frame:3 STOP:3 ANY(X):0 LONGEST:152 TOTAL_LENGTH:295 MULTIPLE_ORFs:4	PREDICTED: electron transfer flavoprotein subunit beta-like	Gammarus fossarum [Eukaryota]	Host	DB_metaP	22	28	21	21	22	15	22	21	10	9	10	12	12	13	12	10	9	9	13	11	6	6	8	9	GOslim_MF molecular_function [GO:3674 ]	GOslim_MF transcription factor binding [GO:8134 ]	GOslim_MF oxidoreductase activity [GO:16491 ]	GOslim_MF ligase activity [GO:16874 ]	GOslim_MF ion binding [GO:43167 ]	GOslim_BP generation of precursor metabolites and energy [GO:691 ]	GOslim_BP cellular protein modification process [GO:6464 ]	GOslim_BP cellular amino acid metabolic process [GO:652 ]	GOslim_BP lipid metabolic process [GO:6629 ]	GOslim_BP vacuolar transport [GO:734 ]	GOslim_BP biological_process [GO:815 ]	GOslim_BP cell proliferation [GO:8283 ]	GOslim_BP catabolic process [GO:956 ]	GOslim_BP biosynthetic process [GO:958 ]	GOslim_BP cell differentiation [GO:3154 ]	GOslim_BP cellular nitrogen compound metabolic process [GO:34641 ]	GOslim_BP small molecule metabolic process [GO:44281 ]	GOslim_BP anatomical structure development [GO:48856 ]	GOslim_BP cofactor metabolic process [GO:51186 ]
279	Contig_Gammarus_90_23988_fr6	translation_frame:6 STOP:4 ANY(X):0 LONGEST:79 TOTAL_LENGTH:194 MULTIPLE_ORFs:5	PREDICTED: electron transfer flavoprotein subunit beta-like	Gammarus fossarum [Eukaryota]	Host	DB_metaP	6	5	4	5	4	3	4	5	3	5	2	2	3	3	3	4	2	3	3	3	2	4	2	2
280	XP_018027247.1	PREDICTED: 40S ribosomal protein S2		Hyalella azteca [Eukaryota]	Host	DB_metaP	45	44	37	33	32	35	29	26	32	26	16	13	16	15	15	15	15	14	16	16	12	10	9	8	GOslim_MF transcription factor activity, protein binding [GO:988 ]	GOslim_MF molecular_function [GO:3674 ]	GOslim_MF DNA binding [GO:3677 ]	GOslim_MF RNA binding [GO:3723 ]	GOslim_MF mRNA binding [GO:3729 ]	GOslim_MF structural constituent of ribosome [GO:3735 ]	GOslim_MF GTPase activity [GO:3924 ]	GOslim_MF structural molecule activity [GO:5198 ]	GOslim_MF transcription factor binding [GO:8134 ]	GOslim_MF translation factor activity, RNA binding [GO:8135 ]	GOslim_MF methyltransferase activity [GO:8168 ]	GOslim_MF transferase activity, transferring glycosyl groups [GO:16757 ]	GOslim_MF rRNA binding [GO:19843 ]	GOslim_MF enzyme binding [GO:19899 ]	GOslim_MF transmembrane transporter activity [GO:22857 ]	GOslim_MF ion binding [GO:43167 ]	GOslim_BP reproduction [GO:3 ]	GOslim_BP cellular protein modification process [GO:6464 ]	GOslim_BP protein targeting [GO:665 ]
281	XP_018019757.1	PREDICTED: probable citrate synthase 1, mitochondrial		Hyalella azteca [Eukaryota]	Host	DB_metaP	51	54	51	50	29	35	35	30	49	39	24	25	18	17	15	16	14	15	16	15	14	12	13	13	GOslim_MF molecular_function [GO:3674 ]	GOslim_MF DNA binding [GO:3677 ]	GOslim_MF DNA binding transcription factor activity [GO:37 ]	GOslim_MF RNA binding [GO:3723 ]	GOslim_MF nuclease activity [GO:4518 ]	GOslim_MF peptidase activity [GO:8233 ]	GOslim_MF kinase activity [GO:1631 ]	GOslim_MF transferase activity, transferring acyl groups [GO:16746 ]	GOslim_MF enzyme binding [GO:19899 ]	GOslim_MF enzyme regulator activity [GO:3234 ]	GOslim_MF ion binding [GO:43167 ]	GOslim_BP carbohydrate metabolic process [GO:5975 ]	GOslim_BP generation of precursor metabolites and energy [GO:691 ]	GOslim_BP DNA metabolic process [GO:6259 ]	GOslim_BP mRNA processing [GO:6397 ]	GOslim_BP cellular protein modification process [GO:6464 ]	GOslim_BP cellular amino acid metabolic process [GO:652 ]	GOslim_BP lipid metabolic process [GO:6629 ]	GOslim_BP sulfur compound metabolic process [GO:679 ]
282	Contig_Gammarus_90_1128_fr5	translation_frame:5 STOP:62 ANY(X):0 LONGEST:350 TOTAL_LENGTH:1870 MULTIPLE_ORFs:61	PREDICTED: xanthine dehydrogenase/oxidase-like	Gammarus fossarum [Eukaryota]	Host	DB_metaP	25	23	19	20	13	16	10	8	1	1	8	10	8	8	8	8	6	7	5	5	1	1	4	6
283	Contig_Gammarus_90_39107_fr3	translation_frame:3 STOP:13 ANY(X):0 LONGEST:292 TOTAL_LENGTH:724 MULTIPLE_ORFs:14	ubiquitin-activating enzyme E1	Gammarus fossarum [Eukaryota]	Host	DB_metaP	35	37	46	46	60	52	41	40	60	54	22	17	21	20	21	21	24	25	24	23	29	23	17	15	GOslim_MF molecular_function [GO:3674 ]	GOslim_MF DNA binding [GO:3677 ]	GOslim_MF RNA binding [GO:3723 ]	GOslim_MF nuclease activity [GO:4518 ]	GOslim_MF cytoskeletal protein binding [GO:892 ]	GOslim_MF peptidase activity [GO:8233 ]	GOslim_MF kinase activity [GO:1631 ]	GOslim_MF oxidoreductase activity [GO:16491 ]	GOslim_MF isomerase activity [GO:16853 ]	GOslim_MF ligase activity [GO:16874 ]	GOslim_MF ATPase activity [GO:16887 ]	GOslim_MF enzyme binding [GO:19899 ]	GOslim_MF transmembrane transporter activity [GO:22857 ]	GOslim_MF ion binding [GO:43167 ]	GOslim_BP reproduction [GO:3 ]	GOslim_BP DNA metabolic process [GO:6259 ]	GOslim_BP tRNA metabolic process [GO:6399 ]	GOslim_BP cellular protein modification process [GO:6464 ]	GOslim_BP lipid metabolic process [GO:6629 ]
284	Contig_Gammarus_90_4015_fr6	translation_frame:6 STOP:8 ANY(X):0 LONGEST:244 TOTAL_LENGTH:328 MULTIPLE_ORFs:9	prohibitin 2	Gammarus fossarum [Eukaryota]	Host	DB_metaP	36	34	29	32	26	25	28	29	18	18	11	14	17	19	16	17	13	13	15	15	11	10	9	12	GOslim_MF molecular_function [GO:3674 ]	GOslim_MF DNA binding [GO:3677 ]	GOslim_MF DNA binding transcription factor activity [GO:37 ]	GOslim_MF GTPase activity [GO:3924 ]	GOslim_MF nuclease activity [GO:4518 ]	GOslim_MF transcription factor binding [GO:8134 ]	GOslim_MF methyltransferase activity [GO:8168 ]	GOslim_MF transmembrane transporter activity [GO:22857 ]	GOslim_MF ion binding [GO:43167 ]	GOslim_BP reproduction [GO:3 ]	GOslim_BP immune system process [GO:2376 ]	GOslim_BP generation of precursor metabolites and energy [GO:691 ]	GOslim_BP DNA metabolic process [GO:6259 ]	GOslim_BP mRNA processing [GO:6397 ]	GOslim_BP protein folding [GO:6457 ]	GOslim_BP cellular protein modification process [GO:6464 ]	GOslim_BP nucleocytoplasmic transport [GO:6913 ]	GOslim_BP response to stress [GO:695 ]	GOslim_BP mitochondrion organization [GO:75 ]
286	Contig_Gammarus_90_2320_fr6	translation_frame:6 STOP:3 ANY(X):0 LONGEST:701 TOTAL_LENGTH:750 MULTIPLE_ORFs:4	PREDICTED: dipeptidyl peptidase 3-like isoform X1	Gammarus fossarum [Eukaryota]	Host	DB_metaP	26	24	32	36	11	11	16	16	25	20	7	12	13	13	19	18	6	6	11	10	13	12	5	9
287	Contig_Gammarus_90_1677_fr2	translation_frame:2 STOP:3 ANY(X):0 LONGEST:901 TOTAL_LENGTH:909 MULTIPLE_ORFs:3	PREDICTED: uncharacterized protein LOC108673043	Gammarus fossarum [Eukaryota]	Host	DB_metaP	55	49	58	58	24	24	0	0	0	0	0	0	18	19	20	19	11	14	0	0	0	0	0	0
288	Contig_Gammarus_90_147933_fr1	translation_frame:1 STOP:3 ANY(X):0 LONGEST:146 TOTAL_LENGTH:230 MULTIPLE_ORFs:4	chymotrypsin	Gammarus fossarum [Eukaryota]	Host	DB_metaP	47	49	34	34	14	12	5	6	0	0	3	5	7	7	7	7	5	5	3	3	0	0	2	3
289	Contig_Gammarus_90_41523_fr3	translation_frame:3 STOP:4 ANY(X):0 LONGEST:158 TOTAL_LENGTH:386 MULTIPLE_ORFs:5	PREDICTED: hemolymph clottable protein-like isoform X1	Gammarus fossarum [Eukaryota]	Host	DB_metaP	124	104	61	53	51	43	223	199	124	125	129	131	49	46	33	30	29	23	74	68	50	46	52	53
290	Contig_Gammarus_90_8306_fr4	translation_frame:4 STOP:5 ANY(X):0 LONGEST:659 TOTAL_LENGTH:723 MULTIPLE_ORFs:4	PREDICTED: acyl-CoA dehydrogenase family member 9, mitochondrial-like	Gammarus fossarum [Eukaryota]	Host	DB_metaP	29	31	34	38	13	10	12	13	7	6	11	12	16	16	16	18	8	6	7	8	5	5	8	8
291	Contig_Gammarus_90_8153_fr4	translation_frame:4 STOP:23 ANY(X):0 LONGEST:202 TOTAL_LENGTH:692 MULTIPLE_ORFs:23	PREDICTED: cytochrome b-c1 complex subunit 2, mitochondrial-like	Gammarus fossarum [Eukaryota]	Host	DB_metaP	39	36	32	38	19	18	48	44	27	26	25	27	17	17	17	17	9	8	17	16	13	11	14	14
292	Contig_Gammarus_90_158412_fr1	translation_frame:1 STOP:7 ANY(X):0 LONGEST:89 TOTAL_LENGTH:175 MULTIPLE_ORFs:7	PREDICTED: ATP synthase subunit alpha, mitochondrial-like	Gammarus fossarum [Eukaryota]	Host	DB_metaP	10	11	11	10	10	9	8	8	7	9	7	7	2	2	2	2	2	2	2	2	1	1	1	1
293	Contig_Gammarus_90_7327_fr4	translation_frame:4 STOP:8 ANY(X):0 LONGEST:617 TOTAL_LENGTH:680 MULTIPLE_ORFs:9	PREDICTED: actin-interacting protein 1-like isoform X2	Gammarus fossarum [Eukaryota]	Host	DB_metaP	26	28	23	17	35	29	39	33	27	28	19	23	14	15	13	10	19	18	21	18	10	14	11	15
294	Contig_Gammarus_90_48209_fr3	translation_frame:3 STOP:12 ANY(X):0 LONGEST:158 TOTAL_LENGTH:375 MULTIPLE_ORFs:11	PREDICTED: transmembrane protease serine 9-like	Gammarus fossarum [Eukaryota]	Host	DB_metaP	15	13	12	12	8	8	17	21	5	9	18	17	1	1	1	1	1	1	1	1	1	1	1	1
295	Contig_Gammarus_90_105423_fr3	translation_frame:3 STOP:13 ANY(X):0 LONGEST:198 TOTAL_LENGTH:740 MULTIPLE_ORFs:14	uncharacterized protein LOC111700723	Gammarus fossarum [Eukaryota]	Host	DB_metaP	10	11	32	34	24	25	10	9	4	1	36	32	6	6	10	10	12	11	6	5	4	1	12	12
296	Contig_Gammarus_90_892_fr4	translation_frame:4 STOP:6 ANY(X):0 LONGEST:238 TOTAL_LENGTH:370 MULTIPLE_ORFs:6	hypothetical protein TcasGA2_TC002417	Gammarus fossarum [Eukaryota]	Host	DB_metaP	38	38	0	0	53	55	7	6	6	7	7	6	14	16	0	0	21	21	7	5	4	4	4	4
297	Contig_Gammarus_90_25193_fr4	translation_frame:4 STOP:5 ANY(X):0 LONGEST:436 TOTAL_LENGTH:580 MULTIPLE_ORFs:6	gelsolin	Gammarus fossarum [Eukaryota]	Host	DB_metaP	26	25	13	15	29	20	84	76	61	61	47	53	19	16	11	13	19	11	33	29	24	23	21	24
298	Contig_Gammarus_90_109942_fr2	translation_frame:2 STOP:5 ANY(X):0 LONGEST:107 TOTAL_LENGTH:201 MULTIPLE_ORFs:6	PREDICTED: juvenile hormone epoxide hydrolase 1-like	Gammarus fossarum [Eukaryota]	Host	DB_metaP	29	18	29	28	11	11	5	4	0	0	3	2	5	4	5	4	4	4	3	3	0	0	2	2
299	Contig_Gammarus_90_176898_fr1	translation_frame:1 STOP:5 ANY(X):0 LONGEST:60 TOTAL_LENGTH:162 MULTIPLE_ORFs:6	beta-1,3-glucan binding protein, partial	Gammarus fossarum [Eukaryota]	Host	DB_metaP	8	7	15	15	8	12	9	9	5	4	16	14	2	1	2	2	2	2	1	1	2	2	2	2
300	Contig_Gammarus_90_53187_fr2	translation_frame:2 STOP:1 ANY(X):0 LONGEST:464 TOTAL_LENGTH:468 MULTIPLE_ORFs:2	PREDICTED: carotenoid isomerooxygenase-like	Gammarus fossarum [Eukaryota]	Host	DB_metaP	31	33	57	60	33	33	1	1	5	6	1	0	15	14	23	26	16	15	1	1	4	4	1	0
301	Contig_Gammarus_90_5991_fr4	translation_frame:4 STOP:2 ANY(X):0 LONGEST:239 TOTAL_LENGTH:310 MULTIPLE_ORFs:3	PREDICTED: 60S ribosomal protein L7a-like isoform X1	Gammarus fossarum [Eukaryota]	Host	DB_metaP	48	44	28	30	25	21	17	14	37	29	6	7	16	14	12	13	8	10	8	8	11	8	3	4
302	Contig_Gammarus_90_173545_fr4	translation_frame:4 STOP:4 ANY(X):0 LONGEST:225 TOTAL_LENGTH:335 MULTIPLE_ORFs:5	hypothetical protein	Gammarus fossarum [Eukaryota]	Host	DB_metaP	9	7	12	11	0	0	47	47	33	37	63	56	6	4	5	5	0	0	13	12	10	10	11	11
303	Contig_Gammarus_90_1573_fr6	translation_frame:6 STOP:6 ANY(X):0 LONGEST:454 TOTAL_LENGTH:541 MULTIPLE_ORFs:7	PREDICTED: 2-acylglycerol O-acyltransferase 1-like	Gammarus fossarum [Eukaryota]	Host	DB_metaP	43	44	45	43	17	17	27	19	12	13	6	8	18	19	15	14	8	10	12	11	8	6	6	8
304	Contig_Gammarus_90_15816_fr1	translation_frame:1 STOP:3 ANY(X):0 LONGEST:376 TOTAL_LENGTH:387 MULTIPLE_ORFs:3	PREDICTED: beta-glucuronidase-like	Gammarus fossarum [Eukaryota]	Host	DB_metaP	66	61	29	34	42	45	25	29	1	1	52	43	24	22	14	14	17	17	16	16	1	1	17	16
305	Contig_Gammarus_90_7460_fr4	translation_frame:4 STOP:8 ANY(X):0 LONGEST:267 TOTAL_LENGTH:417 MULTIPLE_ORFs:9	PREDICTED: putative hydroxypyruvate isomerase	Gammarus fossarum [Eukaryota]	Host	DB_metaP	20	21	19	21	16	14	20	17	7	8	6	8	10	10	9	9	8	8	10	10	5	5	5	7
306	Contig_Gammarus_90_1803_fr2	translation_frame:2 STOP:4 ANY(X):0 LONGEST:540 TOTAL_LENGTH:648 MULTIPLE_ORFs:5	PREDICTED: beta-galactosidase-1-like protein 2	Gammarus fossarum [Eukaryota]	Host	DB_metaP	8	9	55	52	27	23	13	9	9	7	42	44	5	7	15	16	12	12	7	7	5	4	14	15
307	Contig_Gammarus_90_40895_fr6	translation_frame:6 STOP:5 ANY(X):0 LONGEST:448 TOTAL_LENGTH:516 MULTIPLE_ORFs:6	PREDICTED: heterogeneous nuclear ribonucleoprotein K-like isoform X2	Gammarus fossarum [Eukaryota]	Host	DB_metaP	34	28	30	29	43	36	27	29	27	25	16	18	17	15	15	14	17	16	14	14	13	11	11	12
308	Contig_Gammarus_90_22985_fr5	translation_frame:5 STOP:9 ANY(X):0 LONGEST:270 TOTAL_LENGTH:369 MULTIPLE_ORFs:10	PREDICTED: L-xylulose reductase-like	Gammarus fossarum [Eukaryota]	Host	DB_metaP	21	27	27	28	12	7	11	11	10	10	5	7	11	11	11	11	7	6	10	9	8	7	5	6
309	Contig_Gammarus_90_14860_fr4	translation_frame:4 STOP:1 ANY(X):0 LONGEST:224 TOTAL_LENGTH:377 MULTIPLE_ORFs:2	PREDICTED: 60S ribosomal protein L4-A-like	Gammarus fossarum [Eukaryota]	Host	DB_metaP	76	80	54	53	56	55	34	28	28	24	15	10	29	29	21	20	21	20	19	18	16	15	11	8	GOslim_MF molecular_function [GO:3674 ]	GOslim_MF RNA binding [GO:3723 ]	GOslim_MF mRNA binding [GO:3729 ]	GOslim_MF structural constituent of ribosome [GO:3735 ]	GOslim_MF structural molecule activity [GO:5198 ]	GOslim_MF cytoskeletal protein binding [GO:892 ]	GOslim_MF kinase activity [GO:1631 ]	GOslim_MF oxidoreductase activity [GO:16491 ]	GOslim_MF lyase activity [GO:16829 ]	GOslim_MF isomerase activity [GO:16853 ]	GOslim_MF ion binding [GO:43167 ]	GOslim_BP carbohydrate metabolic process [GO:5975 ]	GOslim_BP generation of precursor metabolites and energy [GO:691 ]	GOslim_BP cellular protein modification process [GO:6464 ]	GOslim_BP protein targeting [GO:665 ]	GOslim_BP aging [GO:7568 ]	GOslim_BP biological_process [GO:815 ]	GOslim_BP biosynthetic process [GO:958 ]	GOslim_BP vesicle-mediated transport [GO:16192 ]
310	Contig_Gammarus_90_13123_fr4	translation_frame:4 STOP:3 ANY(X):0 LONGEST:294 TOTAL_LENGTH:348 MULTIPLE_ORFs:4	PREDICTED: retinoid-inducible serine carboxypeptidase-like	Gammarus fossarum [Eukaryota]	Host	DB_metaP	11	10	11	9	5	4	15	16	5	4	8	8	2	2	3	3	2	1	2	2	2	2	2	2
311	Contig_Gammarus_90_116333_fr4	translation_frame:4 STOP:24 ANY(X):0 LONGEST:89 TOTAL_LENGTH:684 MULTIPLE_ORFs:23	PREDICTED: retinoid-inducible serine carboxypeptidase-like	Gammarus fossarum [Eukaryota]	Host	DB_metaP	2	3	1	2	3	2	4	4	0	0	4	4	1	1	1	1	1	1	2	2	0	0	2	2
312	Contig_Gammarus_90_51_fr5	translation_frame:5 STOP:8 ANY(X):0 LONGEST:456 TOTAL_LENGTH:605 MULTIPLE_ORFs:9	Methylmalonate-semialdehyde dehydrogenase [acylating], mitochondrial	Gammarus fossarum [Eukaryota]	Host	DB_metaP	24	29	24	27	17	14	23	21	10	6	13	12	13	13	13	16	11	10	14	12	6	5	9	9
313	Contig_Gammarus_90_2365_fr2	translation_frame:2 STOP:13 ANY(X):0 LONGEST:697 TOTAL_LENGTH:885 MULTIPLE_ORFs:14	PREDICTED: N-acetylated-alpha-linked acidic dipeptidase 2-like	Gammarus fossarum [Eukaryota]	Host	DB_metaP	19	18	36	36	28	30	17	13	5	5	28	26	10	10	14	13	13	12	11	8	3	3	13	11
314	Contig_Gammarus_90_464_fr5	translation_frame:5 STOP:13 ANY(X):0 LONGEST:503 TOTAL_LENGTH:869 MULTIPLE_ORFs:13	PREDICTED: N-acetylated-alpha-linked acidic dipeptidase 2-like	Gammarus fossarum [Eukaryota]	Host	DB_metaP	59	55	70	68	41	46	0	0	0	0	0	0	22	21	23	24	19	19	0	0	0	0	0	0
315	Contig_Gammarus_90_49814_fr3	translation_frame:3 STOP:17 ANY(X):0 LONGEST:152 TOTAL_LENGTH:423 MULTIPLE_ORFs:15	family 7 cellobiohydrolase	Gammarus fossarum [Eukaryota]	Host	DB_metaP	11	13	18	18	4	4	12	11	8	6	16	17	1	1	1	1	1	1	1	1	1	1	1	1
316	Contig_Gammarus_90_195946_fr2	translation_frame:2 STOP:0 ANY(X):0 LONGEST:270 TOTAL_LENGTH:270 SINGLE_ORF:1	PREDICTED: heterogeneous nuclear ribonucleoprotein L-like isoform X3	Gammarus fossarum [Eukaryota]	Host	DB_metaP	36	37	26	27	45	44	42	38	22	23	20	21	20	17	16	15	19	17	22	20	10	12	13	13	GOslim_MF molecular_function [GO:3674 ]	GOslim_MF DNA binding [GO:3677 ]	GOslim_MF RNA binding [GO:3723 ]	GOslim_MF mRNA binding [GO:3729 ]	GOslim_MF peptidase activity [GO:8233 ]	GOslim_MF transferase activity, transferring glycosyl groups [GO:16757 ]	GOslim_MF ion binding [GO:43167 ]	GOslim_BP mRNA processing [GO:6397 ]	GOslim_BP cellular protein modification process [GO:6464 ]	GOslim_BP lipid metabolic process [GO:6629 ]	GOslim_BP response to stress [GO:695 ]	GOslim_BP biological_process [GO:815 ]	GOslim_BP catabolic process [GO:956 ]	GOslim_BP biosynthetic process [GO:958 ]	GOslim_BP cellular nitrogen compound metabolic process [GO:34641 ]	GOslim_CC cellular_component [GO:5575 ]	GOslim_CC extracellular space [GO:5615 ]	GOslim_CC intracellular [GO:5622 ]	GOslim_CC nucleus [GO:5634 ]
317	Contig_Gammarus_90_6884_fr1	translation_frame:1 STOP:13 ANY(X):0 LONGEST:424 TOTAL_LENGTH:903 MULTIPLE_ORFs:12	PREDICTED: N-acetylated-alpha-linked acidic dipeptidase 2-like	Gammarus fossarum [Eukaryota]	Host	DB_metaP	24	23	34	30	15	15	21	20	2	1	46	41	15	12	17	15	10	11	16	14	2	1	18	18
318	Contig_Gammarus_90_17449_fr5	translation_frame:5 STOP:26 ANY(X):0 LONGEST:164 TOTAL_LENGTH:750 MULTIPLE_ORFs:26	PREDICTED: dolichyl-diphosphooligosaccharide--protein glycosyltransferase subunit 1-like	Gammarus fossarum [Eukaryota]	Host	DB_metaP	43	46	44	45	36	29	16	18	15	16	10	11	14	15	15	17	13	13	10	9	6	10	7	7	GOslim_MF molecular_function [GO:3674 ]	GOslim_MF RNA binding [GO:3723 ]	GOslim_MF transferase activity, transferring acyl groups [GO:16746 ]	GOslim_MF transferase activity, transferring glycosyl groups [GO:16757 ]	GOslim_MF ligase activity [GO:16874 ]	GOslim_MF transmembrane transporter activity [GO:22857 ]	GOslim_BP cellular protein modification process [GO:6464 ]	GOslim_BP biological_process [GO:815 ]	GOslim_BP biosynthetic process [GO:958 ]	GOslim_BP cellular nitrogen compound metabolic process [GO:34641 ]	GOslim_BP transmembrane transport [GO:5585 ]	GOslim_CC cellular_component [GO:5575 ]	GOslim_CC vacuole [GO:5773 ]	GOslim_CC endoplasmic reticulum [GO:5783 ]	GOslim_CC cytosol [GO:5829 ]	GOslim_CC plasma membrane [GO:5886 ]	GOslim_CC cytoplasmic vesicle [GO:3141 ]	GOslim_CC protein-containing complex [GO:32991 ]	GOslim_CC organelle [GO:43226]
319	Contig_Gammarus_90_39426_fr5	translation_frame:5 STOP:8 ANY(X):0 LONGEST:160 TOTAL_LENGTH:332 MULTIPLE_ORFs:9	PREDICTED: dolichyl-diphosphooligosaccharide--protein glycosyltransferase subunit 1-like	Gammarus fossarum [Eukaryota]	Host	DB_metaP	1	2	2	3	3	5	1	1	1	2	0	0	1	2	2	2	3	3	1	1	1	2	0	0
320	Contig_Gammarus_90_132898_fr5	translation_frame:5 STOP:1 ANY(X):0 LONGEST:152 TOTAL_LENGTH:165 MULTIPLE_ORFs:2	leucine rich repeat only protein	Gammarus fossarum [Eukaryota]	Host	DB_metaP	22	23	15	17	18	13	20	22	6	3	17	17	6	6	4	4	5	4	6	6	3	1	4	4
321	Contig_Gammarus_90_13646_fr2	translation_frame:2 STOP:3 ANY(X):0 LONGEST:304 TOTAL_LENGTH:510 MULTIPLE_ORFs:4	PREDICTED: alanine--glyoxylate aminotransferase 2, mitochondrial-like	Gammarus fossarum [Eukaryota]	Host	DB_metaP	53	54	62	63	17	16	0	0	0	0	0	0	21	20	21	21	9	9	0	0	0	0	0	0
322	Contig_Gammarus_90_172247_fr2	translation_frame:2 STOP:10 ANY(X):0 LONGEST:165 TOTAL_LENGTH:424 MULTIPLE_ORFs:11	PREDICTED: alpha-tocopherol transfer protein-like isoform X2	Gammarus fossarum [Eukaryota]	Host	DB_metaP	60	54	50	49	46	40	21	22	22	19	12	10	22	23	21	26	23	21	15	15	13	12	11	7	GOslim_MF molecular_function [GO:3674 ]	GOslim_MF cytoskeletal protein binding [GO:892 ]	GOslim_MF enzyme binding [GO:19899 ]	GOslim_BP cytoskeleton organization [GO:71 ]	GOslim_BP biological_process [GO:815 ]	GOslim_CC cellular_component [GO:5575 ]
323	Contig_Gammarus_90_43852_fr2	translation_frame:2 STOP:16 ANY(X):0 LONGEST:295 TOTAL_LENGTH:548 MULTIPLE_ORFs:17	PREDICTED: uncharacterized protein LOC108676591	Gammarus fossarum [Eukaryota]	Host	DB_metaP	12	11	22	19	14	10	14	17	14	11	25	23	5	5	9	6	5	4	6	8	4	5	8	8
324	Contig_Gammarus_90_10635_fr3	translation_frame:3 STOP:3 ANY(X):0 LONGEST:407 TOTAL_LENGTH:536 MULTIPLE_ORFs:4	PREDICTED: protein hu-li tai shao-like	Gammarus fossarum [Eukaryota]	Host	DB_metaP	19	22	13	11	21	17	27	25	23	19	18	17	11	11	11	8	9	9	13	13	10	9	9	8	GOslim_MF molecular_function [GO:3674 ]	GOslim_MF oxidoreductase activity [GO:16491 ]	GOslim_MF transferase activity, transferring acyl groups [GO:16746 ]	GOslim_MF ion binding [GO:43167 ]	GOslim_BP biological_process [GO:815 ]	GOslim_BP biosynthetic process [GO:958 ]
325	Contig_Gammarus_90_4316_fr5	translation_frame:5 STOP:11 ANY(X):0 LONGEST:372 TOTAL_LENGTH:505 MULTIPLE_ORFs:12	phosphoglucomutase-1-like, partial	Gammarus fossarum [Eukaryota]	Host	DB_metaP	32	23	21	18	23	18	22	26	8	5	12	10	13	12	12	13	11	11	12	14	5	5	7	6
326	Contig_Gammarus_90_117061_fr5	translation_frame:5 STOP:4 ANY(X):0 LONGEST:117 TOTAL_LENGTH:159 MULTIPLE_ORFs:5	PREDICTED: meprin A subunit beta-like	Gammarus fossarum [Eukaryota]	Host	DB_metaP	10	13	13	13	7	6	15	14	8	9	13	14	1	1	1	1	1	1	1	1	1	1	1	1
327	Contig_Gammarus_90_23268_fr3	translation_frame:3 STOP:37 ANY(X):0 LONGEST:254 TOTAL_LENGTH:1251 MULTIPLE_ORFs:32	PREDICTED: LOW QUALITY PROTEIN: plasma membrane calcium-transporting ATPase 2-like	Gammarus fossarum [Eukaryota]	Host	DB_metaP	30	34	28	30	21	20	29	21	48	43	14	17	16	23	16	21	13	13	18	14	21	17	11	10	GOslim_MF molecular_function [GO:3674 ]	GOslim_MF DNA binding [GO:3677 ]	GOslim_MF DNA binding transcription factor activity [GO:37 ]	GOslim_MF signal transducer activity [GO:4871 ]	GOslim_MF kinase activity [GO:1631 ]	GOslim_MF oxidoreductase activity [GO:16491 ]	GOslim_MF lyase activity [GO:16829 ]	GOslim_MF ATPase activity [GO:16887 ]	GOslim_MF enzyme binding [GO:19899 ]	GOslim_MF transmembrane transporter activity [GO:22857 ]	GOslim_MF enzyme regulator activity [GO:3234 ]	GOslim_MF ion binding [GO:43167 ]	GOslim_BP reproduction [GO:3 ]	GOslim_BP circulatory system process [GO:313 ]	GOslim_BP cellular protein modification process [GO:6464 ]	GOslim_BP cellular amino acid metabolic process [GO:652 ]	GOslim_BP transport [GO:681 ]	GOslim_BP response to stress [GO:695 ]	GOslim_BP cell cycle [GO:749 ]
328	Contig_Gammarus_90_3904_fr1	translation_frame:1 STOP:9 ANY(X):0 LONGEST:531 TOTAL_LENGTH:783 MULTIPLE_ORFs:10	PREDICTED: eukaryotic translation initiation factor 3 subunit A-like	Gammarus fossarum [Eukaryota]	Host	DB_metaP	36	40	41	44	47	48	15	15	23	24	7	5	21	21	21	23	25	24	9	11	11	11	5	5
329	Contig_Gammarus_90_2562_fr2	translation_frame:2 STOP:7 ANY(X):0 LONGEST:547 TOTAL_LENGTH:712 MULTIPLE_ORFs:7	PREDICTED: LOW QUALITY PROTEIN: phenoloxidase 2-like	Gammarus fossarum [Eukaryota]	Host	DB_metaP	38	34	8	5	50	43	32	30	27	29	53	49	26	20	8	5	26	24	21	24	15	17	29	27
330	Contig_Gammarus_90_94689_fr4	translation_frame:4 STOP:0 ANY(X):0 LONGEST:94 TOTAL_LENGTH:94 SINGLE_ORF:1	PREDICTED: LOW QUALITY PROTEIN: phenoloxidase 2-like	Gammarus fossarum [Eukaryota]	Host	DB_metaP	0	1	0	0	0	0	0	0	0	0	0	1	0	1	0	0	0	0	0	0	0	0	0	1
331	Contig_Gammarus_90_22281_fr4	translation_frame:4 STOP:10 ANY(X):0 LONGEST:561 TOTAL_LENGTH:749 MULTIPLE_ORFs:11	PREDICTED: UDP-N-acetylhexosamine pyrophosphorylase-like	Gammarus fossarum [Eukaryota]	Host	DB_metaP	7	7	6	9	3	3	67	70	111	121	25	26	5	5	4	6	2	2	28	27	32	33	14	14	GOslim_MF transcription factor activity, protein binding [GO:988 ]	GOslim_MF molecular_function [GO:3674 ]	GOslim_MF RNA binding [GO:3723 ]	GOslim_MF signal transducer activity [GO:4871 ]	GOslim_MF transcription factor binding [GO:8134 ]	GOslim_MF methyltransferase activity [GO:8168 ]	GOslim_MF peptidase activity [GO:8233 ]	GOslim_MF kinase activity [GO:1631 ]	GOslim_MF nucleotidyltransferase activity [GO:16779 ]	GOslim_MF hydrolase activity, acting on glycosyl bonds [GO:16798 ]	GOslim_MF lyase activity [GO:16829 ]	GOslim_MF ion binding [GO:43167 ]	GOslim_BP cell morphogenesis [GO:92 ]	GOslim_BP cellular protein modification process [GO:6464 ]	GOslim_BP transport [GO:681 ]	GOslim_BP signal transduction [GO:7165 ]	GOslim_BP biological_process [GO:815 ]	GOslim_BP biosynthetic process [GO:958 ]	GOslim_BP embryo development [GO:979 ]
332	Contig_Gammarus_90_10466_fr4	translation_frame:4 STOP:14 ANY(X):0 LONGEST:283 TOTAL_LENGTH:533 MULTIPLE_ORFs:12	PREDICTED: calcium-activated chloride channel regulator 2-like	Gammarus fossarum [Eukaryota]	Host	DB_metaP	13	12	27	19	27	26	32	29	36	39	32	31	5	6	11	9	10	9	11	12	11	12	15	14
333	Contig_Gammarus_90_61_fr3	translation_frame:3 STOP:2 ANY(X):0 LONGEST:559 TOTAL_LENGTH:564 MULTIPLE_ORFs:3	PREDICTED: T-complex protein 1 subunit alpha-like	Gammarus fossarum [Eukaryota]	Host	DB_metaP	102	91	77	71	126	111	70	60	85	76	35	31	50	49	44	41	58	54	44	35	41	38	19	20	GOslim_MF molecular_function [GO:3674 ]	GOslim_MF DNA binding [GO:3677 ]	GOslim_MF DNA binding transcription factor activity [GO:37 ]	GOslim_MF RNA binding [GO:3723 ]	GOslim_MF mRNA binding [GO:3729 ]	GOslim_MF GTPase activity [GO:3924 ]	GOslim_MF cytoskeletal protein binding [GO:892 ]	GOslim_MF translation factor activity, RNA binding [GO:8135 ]	GOslim_MF methyltransferase activity [GO:8168 ]	GOslim_MF peptidase activity [GO:8233 ]	GOslim_MF kinase activity [GO:1631 ]	GOslim_MF nucleotidyltransferase activity [GO:16779 ]	GOslim_MF phosphatase activity [GO:16791 ]	GOslim_MF hydrolase activity, acting on glycosyl bonds [GO:16798 ]	GOslim_MF isomerase activity [GO:16853 ]	GOslim_MF ligase activity [GO:16874 ]	GOslim_MF ATPase activity [GO:16887 ]	GOslim_MF enzyme binding [GO:19899 ]	GOslim_MF transmembrane transporter activity [GO:22857 ]
334	Contig_Gammarus_90_125789_fr1	translation_frame:1 STOP:6 ANY(X):0 LONGEST:390 TOTAL_LENGTH:584 MULTIPLE_ORFs:7	PREDICTED: apoptosis inhibitor 5-A-like	Gammarus fossarum [Eukaryota]	Host	DB_metaP	29	31	27	32	43	43	47	43	57	61	22	21	17	19	16	18	17	19	21	18	22	23	12	11
335	Contig_Gammarus_90_6760_fr2	translation_frame:2 STOP:27 ANY(X):0 LONGEST:489 TOTAL_LENGTH:974 MULTIPLE_ORFs:27	PREDICTED: serine palmitoyltransferase 1-like	Gammarus fossarum [Eukaryota]	Host	DB_metaP	21	29	43	30	18	20	4	2	3	1	1	0	13	14	19	16	11	11	3	2	3	1	1	0
336	Contig_Gammarus_90_22923_fr3	translation_frame:3 STOP:16 ANY(X):0 LONGEST:211 TOTAL_LENGTH:594 MULTIPLE_ORFs:14	PREDICTED: vigilin-like	Gammarus fossarum [Eukaryota]	Host	DB_metaP	107	107	127	115	100	95	22	18	32	31	7	4	42	43	45	44	40	39	14	13	16	16	4	3	GOslim_MF molecular_function [GO:3674 ]	GOslim_MF DNA binding [GO:3677 ]	GOslim_MF RNA binding [GO:3723 ]	GOslim_MF mRNA binding [GO:3729 ]	GOslim_MF lipid binding [GO:8289 ]	GOslim_BP lipid metabolic process [GO:6629 ]	GOslim_BP transport [GO:681 ]	GOslim_BP chromosome segregation [GO:759 ]	GOslim_BP biological_process [GO:815 ]	GOslim_BP vesicle-mediated transport [GO:16192 ]	GOslim_BP cellular component assembly [GO:2267 ]	GOslim_BP small molecule metabolic process [GO:44281 ]	GOslim_BP chromosome organization [GO:51276 ]	GOslim_BP membrane organization [GO:6124 ]	GOslim_CC cellular_component [GO:5575 ]	GOslim_CC extracellular space [GO:5615 ]	GOslim_CC nucleus [GO:5634 ]	GOslim_CC chromosome [GO:5694 ]	GOslim_CC cytoplasm [GO:5737 ]
337	Contig_Gammarus_90_1173_fr6	translation_frame:6 STOP:0 ANY(X):0 LONGEST:380 TOTAL_LENGTH:380 SINGLE_ORF:1	PREDICTED: carboxylesterase 5A-like	Gammarus fossarum [Eukaryota]	Host	DB_metaP	31	37	41	38	30	22	1	0	0	0	0	0	15	14	15	14	14	12	1	0	0	0	0	0	GOslim_MF molecular_function [GO:3674 ]	GOslim_MF helicase activity [GO:4386 ]	GOslim_MF nuclease activity [GO:4518 ]	GOslim_MF ion binding [GO:43167 ]	GOslim_BP DNA metabolic process [GO:6259 ]	GOslim_BP response to stress [GO:695 ]	GOslim_BP cellular nitrogen compound metabolic process [GO:34641 ]
338	Contig_Gammarus_90_1055_fr6	translation_frame:6 STOP:60 ANY(X):0 LONGEST:595 TOTAL_LENGTH:1732 MULTIPLE_ORFs:58	PREDICTED: mitochondrial import receptor subunit TOM70-like	Gammarus fossarum [Eukaryota]	Host	DB_metaP	19	15	17	16	18	16	13	11	20	18	4	2	10	7	8	6	9	8	9	6	14	12	3	2
339	Contig_Gammarus_90_21198_fr3	translation_frame:3 STOP:3 ANY(X):0 LONGEST:307 TOTAL_LENGTH:339 MULTIPLE_ORFs:4	PREDICTED: lambda-crystallin-like isoform X2	Gammarus fossarum [Eukaryota]	Host	DB_metaP	44	49	51	46	61	57	20	18	12	13	7	8	21	23	20	21	25	22	15	15	8	9	6	7
340	XP_018007612.1	PREDICTED: ras-related protein Rab-1A-like		Hyalella azteca [Eukaryota]	Host	DB_metaP	39	29	28	23	29	25	29	29	25	32	16	16	24	20	20	14	17	15	21	22	14	21	10	13	GOslim_MF molecular_function [GO:3674 ]	GOslim_MF DNA binding [GO:3677 ]	GOslim_MF RNA binding [GO:3723 ]	GOslim_MF structural constituent of ribosome [GO:3735 ]	GOslim_MF GTPase activity [GO:3924 ]	GOslim_MF nuclease activity [GO:4518 ]	GOslim_MF signal transducer activity [GO:4871 ]	GOslim_MF structural molecule activity [GO:5198 ]	GOslim_MF cytoskeletal protein binding [GO:892 ]	GOslim_MF translation factor activity, RNA binding [GO:8135 ]	GOslim_MF methyltransferase activity [GO:8168 ]	GOslim_MF peptidase activity [GO:8233 ]	GOslim_MF protein transporter activity [GO:8565 ]	GOslim_MF kinase activity [GO:1631 ]	GOslim_MF oxidoreductase activity [GO:16491 ]	GOslim_MF transferase activity, transferring glycosyl groups [GO:16757 ]	GOslim_MF phosphatase activity [GO:16791 ]	GOslim_MF hydrolase activity, acting on glycosyl bonds [GO:16798 ]	GOslim_MF ligase activity [GO:16874 ]
342	Contig_Gammarus_90_7954_fr4	translation_frame:4 STOP:4 ANY(X):0 LONGEST:205 TOTAL_LENGTH:244 MULTIPLE_ORFs:4	PREDICTED: ras-related protein Rab-35-like	Gammarus fossarum [Eukaryota]	Host	DB_metaP	3	3	1	2	2	1	1	2	0	0	0	0	3	2	1	1	2	1	1	2	0	0	0	0
343	Contig_Gammarus_90_1689_fr1	translation_frame:1 STOP:6 ANY(X):0 LONGEST:401 TOTAL_LENGTH:448 MULTIPLE_ORFs:5	PREDICTED: aminoacylase-1A-like	Gammarus fossarum [Eukaryota]	Host	DB_metaP	26	20	39	33	15	12	14	10	15	16	4	2	11	9	13	13	10	7	8	8	7	8	3	1
344	Contig_Gammarus_90_737_fr2	translation_frame:2 STOP:16 ANY(X):0 LONGEST:401 TOTAL_LENGTH:650 MULTIPLE_ORFs:15	PREDICTED: 1-acyl-sn-glycerol-3-phosphate acyltransferase delta-like	Gammarus fossarum [Eukaryota]	Host	DB_metaP	38	30	36	30	28	26	12	13	13	14	2	4	11	10	14	12	9	9	6	7	5	5	2	4
345	Contig_Gammarus_90_140890_fr2	translation_frame:2 STOP:5 ANY(X):0 LONGEST:210 TOTAL_LENGTH:373 MULTIPLE_ORFs:6	peptidylprolyl isomerase	Gammarus fossarum [Eukaryota]	Host	DB_metaP	12	15	7	7	134	119	6	4	1	2	1	1	8	8	5	5	27	26	4	3	1	2	1	1
346	Contig_Gammarus_90_25084_fr2	translation_frame:2 STOP:6 ANY(X):0 LONGEST:166 TOTAL_LENGTH:256 MULTIPLE_ORFs:7	PREDICTED: 40S ribosomal protein S9-like	Gammarus fossarum [Eukaryota]	Host	DB_metaP	41	36	32	31	33	32	24	25	20	19	11	14	14	13	13	12	12	11	12	12	9	9	8	8
347	Contig_Gammarus_90_9354_fr1	translation_frame:1 STOP:8 ANY(X):0 LONGEST:384 TOTAL_LENGTH:542 MULTIPLE_ORFs:7	hypothetical protein LOTGIDRAFT_115779	Gammarus fossarum [Eukaryota]	Host	DB_metaP	20	16	36	35	11	12	3	6	0	2	3	3	12	9	13	14	8	8	2	6	0	2	3	3
348	Contig_Gammarus_90_10772_fr3	translation_frame:3 STOP:9 ANY(X):0 LONGEST:214 TOTAL_LENGTH:359 MULTIPLE_ORFs:9	cytoplasmic carbonic anydrase	Gammarus fossarum [Eukaryota]	Host	DB_metaP	23	18	23	25	13	10	45	47	40	35	38	37	11	9	11	11	8	8	14	13	13	11	13	14
349	Contig_Gammarus_90_3645_fr6	translation_frame:6 STOP:3 ANY(X):0 LONGEST:1102 TOTAL_LENGTH:1116 MULTIPLE_ORFs:3	PREDICTED: glycogen debranching enzyme-like isoform X2	Gammarus fossarum [Eukaryota]	Host	DB_metaP	28	29	45	41	28	27	26	22	37	27	6	7	16	17	23	22	14	16	17	17	19	13	4	5
350	Contig_Gammarus_90_25585_fr4	translation_frame:4 STOP:12 ANY(X):0 LONGEST:318 TOTAL_LENGTH:469 MULTIPLE_ORFs:11	PREDICTED: ribokinase-like	Gammarus fossarum [Eukaryota]	Host	DB_metaP	14	15	12	16	19	16	13	15	3	2	8	7	6	8	5	7	8	7	7	8	2	2	7	7
351	Contig_Gammarus_90_2162_fr5	translation_frame:5 STOP:9 ANY(X):0 LONGEST:283 TOTAL_LENGTH:426 MULTIPLE_ORFs:10	PREDICTED: T-complex protein 1 subunit theta-like	Gammarus fossarum [Eukaryota]	Host	DB_metaP	33	31	23	27	34	44	25	18	33	31	12	13	17	17	15	16	22	24	17	14	18	14	9	9	GOslim_MF molecular_function [GO:3674 ]	GOslim_MF RNA binding [GO:3723 ]	GOslim_MF peptidase activity [GO:8233 ]	GOslim_MF oxidoreductase activity [GO:16491 ]	GOslim_MF nucleotidyltransferase activity [GO:16779 ]	GOslim_MF ATPase activity [GO:16887 ]	GOslim_MF ion binding [GO:43167 ]	GOslim_MF unfolded protein binding [GO:5182 ]	GOslim_BP reproduction [GO:3 ]	GOslim_BP immune system process [GO:2376 ]	GOslim_BP generation of precursor metabolites and energy [GO:691 ]	GOslim_BP DNA metabolic process [GO:6259 ]	GOslim_BP protein folding [GO:6457 ]	GOslim_BP transport [GO:681 ]	GOslim_BP cell cycle [GO:749 ]	GOslim_BP biological_process [GO:815 ]	GOslim_BP biosynthetic process [GO:958 ]	GOslim_BP vesicle-mediated transport [GO:16192 ]	GOslim_BP cellular nitrogen compound metabolic process [GO:34641 ]
352	Contig_Gammarus_90_5884_fr2	translation_frame:2 STOP:1 ANY(X):0 LONGEST:326 TOTAL_LENGTH:329 MULTIPLE_ORFs:2	PREDICTED: sucrase-isomaltase, intestinal-like isoform X1	Gammarus fossarum [Eukaryota]	Host	DB_metaP	16	14	24	26	27	27	21	19	16	16	25	20	5	4	6	5	5	6	5	5	3	3	5	5
353	Contig_Gammarus_90_117569_fr4	translation_frame:4 STOP:20 ANY(X):0 LONGEST:236 TOTAL_LENGTH:522 MULTIPLE_ORFs:18	PREDICTED: flavin reductase (NADPH)-like	Gammarus fossarum [Eukaryota]	Host	DB_metaP	20	17	16	14	8	7	14	14	15	14	5	4	10	11	11	11	6	5	9	9	6	7	5	4
354	Contig_Gammarus_90_12951_fr3	translation_frame:3 STOP:4 ANY(X):0 LONGEST:202 TOTAL_LENGTH:243 MULTIPLE_ORFs:5	PREDICTED: 60S ribosomal protein L13a-like	Gammarus fossarum [Eukaryota]	Host	DB_metaP	57	58	46	45	32	29	28	21	19	17	12	9	19	16	14	13	10	11	11	11	6	6	7	8
355	Contig_Gammarus_90_12732_fr4	translation_frame:4 STOP:0 ANY(X):0 LONGEST:235 TOTAL_LENGTH:235 SINGLE_ORF:1	PREDICTED: protein ERGIC-53-like isoform X2	Gammarus fossarum [Eukaryota]	Host	DB_metaP	23	25	22	22	18	20	6	7	3	5	1	2	9	9	9	8	7	9	4	5	2	4	1	2
356	Contig_Gammarus_90_183100_fr2	translation_frame:2 STOP:6 ANY(X):0 LONGEST:405 TOTAL_LENGTH:582 MULTIPLE_ORFs:7	PREDICTED: V-type proton ATPase 116 kDa subunit a-like	Gammarus fossarum [Eukaryota]	Host	DB_metaP	36	40	31	30	33	28	0	0	0	0	0	0	15	15	13	14	13	12	0	0	0	0	0	0
357	Contig_Gammarus_90_185758_fr2	translation_frame:2 STOP:0 ANY(X):0 LONGEST:234 TOTAL_LENGTH:234 SINGLE_ORF:1	PREDICTED: V-type proton ATPase 116 kDa subunit a-like	Gammarus fossarum [Eukaryota]	Host	DB_metaP	6	5	5	2	0	0	0	0	0	0	0	0	2	2	1	1	0	0	0	0	0	0	0	0
358	Contig_Gammarus_90_37378_fr2	translation_frame:2 STOP:1 ANY(X):0 LONGEST:117 TOTAL_LENGTH:143 MULTIPLE_ORFs:2	PREDICTED: lysozyme-like	Gammarus fossarum [Eukaryota]	Host	DB_metaP	5	6	11	9	2	2	6	7	3	4	13	9	2	2	4	3	2	2	3	3	2	2	4	4
359	Contig_Gammarus_90_12244_fr4	translation_frame:4 STOP:4 ANY(X):0 LONGEST:130 TOTAL_LENGTH:194 MULTIPLE_ORFs:5	PREDICTED: adenosine kinase-like	Gammarus fossarum [Eukaryota]	Host	DB_metaP	6	7	6	8	3	2	3	1	2	2	1	2	3	3	3	3	2	2	2	1	1	1	1	1
360	Contig_Gammarus_90_53173_fr5	translation_frame:5 STOP:2 ANY(X):0 LONGEST:274 TOTAL_LENGTH:290 MULTIPLE_ORFs:3	PREDICTED: adenosine kinase-like	Gammarus fossarum [Eukaryota]	Host	DB_metaP	32	26	30	24	12	8	8	9	4	5	4	4	12	11	13	12	7	4	7	6	3	4	4	4
361	Contig_Gammarus_90_155_fr4	translation_frame:4 STOP:22 ANY(X):0 LONGEST:454 TOTAL_LENGTH:1295 MULTIPLE_ORFs:20	PREDICTED: 97 kDa heat shock protein-like isoform X1	Gammarus fossarum [Eukaryota]	Host	DB_metaP	24	31	20	17	51	50	22	19	41	35	14	13	16	16	12	12	22	23	14	12	18	18	9	8
362	Contig_Gammarus_90_23000_fr2	translation_frame:2 STOP:6 ANY(X):0 LONGEST:230 TOTAL_LENGTH:597 MULTIPLE_ORFs:7	ATP-citrate synthase	Gammarus fossarum [Eukaryota]	Host	DB_metaP	4	3	7	5	8	8	65	60	90	91	27	27	4	3	5	5	6	5	30	30	31	35	17	17	GOslim_MF molecular_function [GO:3674 ]	GOslim_MF cytoskeletal protein binding [GO:892 ]	GOslim_MF transferase activity, transferring acyl groups [GO:16746 ]	GOslim_MF lyase activity [GO:16829 ]	GOslim_MF ligase activity [GO:16874 ]	GOslim_MF ion binding [GO:43167 ]	GOslim_BP immune system process [GO:2376 ]	GOslim_BP lipid metabolic process [GO:6629 ]	GOslim_BP sulfur compound metabolic process [GO:679 ]	GOslim_BP biological_process [GO:815 ]	GOslim_BP biosynthetic process [GO:958 ]	GOslim_BP vesicle-mediated transport [GO:16192 ]	GOslim_BP cellular nitrogen compound metabolic process [GO:34641 ]	GOslim_BP homeostatic process [GO:42592 ]	GOslim_BP small molecule metabolic process [GO:44281 ]	GOslim_BP cofactor metabolic process [GO:51186 ]	GOslim_BP membrane organization [GO:6124 ]	GOslim_CC cellular_component [GO:5575 ]	GOslim_CC extracellular region [GO:5576 ]
363	Contig_Gammarus_90_9583_fr2	translation_frame:2 STOP:6 ANY(X):0 LONGEST:398 TOTAL_LENGTH:570 MULTIPLE_ORFs:7	PREDICTED: alpha-N-acetylgalactosaminidase-like	Gammarus fossarum [Eukaryota]	Host	DB_metaP	56	50	51	49	17	21	8	10	2	2	13	15	19	20	19	17	7	8	4	6	1	1	7	9
364	Contig_Gammarus_90_5713_fr5	translation_frame:5 STOP:47 ANY(X):0 LONGEST:441 TOTAL_LENGTH:1189 MULTIPLE_ORFs:46	PREDICTED: alpha-N-acetylgalactosaminidase-like	Gammarus fossarum [Eukaryota]	Host	DB_metaP	14	18	16	16	2	3	1	1	3	5	0	1	6	9	4	5	2	2	1	1	2	4	0	1
365	Contig_Gammarus_90_26122_fr3	translation_frame:3 STOP:3 ANY(X):0 LONGEST:83 TOTAL_LENGTH:117 MULTIPLE_ORFs:4	uncharacterized protein LOC111875171	Gammarus fossarum [Eukaryota]	Host	DB_metaP	30	35	33	33	21	21	12	13	15	17	5	2	12	11	12	11	8	9	7	7	5	6	4	2
366	Contig_Gammarus_90_45433_fr3	translation_frame:3 STOP:2 ANY(X):0 LONGEST:135 TOTAL_LENGTH:179 MULTIPLE_ORFs:3	Trypsin-1	Gammarus fossarum [Eukaryota]	Host	DB_metaP	9	10	13	13	9	9	13	13	9	10	13	14	1	1	1	1	1	1	1	1	1	1	1	1
367	Contig_Gammarus_90_8_fr4	translation_frame:4 STOP:8 ANY(X):0 LONGEST:458 TOTAL_LENGTH:598 MULTIPLE_ORFs:9	PREDICTED: D-3-phosphoglycerate dehydrogenase-like	Gammarus fossarum [Eukaryota]	Host	DB_metaP	13	13	15	12	31	27	18	19	20	22	19	17	6	5	7	7	14	12	11	10	11	12	12	10
368	Contig_Gammarus_90_2435_fr2	translation_frame:2 STOP:13 ANY(X):0 LONGEST:248 TOTAL_LENGTH:375 MULTIPLE_ORFs:13	PREDICTED: uncharacterized protein LOC108673908, partial	Gammarus fossarum [Eukaryota]	Host	DB_metaP	15	14	10	11	15	14	15	12	15	15	5	4	9	8	7	8	10	10	8	9	5	5	4	4
369	Contig_Gammarus_90_1605_fr6	translation_frame:6 STOP:9 ANY(X):0 LONGEST:541 TOTAL_LENGTH:771 MULTIPLE_ORFs:10	PREDICTED: pyruvate carboxylase, mitochondrial-like	Gammarus fossarum [Eukaryota]	Host	DB_metaP	88	82	70	67	47	47	41	36	18	17	15	11	37	33	29	30	25	28	25	26	11	11	12	9	GOslim_MF molecular_function [GO:3674 ]	GOslim_MF lyase activity [GO:16829 ]	GOslim_MF ligase activity [GO:16874 ]	GOslim_MF ion binding [GO:43167 ]	GOslim_BP carbohydrate metabolic process [GO:5975 ]	GOslim_BP lipid metabolic process [GO:6629 ]	GOslim_BP sulfur compound metabolic process [GO:679 ]	GOslim_BP biological_process [GO:815 ]	GOslim_BP biosynthetic process [GO:958 ]	GOslim_BP cellular nitrogen compound metabolic process [GO:34641 ]	GOslim_BP locomotion [GO:411 ]	GOslim_BP small molecule metabolic process [GO:44281 ]	GOslim_BP symbiont process [GO:4443 ]	GOslim_BP cofactor metabolic process [GO:51186 ]	GOslim_CC cellular_component [GO:5575 ]	GOslim_CC cytoplasm [GO:5737 ]	GOslim_CC mitochondrion [GO:5739 ]	GOslim_CC cytosol [GO:5829 ]	GOslim_CC organelle [GO:43226]
370	Contig_Gammarus_90_106583_fr4	translation_frame:4 STOP:3 ANY(X):0 LONGEST:81 TOTAL_LENGTH:170 MULTIPLE_ORFs:4	C-type lectin 4	Gammarus fossarum [Eukaryota]	Host	DB_metaP	7	7	13	9	9	6	8	8	3	3	8	7	2	2	2	2	2	2	2	2	2	2	2	2
371	Contig_Gammarus_90_12912_fr4	translation_frame:4 STOP:24 ANY(X):0 LONGEST:244 TOTAL_LENGTH:956 MULTIPLE_ORFs:24	PREDICTED: propionyl-CoA carboxylase beta chain, mitochondrial-like	Gammarus fossarum [Eukaryota]	Host	DB_metaP	56	59	50	53	24	22	20	17	8	8	8	6	24	25	15	19	12	14	13	12	6	7	6	4	GOslim_MF molecular_function [GO:3674 ]	GOslim_MF peptidase activity [GO:8233 ]	GOslim_MF oxidoreductase activity [GO:16491 ]	GOslim_MF transferase activity, transferring acyl groups [GO:16746 ]	GOslim_MF ligase activity [GO:16874 ]	GOslim_MF ion binding [GO:43167 ]	GOslim_BP cellular protein modification process [GO:6464 ]	GOslim_BP cellular amino acid metabolic process [GO:652 ]	GOslim_BP lipid metabolic process [GO:6629 ]	GOslim_BP sulfur compound metabolic process [GO:679 ]	GOslim_BP biological_process [GO:815 ]	GOslim_BP catabolic process [GO:956 ]	GOslim_BP biosynthetic process [GO:958 ]	GOslim_BP cellular nitrogen compound metabolic process [GO:34641 ]	GOslim_BP small molecule metabolic process [GO:44281 ]	GOslim_BP cofactor metabolic process [GO:51186 ]	GOslim_BP chromosome organization [GO:51276 ]	GOslim_CC cellular_component [GO:5575 ]	GOslim_CC cell wall [GO:5618 ]
372	Contig_Gammarus_90_42979_fr4	translation_frame:4 STOP:7 ANY(X):0 LONGEST:341 TOTAL_LENGTH:546 MULTIPLE_ORFs:7	PREDICTED: T-complex protein 1 subunit gamma-like isoform X2	Gammarus fossarum [Eukaryota]	Host	DB_metaP	39	40	33	35	55	52	31	31	42	34	14	11	21	22	17	20	23	23	20	18	21	19	10	8	GOslim_MF molecular_function [GO:3674 ]	GOslim_MF DNA binding [GO:3677 ]	GOslim_MF RNA binding [GO:3723 ]	GOslim_MF structural constituent of ribosome [GO:3735 ]	GOslim_MF structural molecule activity [GO:5198 ]	GOslim_MF kinase activity [GO:1631 ]	GOslim_MF oxidoreductase activity [GO:16491 ]	GOslim_MF transferase activity, transferring glycosyl groups [GO:16757 ]	GOslim_MF nucleotidyltransferase activity [GO:16779 ]	GOslim_MF lyase activity [GO:16829 ]	GOslim_MF ATPase activity [GO:16887 ]	GOslim_MF ion binding [GO:43167 ]	GOslim_MF unfolded protein binding [GO:5182 ]	GOslim_BP reproduction [GO:3 ]	GOslim_BP DNA metabolic process [GO:6259 ]	GOslim_BP protein folding [GO:6457 ]	GOslim_BP cellular protein modification process [GO:6464 ]	GOslim_BP lipid metabolic process [GO:6629 ]	GOslim_BP transport [GO:681 ]
373	Contig_Gammarus_90_43458_fr3	translation_frame:3 STOP:5 ANY(X):0 LONGEST:320 TOTAL_LENGTH:584 MULTIPLE_ORFs:6	PREDICTED: uncharacterized family 31 glucosidase KIAA1161-like	Gammarus fossarum [Eukaryota]	Host	DB_metaP	34	41	68	63	19	21	28	24	8	8	54	41	14	17	23	21	9	13	13	12	5	5	20	18
374	Contig_Gammarus_90_148125_fr5	translation_frame:5 STOP:5 ANY(X):0 LONGEST:169 TOTAL_LENGTH:256 MULTIPLE_ORFs:5	PREDICTED: oplophorus-luciferin 2-monooxygenase non-catalytic subunit-like	Gammarus fossarum [Eukaryota]	Host	DB_metaP	9	7	13	13	12	9	12	12	2	2	10	9	3	3	3	3	3	3	3	3	2	2	3	3
375	Contig_Gammarus_90_3755_fr4	translation_frame:4 STOP:0 ANY(X):0 LONGEST:668 TOTAL_LENGTH:668 SINGLE_ORF:1	PREDICTED: glutamyl aminopeptidase-like	Gammarus fossarum [Eukaryota]	Host	DB_metaP	25	31	40	40	19	24	21	19	4	2	25	27	11	16	20	17	10	14	11	11	2	2	14	13	GOslim_MF molecular_function [GO:3674 ]	GOslim_MF peptidase activity [GO:8233 ]	GOslim_MF ion binding [GO:43167 ]	GOslim_BP circulatory system process [GO:313 ]	GOslim_BP transport [GO:681 ]	GOslim_BP biological_process [GO:815 ]	GOslim_BP catabolic process [GO:956 ]	GOslim_BP cellular nitrogen compound metabolic process [GO:34641 ]	GOslim_BP protein maturation [GO:5164 ]	GOslim_CC cellular_component [GO:5575 ]	GOslim_CC cytoplasm [GO:5737 ]
376	Contig_Gammarus_90_145147_fr1	translation_frame:1 STOP:5 ANY(X):0 LONGEST:204 TOTAL_LENGTH:285 MULTIPLE_ORFs:5	PREDICTED: leucine-rich repeat-containing G-protein coupled receptor 4-like	Gammarus fossarum [Eukaryota]	Host	DB_metaP	10	15	15	17	4	2	11	13	5	3	19	19	4	4	4	4	3	2	4	4	3	2	5	5
377	Contig_Gammarus_90_130214_fr4	translation_frame:4 STOP:3 ANY(X):0 LONGEST:313 TOTAL_LENGTH:371 MULTIPLE_ORFs:4	hypothetical protein CBR_g28521	Gammarus fossarum [Eukaryota]	Host	DB_metaP	28	27	20	20	32	33	29	22	19	12	17	18	9	9	8	8	8	8	10	7	7	7	7	7	GOslim_MF molecular_function [GO:3674 ]	GOslim_MF RNA binding [GO:3723 ]	GOslim_MF mRNA binding [GO:3729 ]	GOslim_MF GTPase activity [GO:3924 ]	GOslim_MF enzyme regulator activity [GO:3234 ]	GOslim_MF ion binding [GO:43167 ]	GOslim_BP DNA metabolic process [GO:6259 ]	GOslim_BP mRNA processing [GO:6397 ]	GOslim_BP transport [GO:681 ]	GOslim_BP nucleocytoplasmic transport [GO:6913 ]	GOslim_BP response to stress [GO:695 ]	GOslim_BP biological_process [GO:815 ]	GOslim_BP biosynthetic process [GO:958 ]	GOslim_BP cell differentiation [GO:3154 ]	GOslim_BP cellular nitrogen compound metabolic process [GO:34641 ]	GOslim_BP symbiont process [GO:4443 ]	GOslim_CC nuclear chromosome [GO:228 ]	GOslim_CC cellular_component [GO:5575 ]	GOslim_CC extracellular space [GO:5615 ]
378	Contig_Gammarus_90_48235_fr1	translation_frame:1 STOP:11 ANY(X):0 LONGEST:56 TOTAL_LENGTH:238 MULTIPLE_ORFs:12	PREDICTED: transmembrane protease serine 9-like	Gammarus fossarum [Eukaryota]	Host	DB_metaP	9	9	8	7	7	6	15	14	4	6	11	12	1	1	1	1	1	1	1	1	1	1	1	1
379	Contig_Gammarus_90_147388_fr2	translation_frame:2 STOP:16 ANY(X):0 LONGEST:103 TOTAL_LENGTH:473 MULTIPLE_ORFs:17	PREDICTED: carbonyl reductase [NADPH] 1-like	Gammarus fossarum [Eukaryota]	Host	DB_metaP	34	26	29	31	20	17	36	35	19	20	22	20	16	11	15	15	12	10	16	17	10	9	14	12	GOslim_MF molecular_function [GO:3674 ]	GOslim_MF oxidoreductase activity [GO:16491 ]	GOslim_MF ATPase activity [GO:16887 ]	GOslim_MF transmembrane transporter activity [GO:22857 ]	GOslim_MF ion binding [GO:43167 ]	GOslim_BP reproduction [GO:3 ]	GOslim_BP lipid metabolic process [GO:6629 ]	GOslim_BP biological_process [GO:815 ]	GOslim_BP catabolic process [GO:956 ]	GOslim_BP biosynthetic process [GO:958 ]	GOslim_BP cell differentiation [GO:3154 ]	GOslim_BP small molecule metabolic process [GO:44281 ]	GOslim_BP anatomical structure development [GO:48856 ]	GOslim_BP nervous system process [GO:5877 ]	GOslim_BP cofactor metabolic process [GO:51186 ]	GOslim_BP transmembrane transport [GO:5585 ]	GOslim_CC cellular_component [GO:5575 ]	GOslim_CC extracellular region [GO:5576 ]	GOslim_CC extracellular space [GO:5615 ]
380	Contig_Gammarus_90_1448_fr2	translation_frame:2 STOP:11 ANY(X):0 LONGEST:499 TOTAL_LENGTH:652 MULTIPLE_ORFs:11	selenium-binding protein	Gammarus fossarum [Eukaryota]	Host	DB_metaP	25	24	27	23	27	26	5	6	3	3	5	3	18	17	17	15	13	13	4	5	2	2	5	2
381	Contig_Gammarus_90_45901_fr6	translation_frame:6 STOP:8 ANY(X):0 LONGEST:171 TOTAL_LENGTH:265 MULTIPLE_ORFs:9	PREDICTED: 40S ribosomal protein S3a-like isoform X2	Gammarus fossarum [Eukaryota]	Host	DB_metaP	51	48	45	46	45	42	22	23	23	20	14	15	21	19	18	18	17	16	14	14	11	10	12	13	GOslim_MF molecular_function [GO:3674 ]	GOslim_MF RNA binding [GO:3723 ]	GOslim_MF mRNA binding [GO:3729 ]	GOslim_MF structural constituent of ribosome [GO:3735 ]	GOslim_MF GTPase activity [GO:3924 ]	GOslim_MF structural molecule activity [GO:5198 ]	GOslim_MF oxidoreductase activity [GO:16491 ]	GOslim_MF hydrolase activity, acting on glycosyl bonds [GO:16798 ]	GOslim_MF hydrolase activity, acting on carbon-nitrogen (but not peptide) bonds [GO:1681 ]	GOslim_MF isomerase activity [GO:16853 ]	GOslim_MF ion binding [GO:43167 ]	GOslim_BP reproduction [GO:3 ]	GOslim_BP carbohydrate metabolic process [GO:5975 ]	GOslim_BP tRNA metabolic process [GO:6399 ]	GOslim_BP protein targeting [GO:665 ]	GOslim_BP signal transduction [GO:7165 ]	GOslim_BP biological_process [GO:815 ]	GOslim_BP cell death [GO:8219 ]	GOslim_BP biosynthetic process [GO:958 ]
382	Contig_Gammarus_90_8013_fr1	translation_frame:1 STOP:3 ANY(X):0 LONGEST:482 TOTAL_LENGTH:516 MULTIPLE_ORFs:4	PREDICTED: leucine-rich PPR motif-containing protein, mitochondrial-like	Gammarus fossarum [Eukaryota]	Host	DB_metaP	22	17	21	25	27	26	13	12	7	7	4	4	14	11	12	13	13	12	10	9	6	6	3	3
383	Contig_Gammarus_90_1810_fr6	translation_frame:6 STOP:5 ANY(X):0 LONGEST:705 TOTAL_LENGTH:759 MULTIPLE_ORFs:5	ATP binding cassette transmembrane transporter	Gammarus fossarum [Eukaryota]	Host	DB_metaP	11	15	16	15	18	16	5	6	16	16	2	3	8	9	12	10	12	11	4	5	10	9	1	2
384	Contig_Gammarus_90_202448_fr3	translation_frame:3 STOP:1 ANY(X):0 LONGEST:450 TOTAL_LENGTH:461 MULTIPLE_ORFs:2	PREDICTED: gamma-butyrobetaine dioxygenase-like	Gammarus fossarum [Eukaryota]	Host	DB_metaP	35	34	48	50	26	23	0	0	0	0	0	0	15	14	16	17	10	9	0	0	0	0	0	0
385	Contig_Gammarus_90_38854_fr5	translation_frame:5 STOP:13 ANY(X):0 LONGEST:350 TOTAL_LENGTH:617 MULTIPLE_ORFs:13	PREDICTED: glutamine synthetase-like	Gammarus fossarum [Eukaryota]	Host	DB_metaP	49	50	29	31	10	11	21	23	10	9	4	3	18	17	13	15	7	7	11	14	7	5	3	2	GOslim_MF transcription factor activity, protein binding [GO:988 ]	GOslim_MF molecular_function [GO:3674 ]	GOslim_MF RNA binding [GO:3723 ]	GOslim_MF cytoskeletal protein binding [GO:892 ]	GOslim_MF transcription factor binding [GO:8134 ]	GOslim_MF peptidase activity [GO:8233 ]	GOslim_MF kinase activity [GO:1631 ]	GOslim_MF oxidoreductase activity [GO:16491 ]	GOslim_MF transferase activity, transferring acyl groups [GO:16746 ]	GOslim_MF lyase activity [GO:16829 ]	GOslim_MF ligase activity [GO:16874 ]	GOslim_MF ion binding [GO:43167 ]	GOslim_BP cellular protein modification process [GO:6464 ]	GOslim_BP cellular amino acid metabolic process [GO:652 ]	GOslim_BP lipid metabolic process [GO:6629 ]	GOslim_BP transport [GO:681 ]	GOslim_BP response to stress [GO:695 ]	GOslim_BP mitochondrion organization [GO:75 ]	GOslim_BP cytoskeleton organization [GO:71 ]
386	Contig_Gammarus_90_31592_fr1	translation_frame:1 STOP:21 ANY(X):0 LONGEST:327 TOTAL_LENGTH:653 MULTIPLE_ORFs:20	hydroxyacyl-coenzyme A dehydrogenase, mitochondrial	Gammarus fossarum [Eukaryota]	Host	DB_metaP	33	26	37	31	31	31	19	23	18	13	12	12	15	13	17	14	12	14	9	14	10	8	8	8
387	Contig_Gammarus_90_29265_fr2	translation_frame:2 STOP:5 ANY(X):0 LONGEST:227 TOTAL_LENGTH:333 MULTIPLE_ORFs:6	PREDICTED: tetraspanin-2-like	Gammarus fossarum [Eukaryota]	Host	DB_metaP	10	13	11	9	12	12	20	16	7	10	16	14	4	4	4	3	5	4	5	5	3	3	5	4
388	Contig_Gammarus_90_88615_fr4	translation_frame:4 STOP:9 ANY(X):0 LONGEST:104 TOTAL_LENGTH:289 MULTIPLE_ORFs:9	PREDICTED: microsomal glutathione S-transferase 1-like	Gammarus fossarum [Eukaryota]	Host	DB_metaP	22	25	36	36	7	5	25	23	28	23	9	15	9	9	11	11	5	3	10	9	8	8	7	10
389	Contig_Gammarus_90_134405_fr2	translation_frame:2 STOP:8 ANY(X):0 LONGEST:121 TOTAL_LENGTH:245 MULTIPLE_ORFs:8	hepatopancreas trypsin, partial	Gammarus fossarum [Eukaryota]	Host	DB_metaP	13	10	10	9	1	1	14	12	2	5	16	12	4	3	4	3	1	1	3	2	2	2	3	3
390	XP_018028141.1	PREDICTED: prostaglandin reductase 1-like		Hyalella azteca [Eukaryota]	Host	DB_metaP	7	6	9	5	7	7	4	4	9	8	4	3	1	1	1	1	1	1	1	1	1	1	1	1	GOslim_MF molecular_function [GO:3674 ]	GOslim_MF structural molecule activity [GO:5198 ]	GOslim_MF methyltransferase activity [GO:8168 ]	GOslim_MF oxidoreductase activity [GO:16491 ]	GOslim_BP DNA metabolic process [GO:6259 ]	GOslim_BP lipid metabolic process [GO:6629 ]	GOslim_BP transport [GO:681 ]	GOslim_BP response to stress [GO:695 ]	GOslim_BP biological_process [GO:815 ]	GOslim_BP vesicle-mediated transport [GO:16192 ]	GOslim_BP small molecule metabolic process [GO:44281 ]	GOslim_CC cellular_component [GO:5575 ]	GOslim_CC extracellular space [GO:5615 ]	GOslim_CC intracellular [GO:5622 ]	GOslim_CC cytoplasm [GO:5737 ]	GOslim_CC Golgi apparatus [GO:5794 ]	GOslim_CC cytosol [GO:5829 ]	GOslim_CC cytoplasmic vesicle [GO:3141 ]	GOslim_CC protein-containing complex [GO:32991 ]
391	Contig_Gammarus_90_1342_fr4	translation_frame:4 STOP:9 ANY(X):0 LONGEST:496 TOTAL_LENGTH:694 MULTIPLE_ORFs:10	PREDICTED: polyadenylate-binding protein 4-like	Gammarus fossarum [Eukaryota]	Host	DB_metaP	31	30	31	27	36	32	13	13	12	6	2	3	19	16	18	16	20	17	9	8	9	5	2	2	GOslim_MF molecular_function [GO:3674 ]	GOslim_MF RNA binding [GO:3723 ]	GOslim_MF mRNA binding [GO:3729 ]	GOslim_MF kinase activity [GO:1631 ]	GOslim_MF oxidoreductase activity [GO:16491 ]	GOslim_MF isomerase activity [GO:16853 ]	GOslim_MF transmembrane transporter activity [GO:22857 ]	GOslim_MF ion binding [GO:43167 ]	GOslim_BP reproduction [GO:3 ]	GOslim_BP immune system process [GO:2376 ]	GOslim_BP mRNA processing [GO:6397 ]	GOslim_BP cellular protein modification process [GO:6464 ]	GOslim_BP transport [GO:681 ]	GOslim_BP response to stress [GO:695 ]	GOslim_BP cytoskeleton organization [GO:71 ]	GOslim_BP cell cycle [GO:749 ]	GOslim_BP cell-cell signaling [GO:7267 ]	GOslim_BP biological_process [GO:815 ]	GOslim_BP cell death [GO:8219 ]
392	Contig_Gammarus_90_17480_fr3	translation_frame:3 STOP:1 ANY(X):0 LONGEST:164 TOTAL_LENGTH:165 SINGLE_ORF:1	PREDICTED: polyadenylate-binding protein 4-like	Gammarus fossarum [Eukaryota]	Host	DB_metaP	0	0	2	3	0	1	0	0	1	1	0	0	0	0	1	2	0	1	0	0	1	1	0	0
393	Contig_Gammarus_90_169830_fr2	translation_frame:2 STOP:6 ANY(X):0 LONGEST:152 TOTAL_LENGTH:540 MULTIPLE_ORFs:7	PREDICTED: threonine--tRNA ligase, cytoplasmic-like	Gammarus fossarum [Eukaryota]	Host	DB_metaP	27	29	30	35	41	31	18	16	15	13	10	12	13	15	14	15	18	19	14	13	9	9	9	8
394	Contig_Gammarus_90_24978_fr2	translation_frame:2 STOP:16 ANY(X):0 LONGEST:349 TOTAL_LENGTH:662 MULTIPLE_ORFs:16	PREDICTED: mitochondrial-processing peptidase subunit beta-like	Gammarus fossarum [Eukaryota]	Host	DB_metaP	29	24	24	27	24	21	32	31	19	26	21	23	19	16	13	16	16	13	17	16	11	16	13	15	GOslim_MF molecular_function [GO:3674 ]	GOslim_MF DNA binding [GO:3677 ]	GOslim_MF signal transducer activity [GO:4871 ]	GOslim_MF peptidase activity [GO:8233 ]	GOslim_MF oxidoreductase activity [GO:16491 ]	GOslim_MF hydrolase activity, acting on glycosyl bonds [GO:16798 ]	GOslim_MF enzyme binding [GO:19899 ]	GOslim_MF transmembrane transporter activity [GO:22857 ]	GOslim_MF ion binding [GO:43167 ]	GOslim_BP generation of precursor metabolites and energy [GO:691 ]	GOslim_BP DNA metabolic process [GO:6259 ]	GOslim_BP cellular protein modification process [GO:6464 ]	GOslim_BP protein targeting [GO:665 ]	GOslim_BP transport [GO:681 ]	GOslim_BP response to stress [GO:695 ]	GOslim_BP mitochondrion organization [GO:75 ]	GOslim_BP biological_process [GO:815 ]	GOslim_BP catabolic process [GO:956 ]	GOslim_BP biosynthetic process [GO:958 ]
395	Contig_Gammarus_90_52575_fr4	translation_frame:4 STOP:4 ANY(X):0 LONGEST:453 TOTAL_LENGTH:507 MULTIPLE_ORFs:5	PREDICTED: heterogeneous nuclear ribonucleoprotein H-like	Gammarus fossarum [Eukaryota]	Host	DB_metaP	13	16	12	13	20	15	10	7	13	16	3	5	8	11	7	7	12	10	7	5	6	9	2	4
396	XP_018016172.1	PREDICTED: rab GDP dissociation inhibitor alpha-like		Hyalella azteca [Eukaryota]	Host	DB_metaP	26	31	33	32	48	46	38	37	45	35	20	20	15	17	17	19	21	22	18	18	17	15	13	12	GOslim_MF molecular_function [GO:3674 ]	GOslim_MF DNA binding [GO:3677 ]	GOslim_MF DNA binding transcription factor activity [GO:37 ]	GOslim_MF RNA binding [GO:3723 ]	GOslim_MF structural constituent of ribosome [GO:3735 ]	GOslim_MF GTPase activity [GO:3924 ]	GOslim_MF structural molecule activity [GO:5198 ]	GOslim_MF methyltransferase activity [GO:8168 ]	GOslim_MF oxidoreductase activity [GO:16491 ]	GOslim_MF ATPase activity [GO:16887 ]	GOslim_MF enzyme binding [GO:19899 ]	GOslim_MF transmembrane transporter activity [GO:22857 ]	GOslim_MF enzyme regulator activity [GO:3234 ]	GOslim_MF ion binding [GO:43167 ]	GOslim_BP cell morphogenesis [GO:92 ]	GOslim_BP immune system process [GO:2376 ]	GOslim_BP cellular protein modification process [GO:6464 ]	GOslim_BP protein targeting [GO:665 ]	GOslim_BP lipid metabolic process [GO:6629 ]
397	Contig_Gammarus_90_12683_fr4	translation_frame:4 STOP:0 ANY(X):0 LONGEST:357 TOTAL_LENGTH:357 SINGLE_ORF:1	PREDICTED: coatomer subunit gamma-2-like	Gammarus fossarum [Eukaryota]	Host	DB_metaP	26	22	20	23	19	23	19	20	37	38	9	9	15	15	14	16	11	16	11	12	16	19	7	6	GOslim_MF molecular_function [GO:3674 ]	GOslim_MF structural molecule activity [GO:5198 ]	GOslim_MF kinase activity [GO:1631 ]	GOslim_MF oxidoreductase activity [GO:16491 ]	GOslim_MF ion binding [GO:43167 ]	GOslim_BP reproduction [GO:3 ]	GOslim_BP cellular protein modification process [GO:6464 ]	GOslim_BP transport [GO:681 ]	GOslim_BP cell cycle [GO:749 ]	GOslim_BP biological_process [GO:815 ]	GOslim_BP vesicle-mediated transport [GO:16192 ]	GOslim_BP extracellular matrix organization [GO:3198 ]	GOslim_BP cytoskeleton-dependent intracellular transport [GO:375 ]	GOslim_BP anatomical structure formation involved in morphogenesis [GO:48646 ]	GOslim_BP anatomical structure development [GO:48856 ]	GOslim_BP cell division [GO:5131 ]	GOslim_BP membrane organization [GO:6124 ]	GOslim_CC cellular_component [GO:5575 ]	GOslim_CC extracellular space [GO:5615 ]
398	Contig_Gammarus_90_30280_fr4	translation_frame:4 STOP:12 ANY(X):0 LONGEST:229 TOTAL_LENGTH:509 MULTIPLE_ORFs:13	PREDICTED: T-complex protein 1 subunit eta-like	Gammarus fossarum [Eukaryota]	Host	DB_metaP	36	32	28	18	43	38	28	23	25	28	14	11	19	19	16	14	20	18	17	16	11	12	9	8	GOslim_MF molecular_function [GO:3674 ]	GOslim_MF DNA binding [GO:3677 ]	GOslim_MF DNA binding transcription factor activity [GO:37 ]	GOslim_MF RNA binding [GO:3723 ]	GOslim_MF signal transducer activity [GO:4871 ]	GOslim_MF cytoskeletal protein binding [GO:892 ]	GOslim_MF translation factor activity, RNA binding [GO:8135 ]	GOslim_MF kinase activity [GO:1631 ]	GOslim_MF nucleotidyltransferase activity [GO:16779 ]	GOslim_MF lyase activity [GO:16829 ]	GOslim_MF ATPase activity [GO:16887 ]	GOslim_MF transmembrane transporter activity [GO:22857 ]	GOslim_MF ion binding [GO:43167 ]	GOslim_MF unfolded protein binding [GO:5182 ]	GOslim_BP reproduction [GO:3 ]	GOslim_BP DNA metabolic process [GO:6259 ]	GOslim_BP protein folding [GO:6457 ]	GOslim_BP cellular protein modification process [GO:6464 ]	GOslim_BP transport [GO:681 ]
399	Contig_Gammarus_90_167183_fr1	translation_frame:1 STOP:1 ANY(X):0 LONGEST:164 TOTAL_LENGTH:180 MULTIPLE_ORFs:2	PREDICTED: ATP synthase subunit b, mitochondrial-like isoform X1	Gammarus fossarum [Eukaryota]	Host	DB_metaP	26	27	26	24	6	9	19	18	15	17	7	7	15	16	17	15	5	5	14	14	9	10	7	6
400	Contig_Gammarus_90_119_fr4	translation_frame:4 STOP:12 ANY(X):0 LONGEST:316 TOTAL_LENGTH:427 MULTIPLE_ORFs:11	PREDICTED: beta-galactosidase-1-like protein 2, partial	Gammarus fossarum [Eukaryota]	Host	DB_metaP	13	15	14	16	28	24	18	18	9	9	32	38	9	9	10	8	14	11	11	10	1	2	14	16
401	Contig_Gammarus_90_8112_fr6	translation_frame:6 STOP:6 ANY(X):0 LONGEST:1142 TOTAL_LENGTH:1274 MULTIPLE_ORFs:7	viking, partial	Gammarus fossarum [Eukaryota]	Host	DB_metaP	8	8	5	6	8	7	21	26	40	32	9	8	5	5	4	4	3	3	9	9	9	8	6	4
402	Contig_Gammarus_90_212274_fr3	translation_frame:3 STOP:0 ANY(X):0 LONGEST:203 TOTAL_LENGTH:203 SINGLE_ORF:1	PREDICTED: glucose-6-phosphate isomerase-like	Gammarus fossarum [Eukaryota]	Host	DB_metaP	35	41	33	36	29	23	42	43	49	50	46	44	16	16	15	15	15	12	16	16	15	14	16	17	GOslim_MF molecular_function [GO:3674 ]	GOslim_MF GTPase activity [GO:3924 ]	GOslim_MF signal transducer activity [GO:4871 ]	GOslim_MF peptidase activity [GO:8233 ]	GOslim_MF kinase activity [GO:1631 ]	GOslim_MF oxidoreductase activity [GO:16491 ]	GOslim_MF transferase activity, transferring glycosyl groups [GO:16757 ]	GOslim_MF nucleotidyltransferase activity [GO:16779 ]	GOslim_MF lyase activity [GO:16829 ]	GOslim_MF isomerase activity [GO:16853 ]	GOslim_MF enzyme binding [GO:19899 ]	GOslim_MF ion binding [GO:43167 ]	GOslim_BP immune system process [GO:2376 ]	GOslim_BP carbohydrate metabolic process [GO:5975 ]	GOslim_BP generation of precursor metabolites and energy [GO:691 ]	GOslim_BP cellular protein modification process [GO:6464 ]	GOslim_BP cellular amino acid metabolic process [GO:652 ]	GOslim_BP lipid metabolic process [GO:6629 ]	GOslim_BP transport [GO:681 ]
403	Contig_Gammarus_90_50819_fr3	translation_frame:3 STOP:4 ANY(X):0 LONGEST:279 TOTAL_LENGTH:360 MULTIPLE_ORFs:4	PREDICTED: tryptophan 2,3-dioxygenase-like	Gammarus fossarum [Eukaryota]	Host	DB_metaP	0	0	0	0	38	35	13	12	41	42	17	18	0	0	0	0	11	11	7	7	16	14	9	9
404	Contig_Gammarus_90_194207_fr6	translation_frame:6 STOP:5 ANY(X):0 LONGEST:179 TOTAL_LENGTH:237 MULTIPLE_ORFs:6	PREDICTED: ATP synthase subunit gamma, mitochondrial-like	Gammarus fossarum [Eukaryota]	Host	DB_metaP	13	14	18	14	13	10	10	12	10	9	8	8	9	8	11	9	9	7	7	9	5	4	7	6
405	Contig_Gammarus_90_129693_fr6	translation_frame:6 STOP:18 ANY(X):0 LONGEST:205 TOTAL_LENGTH:459 MULTIPLE_ORFs:18	PREDICTED: ATP synthase subunit gamma, mitochondrial-like	Gammarus fossarum [Eukaryota]	Host	DB_metaP	6	5	4	4	2	3	7	7	1	2	5	5	4	3	3	3	1	1	4	4	1	1	3	3
406	Contig_Gammarus_90_428_fr1	translation_frame:1 STOP:7 ANY(X):0 LONGEST:366 TOTAL_LENGTH:722 MULTIPLE_ORFs:8	PREDICTED: neutral ceramidase-like	Gammarus fossarum [Eukaryota]	Host	DB_metaP	15	15	32	34	9	12	15	13	1	1	21	22	10	10	16	15	8	9	12	11	1	1	12	12
407	Contig_Gammarus_90_23674_fr2	translation_frame:2 STOP:3 ANY(X):0 LONGEST:110 TOTAL_LENGTH:131 MULTIPLE_ORFs:4	PREDICTED: macrophage migration inhibitory factor-like	Gammarus fossarum [Eukaryota]	Host	DB_metaP	20	20	21	24	8	7	14	16	11	11	17	14	9	10	9	10	5	6	9	9	7	6	8	8	GOslim_MF molecular_function [GO:3674 ]	GOslim_MF signal transducer activity [GO:4871 ]	GOslim_MF kinase activity [GO:1631 ]	GOslim_MF isomerase activity [GO:16853 ]	GOslim_MF enzyme binding [GO:19899 ]	GOslim_MF transmembrane transporter activity [GO:22857 ]	GOslim_BP immune system process [GO:2376 ]	GOslim_BP cellular protein modification process [GO:6464 ]	GOslim_BP lipid metabolic process [GO:6629 ]	GOslim_BP transport [GO:681 ]	GOslim_BP response to stress [GO:695 ]	GOslim_BP cell cycle [GO:749 ]	GOslim_BP signal transduction [GO:7165 ]	GOslim_BP aging [GO:7568 ]	GOslim_BP biological_process [GO:815 ]	GOslim_BP cell death [GO:8219 ]	GOslim_BP cell proliferation [GO:8283 ]	GOslim_BP biosynthetic process [GO:958 ]	GOslim_BP vesicle-mediated transport [GO:16192 ]
408	Contig_Gammarus_90_44148_fr5	translation_frame:5 STOP:15 ANY(X):0 LONGEST:281 TOTAL_LENGTH:826 MULTIPLE_ORFs:16	PREDICTED: succinate dehydrogenase [ubiquinone] flavoprotein subunit, mitochondrial-like	Gammarus fossarum [Eukaryota]	Host	DB_metaP	47	44	23	23	19	16	30	32	16	17	16	15	28	24	16	15	14	11	17	16	11	9	10	9	GOslim_MF molecular_function [GO:3674 ]	GOslim_MF DNA binding [GO:3677 ]	GOslim_MF RNA binding [GO:3723 ]	GOslim_MF structural constituent of ribosome [GO:3735 ]	GOslim_MF structural molecule activity [GO:5198 ]	GOslim_MF peptidase activity [GO:8233 ]	GOslim_MF lipid binding [GO:8289 ]	GOslim_MF oxidoreductase activity [GO:16491 ]	GOslim_MF transferase activity, transferring acyl groups [GO:16746 ]	GOslim_MF phosphatase activity [GO:16791 ]	GOslim_MF lyase activity [GO:16829 ]	GOslim_MF isomerase activity [GO:16853 ]	GOslim_MF ATPase activity [GO:16887 ]	GOslim_MF enzyme binding [GO:19899 ]	GOslim_MF enzyme regulator activity [GO:3234 ]	GOslim_MF ion binding [GO:43167 ]	GOslim_BP generation of precursor metabolites and energy [GO:691 ]	GOslim_BP DNA metabolic process [GO:6259 ]	GOslim_BP cellular protein modification process [GO:6464 ]
409	Contig_Gammarus_90_124454_fr1	translation_frame:1 STOP:12 ANY(X):0 LONGEST:194 TOTAL_LENGTH:375 MULTIPLE_ORFs:13	PREDICTED: probable splicing factor, arginine/serine-rich 6	Gammarus fossarum [Eukaryota]	Host	DB_metaP	20	15	10	10	30	28	13	8	8	8	6	6	11	8	7	7	10	9	6	4	6	6	4	4	GOslim_MF molecular_function [GO:3674 ]	GOslim_MF RNA binding [GO:3723 ]	GOslim_MF mRNA binding [GO:3729 ]	GOslim_MF helicase activity [GO:4386 ]	GOslim_MF kinase activity [GO:1631 ]	GOslim_MF enzyme binding [GO:19899 ]	GOslim_MF enzyme regulator activity [GO:3234 ]	GOslim_MF ion binding [GO:43167 ]	GOslim_BP reproduction [GO:3 ]	GOslim_BP DNA metabolic process [GO:6259 ]	GOslim_BP mRNA processing [GO:6397 ]	GOslim_BP lipid metabolic process [GO:6629 ]	GOslim_BP transport [GO:681 ]	GOslim_BP nucleocytoplasmic transport [GO:6913 ]	GOslim_BP biological_process [GO:815 ]	GOslim_BP biosynthetic process [GO:958 ]	GOslim_BP cell differentiation [GO:3154 ]	GOslim_BP cellular nitrogen compound metabolic process [GO:34641 ]	GOslim_BP anatomical structure development [GO:48856 ]
410	Contig_Gammarus_90_116584_fr3	translation_frame:3 STOP:12 ANY(X):0 LONGEST:298 TOTAL_LENGTH:590 MULTIPLE_ORFs:13	PREDICTED: T-complex protein 1 subunit zeta-like	Gammarus fossarum [Eukaryota]	Host	DB_metaP	35	34	25	26	46	36	26	23	18	18	13	8	18	18	15	13	21	17	15	15	9	9	8	5
411	Contig_Gammarus_90_4879_fr4	translation_frame:4 STOP:23 ANY(X):0 LONGEST:588 TOTAL_LENGTH:1203 MULTIPLE_ORFs:20	NAD(P) transhydrogenase beta subunit, partial	Gammarus fossarum [Eukaryota]	Host	DB_metaP	24	27	23	23	21	17	24	19	26	36	9	5	14	14	14	15	13	8	14	12	12	17	6	4
412	OZG06682.1	hypothetical protein FL82_01753, partial		Caenorhabditis remanei [Eukaryota]	Host	DB_metaP	4	3	4	2	1	1	5	5	4	6	2	1	2	1	2	1	1	1	2	2	2	2	2	1	GOslim_MF molecular_function [GO:3674 ]	GOslim_MF lipid binding [GO:8289 ]	GOslim_MF oxidoreductase activity [GO:16491 ]	GOslim_MF transmembrane transporter activity [GO:22857 ]	GOslim_MF ion binding [GO:43167 ]	GOslim_BP generation of precursor metabolites and energy [GO:691 ]	GOslim_BP transport [GO:681 ]	GOslim_BP biological_process [GO:815 ]	GOslim_BP cellular nitrogen compound metabolic process [GO:34641 ]	GOslim_BP small molecule metabolic process [GO:44281 ]	GOslim_BP cofactor metabolic process [GO:51186 ]	GOslim_BP transmembrane transport [GO:5585 ]	GOslim_CC cellular_component [GO:5575 ]	GOslim_CC mitochondrion [GO:5739 ]	GOslim_CC organelle [GO:43226]
413	Contig_Gammarus_90_51035_fr1	translation_frame:1 STOP:17 ANY(X):0 LONGEST:250 TOTAL_LENGTH:584 MULTIPLE_ORFs:18	PREDICTED: enoyl-CoA delta isomerase 2, mitochondrial-like	Gammarus fossarum [Eukaryota]	Host	DB_metaP	33	36	57	53	20	22	20	16	16	12	10	11	15	14	21	18	10	12	11	10	9	6	6	9
414	Contig_Gammarus_90_145450_fr3	translation_frame:3 STOP:5 ANY(X):0 LONGEST:214 TOTAL_LENGTH:253 MULTIPLE_ORFs:6	PREDICTED: 60S ribosomal protein L9-like	Gammarus fossarum [Eukaryota]	Host	DB_metaP	40	38	30	24	29	31	19	17	13	12	10	6	16	16	14	12	14	15	9	8	7	7	9	5
415	Contig_Gammarus_90_4212_fr2	translation_frame:2 STOP:4 ANY(X):0 LONGEST:793 TOTAL_LENGTH:808 MULTIPLE_ORFs:3	dynamin superfamily protein	Gammarus fossarum [Eukaryota]	Host	DB_metaP	30	29	33	32	16	11	9	8	14	14	1	3	20	18	20	19	11	10	7	7	8	10	1	2
416	Contig_Gammarus_90_18473_fr2	translation_frame:2 STOP:14 ANY(X):0 LONGEST:376 TOTAL_LENGTH:830 MULTIPLE_ORFs:14	PREDICTED: copine-8-like	Gammarus fossarum [Eukaryota]	Host	DB_metaP	4	4	0	0	4	4	36	34	39	34	28	22	4	3	0	0	4	4	18	18	19	17	14	13	GOslim_MF molecular_function [GO:3674 ]	GOslim_MF DNA binding [GO:3677 ]	GOslim_MF DNA binding transcription factor activity [GO:37 ]	GOslim_MF RNA binding [GO:3723 ]	GOslim_MF transcription factor binding [GO:8134 ]	GOslim_MF peptidase activity [GO:8233 ]	GOslim_MF lipid binding [GO:8289 ]	GOslim_MF kinase activity [GO:1631 ]	GOslim_MF phosphatase activity [GO:16791 ]	GOslim_MF ligase activity [GO:16874 ]	GOslim_MF ATPase activity [GO:16887 ]	GOslim_MF enzyme binding [GO:19899 ]	GOslim_MF transmembrane transporter activity [GO:22857 ]	GOslim_MF ion binding [GO:43167 ]	GOslim_BP cell morphogenesis [GO:92 ]	GOslim_BP immune system process [GO:2376 ]	GOslim_BP cellular protein modification process [GO:6464 ]	GOslim_BP lipid metabolic process [GO:6629 ]	GOslim_BP signal transduction [GO:7165 ]
417	Contig_Gammarus_90_144517_fr2	translation_frame:2 STOP:5 ANY(X):0 LONGEST:258 TOTAL_LENGTH:393 MULTIPLE_ORFs:6	PREDICTED: dolichyl-diphosphooligosaccharide--protein glycosyltransferase 48 kDa subunit-like isoform X1	Gammarus fossarum [Eukaryota]	Host	DB_metaP	16	18	18	18	16	18	17	14	9	9	7	8	8	9	10	9	8	10	8	7	5	6	5	5
418	Contig_Gammarus_90_42379_fr1	translation_frame:1 STOP:30 ANY(X):0 LONGEST:171 TOTAL_LENGTH:794 MULTIPLE_ORFs:28	peptidyl-prolyl cis-trans isomerase FKBP4	Gammarus fossarum [Eukaryota]	Host	DB_metaP	24	27	24	22	36	30	13	12	35	38	4	5	12	12	12	12	16	12	9	8	15	14	3	4
419	Contig_Gammarus_90_19159_fr3	translation_frame:3 STOP:7 ANY(X):0 LONGEST:222 TOTAL_LENGTH:293 MULTIPLE_ORFs:6	PREDICTED: alcohol dehydrogenase [NADP(+)]-like	Gammarus fossarum [Eukaryota]	Host	DB_metaP	9	11	25	31	13	13	19	19	26	29	16	19	5	6	13	16	8	7	13	10	12	13	9	11	GOslim_MF molecular_function [GO:3674 ]	GOslim_MF translation factor activity, RNA binding [GO:8135 ]	GOslim_MF kinase activity [GO:1631 ]	GOslim_MF oxidoreductase activity [GO:16491 ]	GOslim_MF ion binding [GO:43167 ]	GOslim_BP cellular protein modification process [GO:6464 ]	GOslim_BP biological_process [GO:815 ]
420	Contig_Gammarus_90_2043_fr3	translation_frame:3 STOP:3 ANY(X):0 LONGEST:378 TOTAL_LENGTH:406 MULTIPLE_ORFs:4	PREDICTED: uncharacterized protein LOC108682944	Gammarus fossarum [Eukaryota]	Host	DB_metaP	55	60	39	46	31	25	2	2	1	2	1	1	24	25	17	16	15	10	2	2	1	1	1	1
421	Contig_Gammarus_90_4225_fr6	translation_frame:6 STOP:17 ANY(X):0 LONGEST:338 TOTAL_LENGTH:574 MULTIPLE_ORFs:16	PREDICTED: probable cytochrome P450 49a1	Gammarus fossarum [Eukaryota]	Host	DB_metaP	29	27	73	69	24	21	5	0	5	5	7	5	17	17	25	25	11	10	5	0	4	5	5	4
422	Contig_Gammarus_90_131160_fr3	translation_frame:3 STOP:3 ANY(X):0 LONGEST:192 TOTAL_LENGTH:319 MULTIPLE_ORFs:4	PREDICTED: gamma-interferon-inducible lysosomal thiol reductase-like	Gammarus fossarum [Eukaryota]	Host	DB_metaP	13	14	11	8	3	3	16	21	4	4	13	14	5	6	5	4	2	2	6	6	2	2	5	5
423	Contig_Gammarus_90_889_fr6	translation_frame:6 STOP:26 ANY(X):0 LONGEST:424 TOTAL_LENGTH:817 MULTIPLE_ORFs:27	PREDICTED: carnitine O-palmitoyltransferase 2, mitochondrial-like	Gammarus fossarum [Eukaryota]	Host	DB_metaP	41	44	27	30	32	25	28	30	5	3	13	12	23	22	16	20	19	17	17	19	5	3	10	9
424	Contig_Gammarus_90_558_fr6	translation_frame:6 STOP:8 ANY(X):0 LONGEST:152 TOTAL_LENGTH:232 MULTIPLE_ORFs:9	PREDICTED: 60S ribosomal protein L11-like	Gammarus fossarum [Eukaryota]	Host	DB_metaP	25	22	22	24	29	23	14	14	13	14	8	7	11	10	11	11	12	12	9	9	8	9	7	6
425	Contig_Gammarus_90_150618_fr3	translation_frame:3 STOP:24 ANY(X):0 LONGEST:310 TOTAL_LENGTH:720 MULTIPLE_ORFs:24	PREDICTED: mitochondrial carrier homolog 2-like	Gammarus fossarum [Eukaryota]	Host	DB_metaP	20	21	17	18	12	10	32	29	24	23	17	13	10	10	9	10	9	8	12	10	9	9	9	7
426	Contig_Gammarus_90_106452_fr1	translation_frame:1 STOP:5 ANY(X):0 LONGEST:220 TOTAL_LENGTH:326 MULTIPLE_ORFs:6	PREDICTED: glutathione S-transferase 1-like	Gammarus fossarum [Eukaryota]	Host	DB_metaP	50	55	71	65	30	24	9	8	3	3	7	7	24	23	28	26	16	13	7	8	2	2	7	6
427	Contig_Gammarus_90_842_fr4	translation_frame:4 STOP:4 ANY(X):0 LONGEST:625 TOTAL_LENGTH:656 MULTIPLE_ORFs:4	Multidrug resistance-associated protein 1	Gammarus fossarum [Eukaryota]	Host	DB_metaP	41	48	37	31	39	27	13	10	33	24	0	2	26	25	20	17	28	22	9	8	21	16	0	2	GOslim_MF molecular_function [GO:3674 ]	GOslim_MF signal transducer activity [GO:4871 ]	GOslim_MF kinase activity [GO:1631 ]	GOslim_MF oxidoreductase activity [GO:16491 ]	GOslim_MF ligase activity [GO:16874 ]	GOslim_MF ATPase activity [GO:16887 ]	GOslim_MF transmembrane transporter activity [GO:22857 ]	GOslim_MF ion binding [GO:43167 ]	GOslim_BP immune system process [GO:2376 ]	GOslim_BP circulatory system process [GO:313 ]	GOslim_BP cellular protein modification process [GO:6464 ]	GOslim_BP lipid metabolic process [GO:6629 ]	GOslim_BP sulfur compound metabolic process [GO:679 ]	GOslim_BP transport [GO:681 ]	GOslim_BP response to stress [GO:695 ]	GOslim_BP cytoskeleton organization [GO:71 ]	GOslim_BP signal transduction [GO:7165 ]	GOslim_BP cell-cell signaling [GO:7267 ]	GOslim_BP aging [GO:7568 ]
428	Contig_Gammarus_90_1623_fr6	translation_frame:6 STOP:8 ANY(X):0 LONGEST:606 TOTAL_LENGTH:694 MULTIPLE_ORFs:9	PREDICTED: LOW QUALITY PROTEIN: multidrug resistance-associated protein 1-like, partial	Gammarus fossarum [Eukaryota]	Host	DB_metaP	13	12	10	12	10	9	3	2	10	8	0	1	8	6	6	6	6	5	3	2	5	4	0	1
429	Contig_Gammarus_90_642_fr5	translation_frame:5 STOP:14 ANY(X):0 LONGEST:242 TOTAL_LENGTH:405 MULTIPLE_ORFs:14	myophilin	Gammarus fossarum [Eukaryota]	Host	DB_metaP	9	8	6	4	10	12	25	21	22	25	14	11	8	8	6	4	10	12	14	14	14	15	11	10
430	Contig_Gammarus_90_25413_fr4	translation_frame:4 STOP:3 ANY(X):0 LONGEST:504 TOTAL_LENGTH:528 MULTIPLE_ORFs:4	serine hydroxymethyltransferase, mitochondrial-like	Gammarus fossarum [Eukaryota]	Host	DB_metaP	17	20	20	18	19	25	12	13	8	5	5	2	10	12	12	13	11	13	7	9	7	5	4	2	GOslim_MF molecular_function [GO:3674 ]	GOslim_MF DNA binding [GO:3677 ]	GOslim_MF RNA binding [GO:3723 ]	GOslim_MF mRNA binding [GO:3729 ]	GOslim_MF GTPase activity [GO:3924 ]	GOslim_MF signal transducer activity [GO:4871 ]	GOslim_MF methyltransferase activity [GO:8168 ]	GOslim_MF peptidase activity [GO:8233 ]	GOslim_MF lyase activity [GO:16829 ]	GOslim_MF isomerase activity [GO:16853 ]	GOslim_MF ATPase activity [GO:16887 ]	GOslim_MF ion binding [GO:43167 ]	GOslim_BP immune system process [GO:2376 ]	GOslim_BP generation of precursor metabolites and energy [GO:691 ]	GOslim_BP DNA metabolic process [GO:6259 ]	GOslim_BP cellular protein modification process [GO:6464 ]	GOslim_BP cellular amino acid metabolic process [GO:652 ]	GOslim_BP response to stress [GO:695 ]	GOslim_BP signal transduction [GO:7165 ]
431	Contig_Gammarus_90_121924_fr5	translation_frame:5 STOP:8 ANY(X):0 LONGEST:212 TOTAL_LENGTH:349 MULTIPLE_ORFs:7	PREDICTED: ATP synthase subunit d, mitochondrial-like	Gammarus fossarum [Eukaryota]	Host	DB_metaP	14	16	12	18	11	10	13	15	9	7	11	9	6	8	6	8	7	6	8	9	5	6	7	7
432	Contig_Gammarus_90_57794_fr6	translation_frame:6 STOP:0 ANY(X):0 LONGEST:136 TOTAL_LENGTH:136 SINGLE_ORF:1	PREDICTED: epidermal retinol dehydrogenase 2-like	Gammarus fossarum [Eukaryota]	Host	DB_metaP	23	24	27	19	13	13	6	6	5	6	2	3	6	6	5	6	5	4	4	4	4	4	2	3
433	XP_018012343.1	PREDICTED: dystonin-like isoform X1		Hyalella azteca [Eukaryota]	Host	DB_metaP	3	3	3	4	4	1	64	42	116	90	9	9	3	3	3	4	4	1	50	29	61	49	8	7	GOslim_MF molecular_function [GO:3674 ]	GOslim_MF RNA binding [GO:3723 ]	GOslim_MF signal transducer activity [GO:4871 ]	GOslim_MF cytoskeletal protein binding [GO:892 ]	GOslim_MF phosphatase activity [GO:16791 ]	GOslim_MF ATPase activity [GO:16887 ]	GOslim_MF ion binding [GO:43167 ]	GOslim_BP reproduction [GO:3 ]	GOslim_BP cell morphogenesis [GO:92 ]	GOslim_BP cellular protein modification process [GO:6464 ]	GOslim_BP protein targeting [GO:665 ]	GOslim_BP transport [GO:681 ]	GOslim_BP response to stress [GO:695 ]	GOslim_BP cytoskeleton organization [GO:71 ]	GOslim_BP cell adhesion [GO:7155 ]	GOslim_BP signal transduction [GO:7165 ]	GOslim_BP cell-cell signaling [GO:7267 ]	GOslim_BP biological_process [GO:815 ]	GOslim_BP embryo development [GO:979 ]
434	Contig_Gammarus_90_2446_fr5	translation_frame:5 STOP:27 ANY(X):0 LONGEST:339 TOTAL_LENGTH:977 MULTIPLE_ORFs:27	PREDICTED: glycine N-methyltransferase-like	Gammarus fossarum [Eukaryota]	Host	DB_metaP	29	33	35	39	12	11	1	1	2	2	1	1	12	12	12	14	8	9	1	1	2	2	1	1
435	Contig_Gammarus_90_3914_fr3	translation_frame:3 STOP:8 ANY(X):0 LONGEST:352 TOTAL_LENGTH:490 MULTIPLE_ORFs:9	PREDICTED: ester hydrolase C11orf54 homolog	Gammarus fossarum [Eukaryota]	Host	DB_metaP	23	23	30	22	7	5	6	6	1	2	5	4	11	9	12	10	5	3	4	5	1	2	5	4
436	Contig_Gammarus_90_146201_fr3	translation_frame:3 STOP:1 ANY(X):0 LONGEST:104 TOTAL_LENGTH:115 MULTIPLE_ORFs:2	cold-shock protein	Gammarus fossarum [Eukaryota]	Host	DB_metaP	10	9	8	10	12	11	4	5	13	10	6	4	2	3	2	2	2	2	2	2	2	2	2	2
437	Contig_Gammarus_90_99873_fr4	translation_frame:4 STOP:7 ANY(X):0 LONGEST:252 TOTAL_LENGTH:495 MULTIPLE_ORFs:8	PREDICTED: cytochrome b5-related protein-like	Gammarus fossarum [Eukaryota]	Host	DB_metaP	49	39	61	51	39	28	0	0	2	1	0	0	16	16	23	19	14	13	0	0	1	1	0	0
438	Contig_Gammarus_90_181483_fr2	translation_frame:2 STOP:1 ANY(X):0 LONGEST:136 TOTAL_LENGTH:217 MULTIPLE_ORFs:2	histone H1-delta-like	Gammarus fossarum [Eukaryota]	Host	DB_metaP	15	14	11	10	18	14	48	42	52	50	29	30	7	8	7	7	9	9	16	13	14	13	11	9
439	Contig_Gammarus_90_664_fr2	translation_frame:2 STOP:6 ANY(X):0 LONGEST:172 TOTAL_LENGTH:538 MULTIPLE_ORFs:7	PREDICTED: cystathionine beta-synthase-like	Gammarus fossarum [Eukaryota]	Host	DB_metaP	51	53	71	70	25	26	6	3	5	4	1	1	22	22	24	21	16	13	5	3	3	3	1	1	GOslim_MF molecular_function [GO:3674 ]	GOslim_MF RNA binding [GO:3723 ]	GOslim_MF nuclease activity [GO:4518 ]	GOslim_MF signal transducer activity [GO:4871 ]	GOslim_MF kinase activity [GO:1631 ]	GOslim_MF oxidoreductase activity [GO:16491 ]	GOslim_MF lyase activity [GO:16829 ]	GOslim_MF enzyme binding [GO:19899 ]	GOslim_MF ion binding [GO:43167 ]	GOslim_BP reproduction [GO:3 ]	GOslim_BP circulatory system process [GO:313 ]	GOslim_BP mRNA processing [GO:6397 ]	GOslim_BP cellular protein modification process [GO:6464 ]	GOslim_BP cellular amino acid metabolic process [GO:652 ]	GOslim_BP sulfur compound metabolic process [GO:679 ]	GOslim_BP transport [GO:681 ]	GOslim_BP response to stress [GO:695 ]	GOslim_BP signal transduction [GO:7165 ]	GOslim_BP aging [GO:7568 ]
440	Contig_Gammarus_90_3389_fr2	translation_frame:2 STOP:0 ANY(X):0 LONGEST:586 TOTAL_LENGTH:586 SINGLE_ORF:1	PREDICTED: coatomer subunit alpha-like isoform X2	Gammarus fossarum [Eukaryota]	Host	DB_metaP	37	39	53	45	42	35	30	24	29	24	13	11	23	22	27	24	26	24	16	14	15	14	9	7	GOslim_MF molecular_function [GO:3674 ]	GOslim_MF DNA binding [GO:3677 ]	GOslim_MF nuclease activity [GO:4518 ]	GOslim_MF signal transducer activity [GO:4871 ]	GOslim_MF structural molecule activity [GO:5198 ]	GOslim_MF kinase activity [GO:1631 ]	GOslim_MF oxidoreductase activity [GO:16491 ]	GOslim_MF ligase activity [GO:16874 ]	GOslim_MF ion binding [GO:43167 ]	GOslim_BP reproduction [GO:3 ]	GOslim_BP cell morphogenesis [GO:92 ]	GOslim_BP DNA metabolic process [GO:6259 ]	GOslim_BP cellular protein modification process [GO:6464 ]	GOslim_BP transport [GO:681 ]	GOslim_BP response to stress [GO:695 ]	GOslim_BP cell cycle [GO:749 ]	GOslim_BP signal transduction [GO:7165 ]	GOslim_BP biological_process [GO:815 ]	GOslim_BP vesicle-mediated transport [GO:16192 ]
441	Contig_Gammarus_90_4888_fr3	translation_frame:3 STOP:2 ANY(X):0 LONGEST:429 TOTAL_LENGTH:622 MULTIPLE_ORFs:3	coatomer subunit beta' isoform X1	Gammarus fossarum [Eukaryota]	Host	DB_metaP	21	25	23	23	26	26	20	17	14	17	9	7	14	16	15	12	19	16	11	11	8	10	7	5
442	Contig_Gammarus_90_98565_fr6	translation_frame:6 STOP:2 ANY(X):0 LONGEST:420 TOTAL_LENGTH:472 MULTIPLE_ORFs:3	PREDICTED: thioredoxin domain-containing protein 5-like	Gammarus fossarum [Eukaryota]	Host	DB_metaP	40	32	42	42	32	39	7	7	16	16	3	3	16	15	18	15	11	14	3	3	8	9	2	2
443	Contig_Gammarus_90_1403_fr3	translation_frame:3 STOP:8 ANY(X):0 LONGEST:164 TOTAL_LENGTH:296 MULTIPLE_ORFs:9	PREDICTED: 60S ribosomal protein L7-like	Gammarus fossarum [Eukaryota]	Host	DB_metaP	53	55	41	41	46	41	22	25	19	16	9	10	21	20	16	14	13	13	13	13	9	8	8	10
444	Contig_Gammarus_90_18185_fr6	translation_frame:6 STOP:17 ANY(X):0 LONGEST:146 TOTAL_LENGTH:377 MULTIPLE_ORFs:18	PREDICTED: profilin-like	Gammarus fossarum [Eukaryota]	Host	DB_metaP	8	9	7	7	4	6	5	7	12	11	5	5	3	2	2	2	1	2	3	3	3	3	3	2
445	Contig_Gammarus_90_3728_fr4	translation_frame:4 STOP:12 ANY(X):0 LONGEST:302 TOTAL_LENGTH:613 MULTIPLE_ORFs:12	N-acetyl-beta-D-glucosaminidase	Gammarus fossarum [Eukaryota]	Host	DB_metaP	24	21	33	35	27	26	16	15	5	8	30	27	10	8	12	12	11	10	9	8	3	4	11	11
446	XP_013095006.1	PREDICTED: beta-hexosaminidase subunit alpha-like		Biomphalaria glabrata [Eukaryota]	Host	DB_metaP	1	1	2	1	0	0	0	0	0	0	0	0	1	1	1	1	0	0	0	0	0	0	0	0	GOslim_MF molecular_function [GO:3674 ]	GOslim_MF kinase activity [GO:1631 ]	GOslim_MF transferase activity, transferring glycosyl groups [GO:16757 ]	GOslim_MF hydrolase activity, acting on glycosyl bonds [GO:16798 ]	GOslim_BP reproduction [GO:3 ]	GOslim_BP cell morphogenesis [GO:92 ]	GOslim_BP immune system process [GO:2376 ]	GOslim_BP carbohydrate metabolic process [GO:5975 ]	GOslim_BP lipid metabolic process [GO:6629 ]	GOslim_BP sulfur compound metabolic process [GO:679 ]	GOslim_BP biological_process [GO:815 ]	GOslim_BP catabolic process [GO:956 ]	GOslim_BP biosynthetic process [GO:958 ]	GOslim_BP vesicle-mediated transport [GO:16192 ]	GOslim_BP cell differentiation [GO:3154 ]	GOslim_BP cellular nitrogen compound metabolic process [GO:34641 ]	GOslim_BP locomotion [GO:411 ]	GOslim_BP homeostatic process [GO:42592 ]	GOslim_BP small molecule metabolic process [GO:44281 ]
447	Contig_Gammarus_90_379_fr5	translation_frame:5 STOP:22 ANY(X):0 LONGEST:1258 TOTAL_LENGTH:1924 MULTIPLE_ORFs:22	bifunctional glutamate/proline--tRNA ligase-like	Gammarus fossarum [Eukaryota]	Host	DB_metaP	31	27	23	24	20	16	12	11	15	14	3	4	19	17	14	16	15	11	9	7	10	11	3	2
448	Contig_Gammarus_90_3889_fr2	translation_frame:2 STOP:5 ANY(X):0 LONGEST:185 TOTAL_LENGTH:325 MULTIPLE_ORFs:6	PREDICTED: 40S ribosomal protein SA-like isoform X2	Gammarus fossarum [Eukaryota]	Host	DB_metaP	21	19	21	23	28	27	17	19	5	5	9	10	10	9	10	12	12	10	9	9	2	2	5	6
449	Contig_Gammarus_90_98980_fr4	translation_frame:4 STOP:4 ANY(X):0 LONGEST:153 TOTAL_LENGTH:283 MULTIPLE_ORFs:5	PREDICTED: protein l(2)37Cc-like	Gammarus fossarum [Eukaryota]	Host	DB_metaP	28	28	21	23	23	19	25	21	11	14	12	13	15	16	14	15	14	11	15	13	9	9	9	10	GOslim_MF molecular_function [GO:3674 ]	GOslim_MF DNA binding [GO:3677 ]	GOslim_MF DNA binding transcription factor activity [GO:37 ]	GOslim_MF RNA binding [GO:3723 ]	GOslim_MF signal transducer activity [GO:4871 ]	GOslim_MF translation factor activity, RNA binding [GO:8135 ]	GOslim_MF peptidase activity [GO:8233 ]	GOslim_MF oxidoreductase activity [GO:16491 ]	GOslim_MF hydrolase activity, acting on glycosyl bonds [GO:16798 ]	GOslim_MF lyase activity [GO:16829 ]	GOslim_MF ligase activity [GO:16874 ]	GOslim_MF enzyme binding [GO:19899 ]	GOslim_MF ion binding [GO:43167 ]	GOslim_BP reproduction [GO:3 ]	GOslim_BP immune system process [GO:2376 ]	GOslim_BP carbohydrate metabolic process [GO:5975 ]	GOslim_BP generation of precursor metabolites and energy [GO:691 ]	GOslim_BP DNA metabolic process [GO:6259 ]	GOslim_BP mRNA processing [GO:6397 ]
450	Contig_Gammarus_90_18001_fr1	translation_frame:1 STOP:22 ANY(X):0 LONGEST:49 TOTAL_LENGTH:435 MULTIPLE_ORFs:21	transglutaminase family protein	Gammarus fossarum [Eukaryota]	Host	DB_metaP	3	3	2	2	1	1	4	4	4	3	5	6	1	1	1	1	1	1	1	1	1	1	1	2
451	Contig_Gammarus_90_18761_fr6	translation_frame:6 STOP:25 ANY(X):0 LONGEST:250 TOTAL_LENGTH:867 MULTIPLE_ORFs:26	PREDICTED: uncharacterized protein LOC108682892	Gammarus fossarum [Eukaryota]	Host	DB_metaP	18	20	30	31	28	24	18	16	4	3	25	30	6	7	9	9	8	5	8	7	3	3	10	10
452	Contig_Gammarus_90_20975_fr4	translation_frame:4 STOP:0 ANY(X):0 LONGEST:133 TOTAL_LENGTH:133 SINGLE_ORF:1	myosin light chain 1	Gammarus fossarum [Eukaryota]	Host	DB_metaP	2	3	2	3	4	6	15	16	22	17	36	32	2	2	2	2	3	3	8	8	8	7	9	9
453	Contig_Gammarus_90_7169_fr4	translation_frame:4 STOP:0 ANY(X):0 LONGEST:528 TOTAL_LENGTH:528 SINGLE_ORF:1	transglutaminase	Gammarus fossarum [Eukaryota]	Host	DB_metaP	15	13	2	1	21	18	8	12	5	7	31	30	9	11	1	1	11	10	5	9	4	5	16	16
454	Contig_Gammarus_90_20951_fr1	translation_frame:1 STOP:18 ANY(X):0 LONGEST:269 TOTAL_LENGTH:556 MULTIPLE_ORFs:12	PREDICTED: calnexin-like	Gammarus fossarum [Eukaryota]	Host	DB_metaP	21	18	18	21	26	21	22	21	21	22	15	15	9	9	9	9	8	8	9	9	9	8	8	8
455	Contig_Gammarus_90_169627_fr5	translation_frame:5 STOP:0 ANY(X):0 LONGEST:142 TOTAL_LENGTH:142 SINGLE_ORF:1	C-type lectin	Gammarus fossarum [Eukaryota]	Host	DB_metaP	3	3	7	9	2	4	3	3	3	4	9	8	2	2	2	2	1	2	2	2	2	2	2	2
456	XP_018006433.1	PREDICTED: moesin/ezrin/radixin homolog 1-like isoform X1		Hyalella azteca [Eukaryota]	Host	DB_metaP	17	20	11	10	20	18	46	34	49	51	29	23	10	10	7	6	11	10	24	18	18	20	13	13	GOslim_MF molecular_function [GO:3674 ]	GOslim_MF DNA binding transcription factor activity [GO:37 ]	GOslim_MF RNA binding [GO:3723 ]	GOslim_MF GTPase activity [GO:3924 ]	GOslim_MF signal transducer activity [GO:4871 ]	GOslim_MF structural molecule activity [GO:5198 ]	GOslim_MF cytoskeletal protein binding [GO:892 ]	GOslim_MF kinase activity [GO:1631 ]	GOslim_MF enzyme binding [GO:19899 ]	GOslim_MF enzyme regulator activity [GO:3234 ]	GOslim_MF ion binding [GO:43167 ]	GOslim_BP cell morphogenesis [GO:92 ]	GOslim_BP immune system process [GO:2376 ]	GOslim_BP cellular protein modification process [GO:6464 ]	GOslim_BP transport [GO:681 ]	GOslim_BP response to stress [GO:695 ]	GOslim_BP cytoskeleton organization [GO:71 ]	GOslim_BP cell cycle [GO:749 ]	GOslim_BP cell adhesion [GO:7155 ]
457	Contig_Gammarus_90_31117_fr6	translation_frame:6 STOP:8 ANY(X):0 LONGEST:175 TOTAL_LENGTH:463 MULTIPLE_ORFs:9	PREDICTED: phytanoyl-CoA dioxygenase domain-containing protein 1 homolog	Gammarus fossarum [Eukaryota]	Host	DB_metaP	61	61	43	51	20	21	6	5	0	0	0	0	19	17	14	15	8	7	5	4	0	0	0	0
458	XP_018011116.1	PREDICTED: troponin I-like isoform X1		Hyalella azteca [Eukaryota]	Host	DB_metaP	1	2	1	2	4	3	49	48	25	23	70	66	1	2	1	2	4	3	15	14	13	12	21	20	GOslim_MF molecular_function [GO:3674 ]	GOslim_MF cytoskeletal protein binding [GO:892 ]	GOslim_MF ion binding [GO:43167 ]	GOslim_BP reproduction [GO:3 ]	GOslim_BP circulatory system process [GO:313 ]	GOslim_BP cytoskeleton organization [GO:71 ]	GOslim_BP biological_process [GO:815 ]	GOslim_BP embryo development [GO:979 ]	GOslim_BP cellular component assembly [GO:2267 ]	GOslim_BP cell differentiation [GO:3154 ]	GOslim_BP locomotion [GO:411 ]	GOslim_BP homeostatic process [GO:42592 ]	GOslim_BP anatomical structure formation involved in morphogenesis [GO:48646 ]	GOslim_BP anatomical structure development [GO:48856 ]	GOslim_CC cellular_component [GO:5575 ]	GOslim_CC cell [GO:5623 ]	GOslim_CC nucleus [GO:5634 ]	GOslim_CC cytoplasm [GO:5737 ]	GOslim_CC cytoskeleton [GO:5856 ]
459	Contig_Gammarus_90_85980_fr2	translation_frame:2 STOP:0 ANY(X):0 LONGEST:55 TOTAL_LENGTH:55 SINGLE_ORF:1	PREDICTED: basement membrane-specific heparan sulfate proteoglycan core protein-like	Gammarus fossarum [Eukaryota]	Host	DB_metaP	3	6	2	2	8	7	14	14	7	7	9	11	2	2	2	2	2	2	2	2	2	2	2	2
460	Contig_Gammarus_90_3157_fr1	translation_frame:1 STOP:48 ANY(X):0 LONGEST:828 TOTAL_LENGTH:1630 MULTIPLE_ORFs:46	sodium-calcium exchanger	Gammarus fossarum [Eukaryota]	Host	DB_metaP	0	0	0	0	0	0	0	0	7	9	89	77	0	0	0	0	0	0	0	0	4	3	26	24
461	XP_018019356.1	PREDICTED: ras-like GTP-binding protein Rho1		Hyalella azteca [Eukaryota]	Host	DB_metaP	17	18	12	9	15	15	22	22	18	19	19	20	7	9	7	6	7	7	10	10	8	9	10	9	GOslim_MF molecular_function [GO:3674 ]	GOslim_MF DNA binding [GO:3677 ]	GOslim_MF DNA binding transcription factor activity [GO:37 ]	GOslim_MF GTPase activity [GO:3924 ]	GOslim_MF signal transducer activity [GO:4871 ]	GOslim_MF cytoskeletal protein binding [GO:892 ]	GOslim_MF peptidase activity [GO:8233 ]	GOslim_MF kinase activity [GO:1631 ]	GOslim_MF oxidoreductase activity [GO:16491 ]	GOslim_MF phosphatase activity [GO:16791 ]	GOslim_MF ligase activity [GO:16874 ]	GOslim_MF enzyme binding [GO:19899 ]	GOslim_MF ion binding [GO:43167 ]	GOslim_BP reproduction [GO:3 ]	GOslim_BP cell morphogenesis [GO:92 ]	GOslim_BP immune system process [GO:2376 ]	GOslim_BP circulatory system process [GO:313 ]	GOslim_BP carbohydrate metabolic process [GO:5975 ]	GOslim_BP generation of precursor metabolites and energy [GO:691 ]
462	Contig_Gammarus_90_169712_fr3	translation_frame:3 STOP:14 ANY(X):0 LONGEST:56 TOTAL_LENGTH:219 MULTIPLE_ORFs:14	PREDICTED: zinc metalloproteinase nas-4-like	Gammarus fossarum [Eukaryota]	Host	DB_metaP	9	9	11	10	1	1	10	10	4	5	15	13	1	1	1	1	1	1	1	1	1	1	1	1
463	Contig_Gammarus_90_3010_fr5	translation_frame:5 STOP:22 ANY(X):0 LONGEST:295 TOTAL_LENGTH:703 MULTIPLE_ORFs:22	PREDICTED: F-actin-capping protein subunit alpha-like	Gammarus fossarum [Eukaryota]	Host	DB_metaP	13	14	11	10	12	11	13	10	17	13	8	5	8	7	8	8	8	6	8	8	9	7	7	4
464	Contig_Gammarus_90_13514_fr3	translation_frame:3 STOP:15 ANY(X):0 LONGEST:385 TOTAL_LENGTH:954 MULTIPLE_ORFs:15	PREDICTED: hemocytin-like	Gammarus fossarum [Eukaryota]	Host	DB_metaP	65	58	0	0	0	0	45	32	0	0	1	1	21	22	0	0	0	0	20	19	0	0	1	1
465	Contig_Gammarus_90_89465_fr3	translation_frame:3 STOP:8 ANY(X):0 LONGEST:225 TOTAL_LENGTH:416 MULTIPLE_ORFs:9	PREDICTED: 3-hydroxybutyrate dehydrogenase type 2-like	Gammarus fossarum [Eukaryota]	Host	DB_metaP	30	33	28	25	12	15	0	0	0	0	0	0	12	12	10	11	9	10	0	0	0	0	0	0
466	Contig_Gammarus_90_115583_fr3	translation_frame:3 STOP:3 ANY(X):0 LONGEST:399 TOTAL_LENGTH:480 MULTIPLE_ORFs:4	PREDICTED: pyruvate dehydrogenase E1 component subunit beta, mitochondrial-like	Gammarus fossarum [Eukaryota]	Host	DB_metaP	12	13	16	16	9	12	12	19	6	5	7	7	7	7	7	6	6	8	6	9	4	4	5	6
467	Contig_Gammarus_90_162_fr6	translation_frame:6 STOP:10 ANY(X):0 LONGEST:428 TOTAL_LENGTH:510 MULTIPLE_ORFs:11	PREDICTED: diacylglycerol O-acyltransferase 1-like	Gammarus fossarum [Eukaryota]	Host	DB_metaP	36	33	29	24	14	13	14	8	2	2	2	2	10	10	10	9	7	7	8	5	2	2	2	1
468	Contig_Gammarus_90_34262_fr3	translation_frame:3 STOP:3 ANY(X):0 LONGEST:207 TOTAL_LENGTH:240 MULTIPLE_ORFs:4	PREDICTED: 60S ribosomal protein L10a-like isoform X1	Gammarus fossarum [Eukaryota]	Host	DB_metaP	19	17	13	14	22	20	19	20	9	12	7	7	8	8	6	7	9	8	6	6	5	5	4	3	GOslim_MF transcription factor activity, protein binding [GO:988 ]	GOslim_MF molecular_function [GO:3674 ]	GOslim_MF DNA binding [GO:3677 ]	GOslim_MF RNA binding [GO:3723 ]	GOslim_MF structural constituent of ribosome [GO:3735 ]	GOslim_MF structural molecule activity [GO:5198 ]	GOslim_MF transcription factor binding [GO:8134 ]	GOslim_MF peptidase activity [GO:8233 ]	GOslim_MF oxidoreductase activity [GO:16491 ]	GOslim_MF phosphatase activity [GO:16791 ]	GOslim_MF ligase activity [GO:16874 ]	GOslim_MF ion binding [GO:43167 ]	GOslim_BP generation of precursor metabolites and energy [GO:691 ]	GOslim_BP cellular protein modification process [GO:6464 ]	GOslim_BP protein targeting [GO:665 ]	GOslim_BP biological_process [GO:815 ]	GOslim_BP biosynthetic process [GO:958 ]	GOslim_BP cellular nitrogen compound metabolic process [GO:34641 ]	GOslim_BP nucleobase-containing compound catabolic process [GO:34655 ]
469	Contig_Gammarus_90_15174_fr1	translation_frame:1 STOP:4 ANY(X):0 LONGEST:229 TOTAL_LENGTH:333 MULTIPLE_ORFs:4	PREDICTED: keratin-associated protein 16-1-like	Gammarus fossarum [Eukaryota]	Host	DB_metaP	9	10	10	8	6	6	20	23	11	12	13	11	4	4	4	4	2	2	6	4	3	4	3	4
470	Contig_Gammarus_90_112675_fr2	translation_frame:2 STOP:1 ANY(X):0 LONGEST:325 TOTAL_LENGTH:379 MULTIPLE_ORFs:2	dehydrogenase/reductase SDR family member 12	Gammarus fossarum [Eukaryota]	Host	DB_metaP	25	25	27	20	22	22	20	18	7	9	5	6	10	9	10	10	11	11	10	8	5	6	4	5
471	Contig_Gammarus_90_2697_fr5	translation_frame:5 STOP:11 ANY(X):0 LONGEST:223 TOTAL_LENGTH:519 MULTIPLE_ORFs:12	PREDICTED: N-acetylneuraminate lyase-like	Gammarus fossarum [Eukaryota]	Host	DB_metaP	19	19	16	13	11	9	1	2	0	0	1	1	9	10	8	8	7	5	1	2	0	0	1	1
472	Contig_Gammarus_90_415_fr4	translation_frame:4 STOP:32 ANY(X):0 LONGEST:396 TOTAL_LENGTH:887 MULTIPLE_ORFs:28	cytochrome P450 epoxidase-like protein	Gammarus fossarum [Eukaryota]	Host	DB_metaP	40	38	62	62	11	10	0	0	0	0	0	0	14	13	19	17	8	7	0	0	0	0	0	0
473	Contig_Gammarus_90_215444_fr1	translation_frame:1 STOP:2 ANY(X):0 LONGEST:183 TOTAL_LENGTH:253 MULTIPLE_ORFs:3	PREDICTED: S-adenosylmethionine synthase-like isoform X2	Gammarus fossarum [Eukaryota]	Host	DB_metaP	32	31	54	49	32	29	11	12	10	10	8	7	15	13	15	15	13	14	6	7	5	5	6	5	GOslim_MF molecular_function [GO:3674 ]	GOslim_MF GTPase activity [GO:3924 ]	GOslim_MF kinase activity [GO:1631 ]	GOslim_MF transferase activity, transferring alkyl or aryl (other than methyl) groups [GO:16765 ]	GOslim_MF transmembrane transporter activity [GO:22857 ]	GOslim_MF enzyme regulator activity [GO:3234 ]	GOslim_MF ion binding [GO:43167 ]	GOslim_BP DNA metabolic process [GO:6259 ]	GOslim_BP cellular protein modification process [GO:6464 ]	GOslim_BP cellular amino acid metabolic process [GO:652 ]	GOslim_BP sulfur compound metabolic process [GO:679 ]	GOslim_BP signal transduction [GO:7165 ]	GOslim_BP biological_process [GO:815 ]	GOslim_BP catabolic process [GO:956 ]	GOslim_BP biosynthetic process [GO:958 ]	GOslim_BP cell differentiation [GO:3154 ]	GOslim_BP small molecule metabolic process [GO:44281 ]	GOslim_BP anatomical structure development [GO:48856 ]	GOslim_BP cofactor metabolic process [GO:51186 ]
474	Contig_Gammarus_90_109189_fr5	translation_frame:5 STOP:5 ANY(X):0 LONGEST:108 TOTAL_LENGTH:157 MULTIPLE_ORFs:5	PREDICTED: 60S ribosomal protein L24-like	Gammarus fossarum [Eukaryota]	Host	DB_metaP	15	15	14	15	7	10	10	9	5	5	6	4	4	4	4	4	4	4	4	4	3	3	4	4
475	Contig_Gammarus_90_72711_fr3	translation_frame:3 STOP:6 ANY(X):0 LONGEST:65 TOTAL_LENGTH:173 MULTIPLE_ORFs:6	60S ribosomal protein L24	Gammarus fossarum [Eukaryota]	Host	DB_metaP	3	1	0	1	0	0	0	1	0	0	0	0	2	1	0	1	0	0	0	1	0	0	0	0
476	Contig_Gammarus_90_46484_fr3	translation_frame:3 STOP:23 ANY(X):0 LONGEST:79 TOTAL_LENGTH:328 MULTIPLE_ORFs:20	PREDICTED: transmembrane protease serine 9-like	Gammarus fossarum [Eukaryota]	Host	DB_metaP	6	5	6	5	2	3	5	7	2	2	6	7	1	1	1	1	1	1	1	1	1	1	1	1
477	Contig_Gammarus_90_34_fr1	translation_frame:1 STOP:16 ANY(X):0 LONGEST:513 TOTAL_LENGTH:1034 MULTIPLE_ORFs:17	PREDICTED: eukaryotic translation initiation factor 3 subunit C-like	Gammarus fossarum [Eukaryota]	Host	DB_metaP	27	30	32	32	36	33	10	6	12	10	1	1	19	19	20	19	23	20	9	5	7	5	1	1
478	Contig_Gammarus_90_56735_fr5	translation_frame:5 STOP:0 ANY(X):0 LONGEST:310 TOTAL_LENGTH:310 SINGLE_ORF:1	PREDICTED: UDP-glucuronosyltransferase 2B16-like	Gammarus fossarum [Eukaryota]	Host	DB_metaP	25	22	27	27	20	14	0	0	0	0	0	0	10	9	9	9	9	8	0	0	0	0	0	0
479	Contig_Gammarus_90_29593_fr4	translation_frame:4 STOP:0 ANY(X):0 LONGEST:512 TOTAL_LENGTH:512 SINGLE_ORF:1	PREDICTED: sodium bicarbonate cotransporter 3-like	Gammarus fossarum [Eukaryota]	Host	DB_metaP	0	0	0	0	0	0	17	14	40	44	13	9	0	0	0	0	0	0	9	7	13	14	7	4
480	Contig_Gammarus_90_342_fr6	translation_frame:6 STOP:8 ANY(X):0 LONGEST:379 TOTAL_LENGTH:640 MULTIPLE_ORFs:9	PREDICTED: aldose 1-epimerase-like isoform X1	Gammarus fossarum [Eukaryota]	Host	DB_metaP	19	22	31	27	10	8	5	3	0	0	2	2	7	8	8	9	5	5	4	2	0	0	2	2
481	Contig_Gammarus_90_4260_fr3	translation_frame:3 STOP:4 ANY(X):0 LONGEST:678 TOTAL_LENGTH:920 MULTIPLE_ORFs:5	conserved hypothetical protein	Gammarus fossarum [Eukaryota]	Host	DB_metaP	12	11	14	11	6	6	15	11	23	22	6	4	8	7	8	7	4	4	10	7	8	7	4	4
482	Contig_Gammarus_90_2327_fr3	translation_frame:3 STOP:17 ANY(X):0 LONGEST:339 TOTAL_LENGTH:524 MULTIPLE_ORFs:14	PREDICTED: uncharacterized protein LOC108672784	Gammarus fossarum [Eukaryota]	Host	DB_metaP	19	22	27	30	8	7	3	3	1	0	2	1	9	10	10	12	4	4	3	3	1	0	2	1
483	Contig_Gammarus_90_141318_fr4	translation_frame:4 STOP:7 ANY(X):0 LONGEST:219 TOTAL_LENGTH:351 MULTIPLE_ORFs:8	PREDICTED: elongation factor 1-gamma-like	Gammarus fossarum [Eukaryota]	Host	DB_metaP	28	26	30	26	29	28	20	19	30	24	12	9	17	16	14	12	17	15	11	11	10	10	8	6
484	Contig_Gammarus_90_212619_fr2	translation_frame:2 STOP:4 ANY(X):0 LONGEST:105 TOTAL_LENGTH:161 MULTIPLE_ORFs:5	PREDICTED: uncharacterized protein LOC108672788	Gammarus fossarum [Eukaryota]	Host	DB_metaP	0	0	0	0	0	0	4	2	7	7	2	1	0	0	0	0	0	0	2	1	3	3	1	1
485	Contig_Gammarus_90_204364_fr6	translation_frame:6 STOP:3 ANY(X):0 LONGEST:183 TOTAL_LENGTH:209 MULTIPLE_ORFs:4	PREDICTED: uncharacterized protein LOC108672788	Gammarus fossarum [Eukaryota]	Host	DB_metaP	0	0	0	0	0	0	23	25	16	12	11	11	0	0	0	0	0	0	4	5	4	4	4	4
486	Contig_Gammarus_90_212862_fr2	translation_frame:2 STOP:5 ANY(X):0 LONGEST:231 TOTAL_LENGTH:268 MULTIPLE_ORFs:6	PREDICTED: uncharacterized protein LOC108672788	Gammarus fossarum [Eukaryota]	Host	DB_metaP	0	0	0	0	0	0	3	2	8	8	0	1	0	0	0	0	0	0	2	1	2	2	0	1
487	Contig_Gammarus_90_5998_fr5	translation_frame:5 STOP:7 ANY(X):0 LONGEST:598 TOTAL_LENGTH:725 MULTIPLE_ORFs:8	PREDICTED: uncharacterized protein LOC108667080 isoform X2	Gammarus fossarum [Eukaryota]	Host	DB_metaP	9	9	19	14	7	8	7	7	0	0	15	14	8	6	11	8	6	8	7	7	0	0	8	9
488	Contig_Gammarus_90_1270_fr3	translation_frame:3 STOP:38 ANY(X):0 LONGEST:515 TOTAL_LENGTH:1535 MULTIPLE_ORFs:39	PREDICTED: uncharacterized protein LOC108679169 isoform X2	Gammarus fossarum [Eukaryota]	Host	DB_metaP	10	5	4	3	8	9	56	48	18	14	127	128	7	5	3	3	6	6	23	23	11	10	36	37	GOslim_MF molecular_function [GO:3674 ]	GOslim_MF structural molecule activity [GO:5198 ]	GOslim_MF cytoskeletal protein binding [GO:892 ]	GOslim_MF ion binding [GO:43167 ]	GOslim_BP cytoskeleton organization [GO:71 ]	GOslim_BP biological_process [GO:815 ]	GOslim_BP cellular component assembly [GO:2267 ]	GOslim_BP cell differentiation [GO:3154 ]	GOslim_BP anatomical structure formation involved in morphogenesis [GO:48646 ]	GOslim_BP anatomical structure development [GO:48856 ]	GOslim_CC cellular_component [GO:5575 ]	GOslim_CC cell [GO:5623 ]	GOslim_CC nucleus [GO:5634 ]	GOslim_CC cytoplasm [GO:5737 ]	GOslim_CC cytoskeleton [GO:5856 ]	GOslim_CC protein-containing complex [GO:32991 ]	GOslim_CC organelle [GO:43226]
489	Contig_Gammarus_90_6405_fr4	translation_frame:4 STOP:24 ANY(X):0 LONGEST:210 TOTAL_LENGTH:785 MULTIPLE_ORFs:24	juvenile hormone esterase-like protein 1	Gammarus fossarum [Eukaryota]	Host	DB_metaP	33	31	60	54	16	18	3	4	5	5	1	1	12	13	14	13	7	7	3	4	2	3	1	1
490	Contig_Gammarus_90_88084_fr1	translation_frame:1 STOP:2 ANY(X):0 LONGEST:460 TOTAL_LENGTH:476 MULTIPLE_ORFs:3	PREDICTED: sphingomyelin phosphodiesterase-like	Gammarus fossarum [Eukaryota]	Host	DB_metaP	21	22	37	34	11	9	23	19	1	2	35	31	8	7	10	9	4	5	9	8	1	2	10	9
491	Contig_Gammarus_90_149910_fr3	translation_frame:3 STOP:3 ANY(X):0 LONGEST:163 TOTAL_LENGTH:257 MULTIPLE_ORFs:4	PREDICTED: 40S ribosomal protein S8-like	Gammarus fossarum [Eukaryota]	Host	DB_metaP	15	17	17	15	16	16	9	6	7	9	2	3	8	9	9	9	8	9	5	4	5	5	2	2
492	Contig_Gammarus_90_138430_fr5	translation_frame:5 STOP:8 ANY(X):0 LONGEST:110 TOTAL_LENGTH:251 MULTIPLE_ORFs:9	PREDICTED: 40S ribosomal protein S8-like	Gammarus fossarum [Eukaryota]	Host	DB_metaP	11	12	8	9	7	7	4	4	4	4	5	2	4	4	4	3	3	3	2	2	2	2	3	2
493	Contig_Gammarus_90_27951_fr2	translation_frame:2 STOP:0 ANY(X):0 LONGEST:503 TOTAL_LENGTH:503 SINGLE_ORF:1	PREDICTED: hemocytin-like	Gammarus fossarum [Eukaryota]	Host	DB_metaP	29	31	0	0	0	0	17	19	0	0	0	1	9	9	0	0	0	0	8	8	0	0	0	1
494	Contig_Gammarus_90_110959_fr2	translation_frame:2 STOP:0 ANY(X):0 LONGEST:201 TOTAL_LENGTH:201 SINGLE_ORF:1	PREDICTED: mannan endo-1,4-beta-mannosidase-like	Gammarus fossarum [Eukaryota]	Host	DB_metaP	7	8	12	10	10	8	11	12	4	4	7	10	2	2	3	2	3	2	3	4	2	2	2	3
495	Contig_Gammarus_90_111265_fr5	translation_frame:5 STOP:8 ANY(X):0 LONGEST:85 TOTAL_LENGTH:330 MULTIPLE_ORFs:9	PREDICTED: mannan endo-1,4-beta-mannosidase-like	Gammarus fossarum [Eukaryota]	Host	DB_metaP	4	4	6	8	4	5	5	5	2	2	6	6	1	1	1	1	1	1	1	1	1	1	1	1
496	Contig_Gammarus_90_39564_fr5	translation_frame:5 STOP:7 ANY(X):0 LONGEST:391 TOTAL_LENGTH:482 MULTIPLE_ORFs:8	PREDICTED: double-stranded RNA-specific editase 1-like	Gammarus fossarum [Eukaryota]	Host	DB_metaP	30	24	22	21	30	27	15	16	28	24	5	4	11	11	10	11	9	8	7	8	9	8	5	3
497	Contig_Gammarus_90_204722_fr5	translation_frame:5 STOP:21 ANY(X):0 LONGEST:156 TOTAL_LENGTH:739 MULTIPLE_ORFs:22	PREDICTED: dihydrolipoyl dehydrogenase, mitochondrial-like	Gammarus fossarum [Eukaryota]	Host	DB_metaP	16	21	17	21	12	15	18	16	20	20	15	11	10	13	12	11	7	8	12	12	11	12	11	9	GOslim_MF molecular_function [GO:3674 ]	GOslim_MF DNA binding [GO:3677 ]	GOslim_MF RNA binding [GO:3723 ]	GOslim_MF signal transducer activity [GO:4871 ]	GOslim_MF oxidoreductase activity [GO:16491 ]	GOslim_MF transferase activity, transferring acyl groups [GO:16746 ]	GOslim_MF ligase activity [GO:16874 ]	GOslim_MF transmembrane transporter activity [GO:22857 ]	GOslim_MF ion binding [GO:43167 ]	GOslim_BP reproduction [GO:3 ]	GOslim_BP generation of precursor metabolites and energy [GO:691 ]	GOslim_BP tRNA metabolic process [GO:6399 ]	GOslim_BP cellular protein modification process [GO:6464 ]	GOslim_BP cellular amino acid metabolic process [GO:652 ]	GOslim_BP lipid metabolic process [GO:6629 ]	GOslim_BP sulfur compound metabolic process [GO:679 ]	GOslim_BP chromosome segregation [GO:759 ]	GOslim_BP signal transduction [GO:7165 ]	GOslim_BP aging [GO:7568 ]
498	Contig_Gammarus_90_14724_fr5	translation_frame:5 STOP:6 ANY(X):0 LONGEST:81 TOTAL_LENGTH:259 MULTIPLE_ORFs:7	PREDICTED: glutathione peroxidase-like	Gammarus fossarum [Eukaryota]	Host	DB_metaP	6	4	7	7	6	5	4	4	2	2	5	5	2	1	2	2	2	2	1	1	1	1	2	2
499	Contig_Gammarus_90_29733_fr3	translation_frame:3 STOP:1 ANY(X):0 LONGEST:379 TOTAL_LENGTH:380 SINGLE_ORF:1	PREDICTED: dihydropyrimidine dehydrogenase [NADP(+)]-like	Gammarus fossarum [Eukaryota]	Host	DB_metaP	24	20	30	36	8	4	7	9	6	5	0	1	13	11	14	15	6	3	5	6	4	4	0	1	GOslim_MF molecular_function [GO:3674 ]	GOslim_MF oxidoreductase activity [GO:16491 ]	GOslim_MF transmembrane transporter activity [GO:22857 ]	GOslim_MF ion binding [GO:43167 ]	GOslim_BP cellular amino acid metabolic process [GO:652 ]	GOslim_BP aging [GO:7568 ]	GOslim_BP biological_process [GO:815 ]	GOslim_BP catabolic process [GO:956 ]	GOslim_BP biosynthetic process [GO:958 ]	GOslim_BP cellular nitrogen compound metabolic process [GO:34641 ]	GOslim_BP nucleobase-containing compound catabolic process [GO:34655 ]	GOslim_BP small molecule metabolic process [GO:44281 ]	GOslim_BP transmembrane transport [GO:5585 ]	GOslim_CC cellular_component [GO:5575 ]	GOslim_CC cytoplasm [GO:5737 ]	GOslim_CC cytosol [GO:5829 ]
500	Contig_Gammarus_90_142_fr4	translation_frame:4 STOP:16 ANY(X):0 LONGEST:544 TOTAL_LENGTH:870 MULTIPLE_ORFs:17	PREDICTED: leucine-rich repeat neuronal protein 1-like	Gammarus fossarum [Eukaryota]	Host	DB_metaP	13	13	8	12	12	13	15	13	19	15	2	3	9	8	6	9	7	8	11	11	12	9	2	3
501	Contig_Gammarus_90_124439_fr3	translation_frame:3 STOP:1 ANY(X):0 LONGEST:213 TOTAL_LENGTH:216 MULTIPLE_ORFs:2	PREDICTED: fucose mutarotase-like	Gammarus fossarum [Eukaryota]	Host	DB_metaP	6	8	4	3	8	6	0	0	0	0	0	0	4	5	3	2	5	5	0	0	0	0	0	0
502	Contig_Gammarus_90_52306_fr1	translation_frame:1 STOP:7 ANY(X):0 LONGEST:144 TOTAL_LENGTH:244 MULTIPLE_ORFs:8	PREDICTED: fucose mutarotase-like	Gammarus fossarum [Eukaryota]	Host	DB_metaP	9	8	6	7	3	3	6	7	7	7	4	5	3	3	3	4	2	2	3	3	4	4	2	3
503	Contig_Gammarus_90_140749_fr2	translation_frame:2 STOP:11 ANY(X):0 LONGEST:44 TOTAL_LENGTH:253 MULTIPLE_ORFs:12	PREDICTED: fucose mutarotase-like	Gammarus fossarum [Eukaryota]	Host	DB_metaP	4	4	10	9	7	9	2	2	4	3	0	0	2	2	4	4	4	4	2	2	2	2	0	0
504	Contig_Gammarus_90_155803_fr2	translation_frame:2 STOP:5 ANY(X):0 LONGEST:226 TOTAL_LENGTH:444 MULTIPLE_ORFs:5	PREDICTED: serine-aspartate repeat-containing protein C-like isoform X2	Gammarus fossarum [Eukaryota]	Host	DB_metaP	21	23	12	8	21	22	8	10	7	4	4	1	10	10	8	7	8	9	6	7	4	2	2	1
505	Contig_Gammarus_90_6022_fr5	translation_frame:5 STOP:5 ANY(X):0 LONGEST:404 TOTAL_LENGTH:466 MULTIPLE_ORFs:5	PREDICTED: UDP-glucuronosyltransferase-like	Gammarus fossarum [Eukaryota]	Host	DB_metaP	47	44	48	43	18	19	0	0	0	0	0	0	16	17	17	15	12	12	0	0	0	0	0	0
506	Contig_Gammarus_90_25443_fr5	translation_frame:5 STOP:0 ANY(X):0 LONGEST:384 TOTAL_LENGTH:384 SINGLE_ORF:1	PREDICTED: alpha-N-acetylglucosaminidase-like	Gammarus fossarum [Eukaryota]	Host	DB_metaP	26	26	20	17	5	6	0	0	0	0	2	2	5	5	5	5	2	3	0	0	0	0	1	2
507	Contig_Gammarus_90_6085_fr3	translation_frame:3 STOP:8 ANY(X):0 LONGEST:252 TOTAL_LENGTH:386 MULTIPLE_ORFs:9	PREDICTED: myosin-IB-like	Gammarus fossarum [Eukaryota]	Host	DB_metaP	21	21	22	18	14	13	12	9	34	28	4	1	10	9	9	7	6	8	7	5	11	9	4	1
508	Contig_Gammarus_90_9628_fr4	translation_frame:4 STOP:3 ANY(X):0 LONGEST:249 TOTAL_LENGTH:318 MULTIPLE_ORFs:4	PREDICTED: glutathione S-transferase 1-like	Gammarus fossarum [Eukaryota]	Host	DB_metaP	26	26	32	34	17	14	10	10	12	12	5	4	13	12	14	14	10	8	10	10	10	9	5	4
509	Contig_Gammarus_90_202517_fr3	translation_frame:3 STOP:3 ANY(X):0 LONGEST:178 TOTAL_LENGTH:207 MULTIPLE_ORFs:4	neural cell adhesion molecule L1.1-like	Gammarus fossarum [Eukaryota]	Host	DB_metaP	16	16	9	6	7	5	27	23	8	8	23	26	4	4	3	2	4	3	4	6	2	2	5	4
510	Contig_Gammarus_90_129959_fr6	translation_frame:6 STOP:5 ANY(X):0 LONGEST:279 TOTAL_LENGTH:340 MULTIPLE_ORFs:5	PREDICTED: cyanophycinase-like	Gammarus fossarum [Eukaryota]	Host	DB_metaP	22	21	24	27	11	8	22	26	0	0	26	23	6	6	5	5	3	3	7	7	0	0	5	5
511	Contig_Gammarus_90_37139_fr1	translation_frame:1 STOP:3 ANY(X):0 LONGEST:240 TOTAL_LENGTH:268 MULTIPLE_ORFs:3	PREDICTED: cyanophycinase-like	Gammarus fossarum [Eukaryota]	Host	DB_metaP	7	9	12	10	8	8	12	10	0	0	14	13	3	3	3	3	3	4	3	3	0	0	4	3
512	XP_018008065.1	PREDICTED: phosphoglycerate mutase 2-like		Hyalella azteca [Eukaryota]	Host	DB_metaP	14	14	8	8	24	27	20	19	12	12	19	22	10	11	6	7	14	16	14	12	10	10	12	17	GOslim_MF molecular_function [GO:3674 ]	GOslim_MF peptidase activity [GO:8233 ]	GOslim_MF kinase activity [GO:1631 ]	GOslim_MF oxidoreductase activity [GO:16491 ]	GOslim_MF lyase activity [GO:16829 ]	GOslim_MF isomerase activity [GO:16853 ]	GOslim_MF enzyme binding [GO:19899 ]	GOslim_MF transmembrane transporter activity [GO:22857 ]	GOslim_MF ion binding [GO:43167 ]	GOslim_BP reproduction [GO:3 ]	GOslim_BP immune system process [GO:2376 ]	GOslim_BP carbohydrate metabolic process [GO:5975 ]	GOslim_BP generation of precursor metabolites and energy [GO:691 ]	GOslim_BP cell adhesion [GO:7155 ]	GOslim_BP signal transduction [GO:7165 ]	GOslim_BP biological_process [GO:815 ]	GOslim_BP catabolic process [GO:956 ]	GOslim_BP biosynthetic process [GO:958 ]	GOslim_BP vesicle-mediated transport [GO:16192 ]
513	Contig_Gammarus_90_178339_fr1	translation_frame:1 STOP:2 ANY(X):0 LONGEST:182 TOTAL_LENGTH:301 MULTIPLE_ORFs:3	PREDICTED: beta-mannosidase-like	Gammarus fossarum [Eukaryota]	Host	DB_metaP	14	15	18	16	21	20	14	11	8	8	19	21	8	9	8	8	9	8	8	7	5	3	7	9
514	Contig_Gammarus_90_175785_fr1	translation_frame:1 STOP:2 ANY(X):0 LONGEST:111 TOTAL_LENGTH:170 MULTIPLE_ORFs:3	PREDICTED: beta-mannosidase-like	Gammarus fossarum [Eukaryota]	Host	DB_metaP	4	6	7	6	3	3	4	4	2	1	6	3	3	3	3	3	2	2	3	3	2	1	3	3
515	Contig_Gammarus_90_3409_fr2	translation_frame:2 STOP:8 ANY(X):0 LONGEST:474 TOTAL_LENGTH:603 MULTIPLE_ORFs:9	PREDICTED: serine hydroxymethyltransferase, cytosolic-like	Gammarus fossarum [Eukaryota]	Host	DB_metaP	18	17	22	23	14	15	13	9	5	4	2	4	10	9	12	11	10	8	9	6	5	4	2	3
516	Contig_Gammarus_90_43565_fr6	translation_frame:6 STOP:5 ANY(X):0 LONGEST:214 TOTAL_LENGTH:289 MULTIPLE_ORFs:6	PREDICTED: sodium/potassium-transporting ATPase subunit beta-like	Gammarus fossarum [Eukaryota]	Host	DB_metaP	22	19	22	23	20	17	19	21	28	31	16	19	7	7	7	7	7	6	7	6	8	9	7	6
517	Contig_Gammarus_90_154998_fr3	translation_frame:3 STOP:9 ANY(X):0 LONGEST:88 TOTAL_LENGTH:216 MULTIPLE_ORFs:10	PREDICTED: translocon-associated protein subunit gamma-like	Gammarus fossarum [Eukaryota]	Host	DB_metaP	16	18	16	17	13	12	7	6	3	3	1	2	2	2	2	2	2	2	2	2	2	2	1	1
518	Contig_Gammarus_90_18322_fr3	translation_frame:3 STOP:7 ANY(X):0 LONGEST:148 TOTAL_LENGTH:349 MULTIPLE_ORFs:7	50S ribosomal protein L10	Gammarus fossarum [Eukaryota]	Host	DB_metaP	24	28	28	23	26	26	22	16	19	19	14	11	13	14	15	13	14	13	11	11	11	11	11	9	GOslim_MF molecular_function [GO:3674 ]	GOslim_MF RNA binding [GO:3723 ]	GOslim_MF structural constituent of ribosome [GO:3735 ]	GOslim_MF nuclease activity [GO:4518 ]	GOslim_MF structural molecule activity [GO:5198 ]	GOslim_MF translation factor activity, RNA binding [GO:8135 ]	GOslim_MF methyltransferase activity [GO:8168 ]	GOslim_MF kinase activity [GO:1631 ]	GOslim_MF oxidoreductase activity [GO:16491 ]	GOslim_MF lyase activity [GO:16829 ]	GOslim_MF rRNA binding [GO:19843 ]	GOslim_MF enzyme binding [GO:19899 ]	GOslim_MF enzyme regulator activity [GO:3234 ]	GOslim_MF ion binding [GO:43167 ]	GOslim_BP DNA metabolic process [GO:6259 ]	GOslim_BP cellular protein modification process [GO:6464 ]	GOslim_BP protein targeting [GO:665 ]	GOslim_BP response to stress [GO:695 ]	GOslim_BP signal transduction [GO:7165 ]
519	Contig_Gammarus_90_12034_fr3	translation_frame:3 STOP:1 ANY(X):0 LONGEST:78 TOTAL_LENGTH:107 MULTIPLE_ORFs:2	PREDICTED: 40S ribosomal protein S12-like	Gammarus fossarum [Eukaryota]	Host	DB_metaP	5	4	4	4	3	3	2	3	3	1	2	2	2	2	2	2	2	1	1	2	2	1	1	1
520	Contig_Gammarus_90_7510_fr5	translation_frame:5 STOP:2 ANY(X):0 LONGEST:102 TOTAL_LENGTH:122 MULTIPLE_ORFs:3	PREDICTED: 40S ribosomal protein S12-like	Gammarus fossarum [Eukaryota]	Host	DB_metaP	13	14	12	16	10	9	5	8	5	3	5	7	5	5	4	7	6	7	3	4	2	1	3	3
521	Contig_Gammarus_90_5763_fr2	translation_frame:2 STOP:0 ANY(X):0 LONGEST:1122 TOTAL_LENGTH:1122 SINGLE_ORF:1	PREDICTED: laminin subunit gamma-1-like isoform X1	Gammarus fossarum [Eukaryota]	Host	DB_metaP	0	0	0	0	0	0	47	39	12	14	5	3	0	0	0	0	0	0	23	19	9	11	5	2
522	Contig_Gammarus_90_19593_fr5	translation_frame:5 STOP:9 ANY(X):0 LONGEST:115 TOTAL_LENGTH:294 MULTIPLE_ORFs:10	PREDICTED: nucleoside diphosphate kinase B-like	Gammarus fossarum [Eukaryota]	Host	DB_metaP	21	20	22	20	18	15	8	11	10	11	9	9	7	7	7	6	6	7	5	5	5	5	4	4
523	NP_001084144.1	nucleoside diphosphate kinase A2		Xenopus laevis [Eukaryota]	Host	DB_metaP	8	8	10	8	6	5	7	5	3	4	5	5	3	2	3	2	2	2	3	2	1	1	3	3	GOslim_MF molecular_function [GO:3674 ]	GOslim_MF DNA binding [GO:3677 ]	GOslim_MF DNA binding transcription factor activity [GO:37 ]	GOslim_MF RNA binding [GO:3723 ]	GOslim_MF nuclease activity [GO:4518 ]	GOslim_MF signal transducer activity [GO:4871 ]	GOslim_MF cytoskeletal protein binding [GO:892 ]	GOslim_MF translation factor activity, RNA binding [GO:8135 ]	GOslim_MF kinase activity [GO:1631 ]	GOslim_MF lyase activity [GO:16829 ]	GOslim_MF ion binding [GO:43167 ]	GOslim_BP immune system process [GO:2376 ]	GOslim_BP DNA metabolic process [GO:6259 ]	GOslim_BP cellular protein modification process [GO:6464 ]	GOslim_BP lipid metabolic process [GO:6629 ]	GOslim_BP transport [GO:681 ]	GOslim_BP cell adhesion [GO:7155 ]	GOslim_BP signal transduction [GO:7165 ]	GOslim_BP biological_process [GO:815 ]
524	XP_018012650.1	PREDICTED: fibrillin-2-like		Hyalella azteca [Eukaryota]	Host	DB_metaP	0	1	0	0	0	0	53	42	21	14	18	17	0	1	0	0	0	0	18	14	11	7	12	10	GOslim_MF molecular_function [GO:3674 ]	GOslim_MF signal transducer activity [GO:4871 ]	GOslim_MF structural molecule activity [GO:5198 ]	GOslim_MF kinase activity [GO:1631 ]	GOslim_MF oxidoreductase activity [GO:16491 ]	GOslim_MF ion binding [GO:43167 ]	GOslim_BP immune system process [GO:2376 ]	GOslim_BP carbohydrate metabolic process [GO:5975 ]	GOslim_BP cellular protein modification process [GO:6464 ]	GOslim_BP cell adhesion [GO:7155 ]	GOslim_BP signal transduction [GO:7165 ]	GOslim_BP biological_process [GO:815 ]	GOslim_BP cell proliferation [GO:8283 ]	GOslim_BP biosynthetic process [GO:958 ]	GOslim_BP embryo development [GO:979 ]	GOslim_BP vesicle-mediated transport [GO:16192 ]	GOslim_BP cell differentiation [GO:3154 ]	GOslim_BP extracellular matrix organization [GO:3198 ]	GOslim_BP cellular nitrogen compound metabolic process [GO:34641 ]
525	Contig_Gammarus_90_89425_fr5	translation_frame:5 STOP:4 ANY(X):0 LONGEST:92 TOTAL_LENGTH:183 MULTIPLE_ORFs:5	ribosomal protein S18	Gammarus fossarum [Eukaryota]	Host	DB_metaP	20	24	18	21	15	14	13	11	16	14	11	5	13	13	11	11	10	11	8	8	9	8	8	5	GOslim_MF transcription factor activity, protein binding [GO:988 ]	GOslim_MF molecular_function [GO:3674 ]	GOslim_MF DNA binding [GO:3677 ]	GOslim_MF RNA binding [GO:3723 ]	GOslim_MF mRNA binding [GO:3729 ]	GOslim_MF structural constituent of ribosome [GO:3735 ]	GOslim_MF GTPase activity [GO:3924 ]	GOslim_MF signal transducer activity [GO:4871 ]	GOslim_MF structural molecule activity [GO:5198 ]	GOslim_MF transcription factor binding [GO:8134 ]	GOslim_MF peptidase activity [GO:8233 ]	GOslim_MF phosphatase activity [GO:16791 ]	GOslim_MF isomerase activity [GO:16853 ]	GOslim_MF ligase activity [GO:16874 ]	GOslim_MF rRNA binding [GO:19843 ]	GOslim_MF transmembrane transporter activity [GO:22857 ]	GOslim_MF ion binding [GO:43167 ]	GOslim_BP carbohydrate metabolic process [GO:5975 ]	GOslim_BP mRNA processing [GO:6397 ]
526	Contig_Gammarus_90_11694_fr6	translation_frame:6 STOP:2 ANY(X):0 LONGEST:155 TOTAL_LENGTH:175 MULTIPLE_ORFs:3	fatty acid binding protein	Gammarus fossarum [Eukaryota]	Host	DB_metaP	10	12	6	7	6	5	16	15	5	7	10	9	7	8	5	6	4	4	9	8	3	5	7	7
527	Contig_Gammarus_90_28598_fr3	translation_frame:3 STOP:0 ANY(X):0 LONGEST:187 TOTAL_LENGTH:187 SINGLE_ORF:1	PREDICTED: epidermal retinol dehydrogenase 2-like	Gammarus fossarum [Eukaryota]	Host	DB_metaP	23	25	21	20	11	9	5	6	1	3	3	3	5	6	6	6	4	4	3	3	1	2	3	3
528	Contig_Gammarus_90_14232_fr3	translation_frame:3 STOP:8 ANY(X):0 LONGEST:111 TOTAL_LENGTH:267 MULTIPLE_ORFs:9	PREDICTED: flightin-like isoform X1	Gammarus fossarum [Eukaryota]	Host	DB_metaP	5	5	3	5	4	4	13	12	11	11	42	42	4	3	2	3	3	2	6	6	5	4	13	13
529	XP_018022012.1	PREDICTED: talin-2-like isoform X1		Hyalella azteca [Eukaryota]	Host	DB_metaP	5	6	2	3	9	6	18	16	22	20	9	7	4	5	1	2	7	5	8	8	9	10	6	4	GOslim_MF molecular_function [GO:3674 ]	GOslim_MF structural molecule activity [GO:5198 ]	GOslim_MF cytoskeletal protein binding [GO:892 ]	GOslim_MF lipid binding [GO:8289 ]	GOslim_MF ion binding [GO:43167 ]	GOslim_BP reproduction [GO:3 ]	GOslim_BP response to stress [GO:695 ]	GOslim_BP cytoskeleton organization [GO:71 ]	GOslim_BP cell adhesion [GO:7155 ]	GOslim_BP signal transduction [GO:7165 ]	GOslim_BP biological_process [GO:815 ]	GOslim_BP biosynthetic process [GO:958 ]	GOslim_BP embryo development [GO:979 ]	GOslim_BP vesicle-mediated transport [GO:16192 ]	GOslim_BP cellular component assembly [GO:2267 ]	GOslim_BP cell differentiation [GO:3154 ]	GOslim_BP cell junction organization [GO:3433 ]	GOslim_BP cellular nitrogen compound metabolic process [GO:34641 ]	GOslim_BP locomotion [GO:411 ]
530	Contig_Gammarus_90_6876_fr5	translation_frame:5 STOP:2 ANY(X):0 LONGEST:326 TOTAL_LENGTH:354 MULTIPLE_ORFs:3	Alcohol dehydrogenase A	Gammarus fossarum [Eukaryota]	Host	DB_metaP	14	11	29	25	8	4	0	0	0	0	0	0	9	9	14	11	6	4	0	0	0	0	0	0
531	XP_018565626.1	PREDICTED: serine/threonine-protein phosphatase alpha-2 isoform		Anoplophora glabripennis [Eukaryota]	Host	DB_metaP	14	15	13	10	16	12	30	31	15	20	20	18	9	11	8	8	12	8	17	17	8	11	14	13	GOslim_MF molecular_function [GO:3674 ]	GOslim_MF DNA binding [GO:3677 ]	GOslim_MF cytoskeletal protein binding [GO:892 ]	GOslim_MF kinase activity [GO:1631 ]	GOslim_MF oxidoreductase activity [GO:16491 ]	GOslim_MF phosphatase activity [GO:16791 ]	GOslim_MF enzyme binding [GO:19899 ]	GOslim_MF ion binding [GO:43167 ]	GOslim_BP reproduction [GO:3 ]	GOslim_BP cell morphogenesis [GO:92 ]	GOslim_BP carbohydrate metabolic process [GO:5975 ]	GOslim_BP generation of precursor metabolites and energy [GO:691 ]	GOslim_BP DNA metabolic process [GO:6259 ]	GOslim_BP mRNA processing [GO:6397 ]	GOslim_BP cellular protein modification process [GO:6464 ]	GOslim_BP transport [GO:681 ]	GOslim_BP nucleocytoplasmic transport [GO:6913 ]	GOslim_BP response to stress [GO:695 ]	GOslim_BP cytoskeleton organization [GO:71 ]
532	Contig_Gammarus_90_1304_fr2	translation_frame:2 STOP:4 ANY(X):0 LONGEST:333 TOTAL_LENGTH:394 MULTIPLE_ORFs:5	PREDICTED: probable low-specificity L-threonine aldolase 2	Gammarus fossarum [Eukaryota]	Host	DB_metaP	26	25	32	25	9	5	12	9	0	0	3	2	14	12	13	13	6	4	8	8	0	0	3	2
533	Contig_Gammarus_90_2456_fr1	translation_frame:1 STOP:21 ANY(X):0 LONGEST:271 TOTAL_LENGTH:556 MULTIPLE_ORFs:20	PREDICTED: succinyl-CoA ligase [ADP-forming] subunit beta, mitochondrial-like	Gammarus fossarum [Eukaryota]	Host	DB_metaP	18	14	16	12	19	14	14	9	7	8	7	7	13	10	11	9	12	10	9	7	7	7	6	6	GOslim_MF molecular_function [GO:3674 ]	GOslim_MF DNA binding [GO:3677 ]	GOslim_MF DNA binding transcription factor activity [GO:37 ]	GOslim_MF structural molecule activity [GO:5198 ]	GOslim_MF cytoskeletal protein binding [GO:892 ]	GOslim_MF methyltransferase activity [GO:8168 ]	GOslim_MF oxidoreductase activity [GO:16491 ]	GOslim_MF phosphatase activity [GO:16791 ]	GOslim_MF ligase activity [GO:16874 ]	GOslim_MF ion binding [GO:43167 ]	GOslim_BP generation of precursor metabolites and energy [GO:691 ]	GOslim_BP DNA metabolic process [GO:6259 ]	GOslim_BP cellular protein modification process [GO:6464 ]	GOslim_BP sulfur compound metabolic process [GO:679 ]	GOslim_BP response to stress [GO:695 ]	GOslim_BP cytoskeleton organization [GO:71 ]	GOslim_BP biological_process [GO:815 ]	GOslim_BP biosynthetic process [GO:958 ]	GOslim_BP cellular nitrogen compound metabolic process [GO:34641 ]
534	Contig_Gammarus_90_207896_fr4	translation_frame:4 STOP:5 ANY(X):0 LONGEST:179 TOTAL_LENGTH:258 MULTIPLE_ORFs:5	hypothetical protein CAPTEDRAFT_223757, partial	Gammarus fossarum [Eukaryota]	Host	DB_metaP	20	20	23	20	27	24	11	10	16	13	7	6	11	12	12	11	13	11	7	7	11	9	6	4
535	Contig_Gammarus_90_25294_fr1	translation_frame:1 STOP:0 ANY(X):0 LONGEST:318 TOTAL_LENGTH:318 SINGLE_ORF:1	PREDICTED: macrophage mannose receptor 1-like	Gammarus fossarum [Eukaryota]	Host	DB_metaP	25	24	24	25	5	3	0	0	0	0	0	0	7	8	8	7	5	3	0	0	0	0	0	0
536	Contig_Gammarus_90_3474_fr3	translation_frame:3 STOP:4 ANY(X):0 LONGEST:248 TOTAL_LENGTH:264 MULTIPLE_ORFs:4	PREDICTED: 60S ribosomal protein L22-like isoform X2	Gammarus fossarum [Eukaryota]	Host	DB_metaP	14	15	17	12	15	12	4	6	7	10	2	2	8	8	9	8	9	6	4	5	4	6	2	2
537	Contig_Gammarus_90_9358_fr5	translation_frame:5 STOP:8 ANY(X):0 LONGEST:243 TOTAL_LENGTH:388 MULTIPLE_ORFs:8	O-methyltransferase	Gammarus fossarum [Eukaryota]	Host	DB_metaP	16	13	20	15	13	15	8	7	5	4	4	6	8	6	8	7	5	7	5	4	4	3	4	3
538	Contig_Gammarus_90_153190_fr1	translation_frame:1 STOP:4 ANY(X):0 LONGEST:90 TOTAL_LENGTH:197 MULTIPLE_ORFs:4	PREDICTED: membrane-associated progesterone receptor component 1-like	Gammarus fossarum [Eukaryota]	Host	DB_metaP	13	9	8	10	6	6	4	3	1	1	2	2	5	4	3	3	3	3	3	2	1	1	1	1
539	Contig_Gammarus_90_2253_fr3	translation_frame:3 STOP:8 ANY(X):0 LONGEST:924 TOTAL_LENGTH:1003 MULTIPLE_ORFs:8	PREDICTED: phospholipase D gamma 1-like	Gammarus fossarum [Eukaryota]	Host	DB_metaP	12	6	5	11	29	34	32	24	24	26	15	18	9	6	4	9	17	21	21	17	14	15	12	13
540	Contig_Gammarus_90_10753_fr5	translation_frame:5 STOP:4 ANY(X):0 LONGEST:144 TOTAL_LENGTH:192 MULTIPLE_ORFs:5	PREDICTED: 40S ribosomal protein S24-like	Gammarus fossarum [Eukaryota]	Host	DB_metaP	17	18	17	15	9	8	8	7	3	2	7	4	8	8	6	6	4	4	5	4	2	2	4	2
541	Contig_Gammarus_90_89234_fr2	translation_frame:2 STOP:4 ANY(X):0 LONGEST:290 TOTAL_LENGTH:339 MULTIPLE_ORFs:3	Krueppel homolog 2	Gammarus fossarum [Eukaryota]	Host	DB_metaP	11	11	10	10	6	7	12	17	12	10	6	8	4	4	4	5	5	4	6	7	4	4	3	3
542	Contig_Gammarus_90_30586_fr5	translation_frame:5 STOP:6 ANY(X):0 LONGEST:294 TOTAL_LENGTH:453 MULTIPLE_ORFs:7	PREDICTED: adenylyl cyclase-associated protein 1-like	Gammarus fossarum [Eukaryota]	Host	DB_metaP	22	22	17	20	17	14	24	19	31	27	9	11	12	12	10	11	9	8	15	13	12	13	7	8
543	Contig_Gammarus_90_27981_fr4	translation_frame:4 STOP:0 ANY(X):0 LONGEST:68 TOTAL_LENGTH:68 SINGLE_ORF:1	PREDICTED: uncharacterized protein LOC108677924	Gammarus fossarum [Eukaryota]	Host	DB_metaP	2	2	4	3	0	0	6	7	4	3	14	13	1	1	2	2	0	0	1	2	2	2	2	2
544	Contig_Gammarus_90_3592_fr3	translation_frame:3 STOP:5 ANY(X):0 LONGEST:482 TOTAL_LENGTH:666 MULTIPLE_ORFs:6	integrin alpha 8	Gammarus fossarum [Eukaryota]	Host	DB_metaP	7	8	4	3	3	3	21	17	7	6	12	8	5	6	3	3	3	3	9	9	5	4	7	6
545	Contig_Gammarus_90_69913_fr6	translation_frame:6 STOP:0 ANY(X):0 LONGEST:188 TOTAL_LENGTH:188 SINGLE_ORF:1	PREDICTED: fibrillin-2-like	Gammarus fossarum [Eukaryota]	Host	DB_metaP	0	0	0	0	0	0	19	15	16	17	10	9	0	0	0	0	0	0	5	5	4	4	4	3
546	Contig_Gammarus_90_19652_fr3	translation_frame:3 STOP:0 ANY(X):0 LONGEST:348 TOTAL_LENGTH:348 SINGLE_ORF:1	PREDICTED: oplophorus-luciferin 2-monooxygenase non-catalytic subunit-like	Gammarus fossarum [Eukaryota]	Host	DB_metaP	2	1	4	6	4	3	9	8	1	1	16	16	1	1	3	3	1	1	4	4	1	1	6	6
547	Contig_Gammarus_90_89359_fr1	translation_frame:1 STOP:1 ANY(X):0 LONGEST:126 TOTAL_LENGTH:156 MULTIPLE_ORFs:2	PREDICTED: 40S ribosomal protein S11-like	Gammarus fossarum [Eukaryota]	Host	DB_metaP	31	29	20	18	13	14	16	13	8	10	7	3	10	10	6	8	8	7	8	7	5	5	5	2
548	Contig_Gammarus_90_6191_fr3	translation_frame:3 STOP:8 ANY(X):0 LONGEST:583 TOTAL_LENGTH:712 MULTIPLE_ORFs:9	PREDICTED: adenosine deaminase CECR1-like	Gammarus fossarum [Eukaryota]	Host	DB_metaP	10	6	17	14	14	13	10	8	0	1	13	15	5	3	7	7	5	5	6	6	0	1	6	7
549	Contig_Gammarus_90_15005_fr1	translation_frame:1 STOP:4 ANY(X):0 LONGEST:141 TOTAL_LENGTH:219 MULTIPLE_ORFs:5	PREDICTED: lysozyme c-1-like	Gammarus fossarum [Eukaryota]	Host	DB_metaP	2	4	8	7	5	5	2	3	3	4	7	7	1	1	1	1	1	1	1	1	1	1	1	1
550	Contig_Gammarus_90_137982_fr4	translation_frame:4 STOP:3 ANY(X):0 LONGEST:143 TOTAL_LENGTH:272 MULTIPLE_ORFs:4	PREDICTED: cytochrome c1, heme protein, mitochondrial-like	Gammarus fossarum [Eukaryota]	Host	DB_metaP	11	11	11	6	5	5	12	13	9	8	7	8	7	7	9	5	4	3	7	7	4	4	5	4
551	Contig_Gammarus_90_147296_fr5	translation_frame:5 STOP:21 ANY(X):0 LONGEST:179 TOTAL_LENGTH:777 MULTIPLE_ORFs:22	PREDICTED: cholinesterase 1-like	Gammarus fossarum [Eukaryota]	Host	DB_metaP	17	16	24	23	24	22	21	20	3	3	27	28	9	8	11	12	10	9	9	10	2	3	10	12
552	Contig_Gammarus_90_146283_fr4	translation_frame:4 STOP:7 ANY(X):0 LONGEST:264 TOTAL_LENGTH:338 MULTIPLE_ORFs:8	amylase	Gammarus fossarum [Eukaryota]	Host	DB_metaP	6	6	11	8	11	7	8	8	1	1	6	7	3	3	4	3	3	2	3	3	1	1	3	3
553	Contig_Gammarus_90_23284_fr3	translation_frame:3 STOP:14 ANY(X):0 LONGEST:412 TOTAL_LENGTH:990 MULTIPLE_ORFs:15	PREDICTED: 26S proteasome non-ATPase regulatory subunit 2-like	Gammarus fossarum [Eukaryota]	Host	DB_metaP	41	43	27	30	49	41	28	28	21	25	11	12	25	25	17	20	30	26	20	17	13	17	9	10	GOslim_MF molecular_function [GO:3674 ]	GOslim_MF DNA binding [GO:3677 ]	GOslim_MF DNA binding transcription factor activity [GO:37 ]	GOslim_MF RNA binding [GO:3723 ]	GOslim_MF mRNA binding [GO:3729 ]	GOslim_MF structural molecule activity [GO:5198 ]	GOslim_MF translation factor activity, RNA binding [GO:8135 ]	GOslim_MF peptidase activity [GO:8233 ]	GOslim_MF kinase activity [GO:1631 ]	GOslim_MF oxidoreductase activity [GO:16491 ]	GOslim_MF transferase activity, transferring glycosyl groups [GO:16757 ]	GOslim_MF phosphatase activity [GO:16791 ]	GOslim_MF hydrolase activity, acting on glycosyl bonds [GO:16798 ]	GOslim_MF ligase activity [GO:16874 ]	GOslim_MF enzyme binding [GO:19899 ]	GOslim_MF enzyme regulator activity [GO:3234 ]	GOslim_MF protein binding, bridging [GO:3674 ]	GOslim_MF ubiquitin-like protein binding [GO:32182 ]	GOslim_MF ion binding [GO:43167 ]
554	Contig_Gammarus_90_31143_fr1	translation_frame:1 STOP:11 ANY(X):0 LONGEST:69 TOTAL_LENGTH:280 MULTIPLE_ORFs:11	26S proteasome non-ATPase regulatory subunit 2	Gammarus fossarum [Eukaryota]	Host	DB_metaP	1	1	0	3	0	2	1	0	2	1	0	0	1	1	0	2	0	2	1	0	2	1	0	0
555	Contig_Gammarus_90_3846_fr2	translation_frame:2 STOP:2 ANY(X):0 LONGEST:559 TOTAL_LENGTH:599 MULTIPLE_ORFs:3	PREDICTED: laminin subunit beta-1-like isoform X1	Gammarus fossarum [Eukaryota]	Host	DB_metaP	1	1	0	0	0	0	45	36	28	16	8	6	1	1	0	0	0	0	23	21	16	11	6	5
556	Contig_Gammarus_90_137876_fr6	translation_frame:6 STOP:2 ANY(X):0 LONGEST:394 TOTAL_LENGTH:410 MULTIPLE_ORFs:2	PREDICTED: probable serine--tRNA ligase, cytoplasmic	Gammarus fossarum [Eukaryota]	Host	DB_metaP	23	24	15	16	27	22	19	22	12	12	3	6	14	14	11	9	14	12	12	12	7	8	3	5	GOslim_MF molecular_function [GO:3674 ]	GOslim_MF DNA binding [GO:3677 ]	GOslim_MF RNA binding [GO:3723 ]	GOslim_MF GTPase activity [GO:3924 ]	GOslim_MF signal transducer activity [GO:4871 ]	GOslim_MF oxidoreductase activity [GO:16491 ]	GOslim_MF hydrolase activity, acting on carbon-nitrogen (but not peptide) bonds [GO:1681 ]	GOslim_MF lyase activity [GO:16829 ]	GOslim_MF ligase activity [GO:16874 ]	GOslim_MF ion binding [GO:43167 ]	GOslim_BP tRNA metabolic process [GO:6399 ]	GOslim_BP cellular amino acid metabolic process [GO:652 ]	GOslim_BP cell adhesion [GO:7155 ]	GOslim_BP signal transduction [GO:7165 ]	GOslim_BP biological_process [GO:815 ]	GOslim_BP catabolic process [GO:956 ]	GOslim_BP biosynthetic process [GO:958 ]	GOslim_BP cellular nitrogen compound metabolic process [GO:34641 ]	GOslim_BP anatomical structure formation involved in morphogenesis [GO:48646 ]
557	Contig_Gammarus_90_18971_fr1	translation_frame:1 STOP:31 ANY(X):0 LONGEST:145 TOTAL_LENGTH:624 MULTIPLE_ORFs:31	PREDICTED: short-chain dehydrogenase/reductase family 16C member 6-like	Gammarus fossarum [Eukaryota]	Host	DB_metaP	21	21	11	9	5	2	6	6	13	10	5	5	9	9	6	5	4	1	4	4	6	4	2	2
558	XP_018019807.1	PREDICTED: aminopeptidase N-like		Hyalella azteca [Eukaryota]	Host	DB_metaP	0	0	0	0	0	0	2	2	2	2	2	0	0	0	0	0	0	0	2	2	1	1	2	0	GOslim_MF molecular_function [GO:3674 ]	GOslim_MF peptidase activity [GO:8233 ]	GOslim_MF ion binding [GO:43167 ]	GOslim_BP immune system process [GO:2376 ]	GOslim_BP circulatory system process [GO:313 ]	GOslim_BP biological_process [GO:815 ]	GOslim_BP catabolic process [GO:956 ]	GOslim_BP cellular nitrogen compound metabolic process [GO:34641 ]	GOslim_BP protein maturation [GO:5164 ]	GOslim_CC cellular_component [GO:5575 ]	GOslim_CC cytoplasm [GO:5737 ]	GOslim_CC endoplasmic reticulum [GO:5783 ]
559	Contig_Gammarus_90_105718_fr6	translation_frame:6 STOP:8 ANY(X):0 LONGEST:123 TOTAL_LENGTH:339 MULTIPLE_ORFs:8	PREDICTED: peroxiredoxin-6-like	Gammarus fossarum [Eukaryota]	Host	DB_metaP	17	20	20	22	19	16	6	5	6	8	2	2	7	7	7	7	7	7	5	5	3	5	2	2
560	Contig_Gammarus_90_58161_fr2	translation_frame:2 STOP:0 ANY(X):0 LONGEST:164 TOTAL_LENGTH:164 SINGLE_ORF:1	PREDICTED: basement membrane-specific heparan sulfate proteoglycan core protein-like	Gammarus fossarum [Eukaryota]	Host	DB_metaP	3	1	1	3	6	4	11	8	8	8	7	6	2	1	1	2	2	2	2	2	2	2	2	2
561	Contig_Gammarus_90_139147_fr2	translation_frame:2 STOP:3 ANY(X):0 LONGEST:192 TOTAL_LENGTH:239 MULTIPLE_ORFs:4	PREDICTED: uncharacterized protein LOC108678415 isoform X2	Gammarus fossarum [Eukaryota]	Host	DB_metaP	11	9	12	8	0	0	10	10	4	4	15	13	2	2	2	2	0	0	2	2	2	2	3	2
562	Contig_Gammarus_90_55298_fr5	translation_frame:5 STOP:5 ANY(X):0 LONGEST:326 TOTAL_LENGTH:359 MULTIPLE_ORFs:5	PREDICTED: leucine--tRNA ligase, cytoplasmic-like	Gammarus fossarum [Eukaryota]	Host	DB_metaP	18	15	24	24	36	26	24	24	31	21	4	8	11	9	14	14	16	16	17	16	16	11	4	7	GOslim_MF molecular_function [GO:3674 ]	GOslim_MF DNA binding [GO:3677 ]	GOslim_MF DNA binding transcription factor activity [GO:37 ]	GOslim_MF GTPase activity [GO:3924 ]	GOslim_MF peptidase activity [GO:8233 ]	GOslim_MF kinase activity [GO:1631 ]	GOslim_MF oxidoreductase activity [GO:16491 ]	GOslim_MF ligase activity [GO:16874 ]	GOslim_MF enzyme regulator activity [GO:3234 ]	GOslim_MF ion binding [GO:43167 ]	GOslim_BP tRNA metabolic process [GO:6399 ]	GOslim_BP cellular protein modification process [GO:6464 ]	GOslim_BP cellular amino acid metabolic process [GO:652 ]	GOslim_BP protein targeting [GO:665 ]	GOslim_BP autophagy [GO:6914 ]	GOslim_BP response to stress [GO:695 ]	GOslim_BP vacuolar transport [GO:734 ]	GOslim_BP signal transduction [GO:7165 ]	GOslim_BP biological_process [GO:815 ]
563	Contig_Gammarus_90_126711_fr6	translation_frame:6 STOP:7 ANY(X):0 LONGEST:238 TOTAL_LENGTH:312 MULTIPLE_ORFs:7	PREDICTED: glutathione peroxidase-like	Gammarus fossarum [Eukaryota]	Host	DB_metaP	15	14	20	18	2	1	14	13	5	4	14	11	5	4	5	5	1	1	5	5	4	4	5	4
564	Contig_Gammarus_90_48197_fr6	translation_frame:6 STOP:11 ANY(X):0 LONGEST:87 TOTAL_LENGTH:356 MULTIPLE_ORFs:11	PREDICTED: transmembrane protease serine 9-like	Gammarus fossarum [Eukaryota]	Host	DB_metaP	5	4	2	3	10	9	6	7	0	2	3	3	1	1	1	1	1	1	1	1	0	1	1	1
565	Contig_Gammarus_90_37469_fr6	translation_frame:6 STOP:14 ANY(X):0 LONGEST:170 TOTAL_LENGTH:332 MULTIPLE_ORFs:12	PREDICTED: muscle-specific protein 20-like	Gammarus fossarum [Eukaryota]	Host	DB_metaP	0	1	0	0	2	0	26	24	14	16	15	15	0	1	0	0	2	0	11	10	8	10	8	9
566	Contig_Gammarus_90_1490_fr6	translation_frame:6 STOP:4 ANY(X):0 LONGEST:415 TOTAL_LENGTH:539 MULTIPLE_ORFs:4	coronin	Gammarus fossarum [Eukaryota]	Host	DB_metaP	8	8	5	4	10	11	13	11	10	12	6	7	5	6	3	2	6	7	7	6	6	8	2	5
567	Contig_Gammarus_90_5097_fr4	translation_frame:4 STOP:3 ANY(X):0 LONGEST:918 TOTAL_LENGTH:997 MULTIPLE_ORFs:4	unconventional myosin-VI-like	Gammarus fossarum [Eukaryota]	Host	DB_metaP	29	27	12	9	18	15	14	7	23	20	2	1	19	17	8	7	14	13	10	7	13	14	2	1
568	Contig_Gammarus_90_427_fr6	translation_frame:6 STOP:15 ANY(X):0 LONGEST:538 TOTAL_LENGTH:762 MULTIPLE_ORFs:15	PREDICTED: glucose-6-phosphate 1-dehydrogenase-like isoform X2	Gammarus fossarum [Eukaryota]	Host	DB_metaP	27	27	31	32	14	13	10	6	11	8	3	2	14	16	15	17	9	8	7	5	7	6	3	2	GOslim_MF transcription factor activity, protein binding [GO:988 ]	GOslim_MF molecular_function [GO:3674 ]	GOslim_MF GTPase activity [GO:3924 ]	GOslim_MF cytoskeletal protein binding [GO:892 ]	GOslim_MF transcription factor binding [GO:8134 ]	GOslim_MF methyltransferase activity [GO:8168 ]	GOslim_MF oxidoreductase activity [GO:16491 ]	GOslim_MF isomerase activity [GO:16853 ]	GOslim_MF transmembrane transporter activity [GO:22857 ]	GOslim_MF enzyme regulator activity [GO:3234 ]	GOslim_MF ion binding [GO:43167 ]	GOslim_BP immune system process [GO:2376 ]	GOslim_BP circulatory system process [GO:313 ]	GOslim_BP carbohydrate metabolic process [GO:5975 ]	GOslim_BP cellular protein modification process [GO:6464 ]	GOslim_BP lipid metabolic process [GO:6629 ]	GOslim_BP sulfur compound metabolic process [GO:679 ]	GOslim_BP transport [GO:681 ]	GOslim_BP response to stress [GO:695 ]
569	Contig_Gammarus_90_170182_fr4	translation_frame:4 STOP:2 ANY(X):0 LONGEST:244 TOTAL_LENGTH:388 MULTIPLE_ORFs:3	PREDICTED: RNA-binding protein squid-like isoform X5	Gammarus fossarum [Eukaryota]	Host	DB_metaP	16	14	11	12	15	17	8	7	15	17	3	3	7	8	6	7	7	7	3	3	7	7	1	1	GOslim_MF molecular_function [GO:3674 ]	GOslim_MF DNA binding [GO:3677 ]	GOslim_MF RNA binding [GO:3723 ]	GOslim_MF mRNA binding [GO:3729 ]	GOslim_MF nucleotidyltransferase activity [GO:16779 ]	GOslim_BP reproduction [GO:3 ]	GOslim_BP DNA metabolic process [GO:6259 ]	GOslim_BP mRNA processing [GO:6397 ]	GOslim_BP nucleocytoplasmic transport [GO:6913 ]	GOslim_BP response to stress [GO:695 ]	GOslim_BP cytoskeleton organization [GO:71 ]	GOslim_BP biological_process [GO:815 ]	GOslim_BP biosynthetic process [GO:958 ]	GOslim_BP embryo development [GO:979 ]	GOslim_BP developmental maturation [GO:217 ]	GOslim_BP cellular component assembly [GO:2267 ]	GOslim_BP cell differentiation [GO:3154 ]	GOslim_BP cellular nitrogen compound metabolic process [GO:34641 ]	GOslim_BP nucleobase-containing compound catabolic process [GO:34655 ]
570	Contig_Gammarus_90_18778_fr3	translation_frame:3 STOP:3 ANY(X):0 LONGEST:140 TOTAL_LENGTH:172 MULTIPLE_ORFs:4	PREDICTED: 60S ribosomal protein L27-like	Gammarus fossarum [Eukaryota]	Host	DB_metaP	22	20	11	12	15	14	7	9	11	6	4	3	6	5	4	5	5	4	4	4	3	2	2	1
571	Contig_Gammarus_90_8883_fr6	translation_frame:6 STOP:28 ANY(X):0 LONGEST:167 TOTAL_LENGTH:1069 MULTIPLE_ORFs:28	PREDICTED: V-type proton ATPase subunit H-like isoform X1	Gammarus fossarum [Eukaryota]	Host	DB_metaP	31	29	31	32	18	17	1	2	3	3	1	1	18	16	16	15	10	10	1	1	2	2	1	1
572	Contig_Gammarus_90_654_fr3	translation_frame:3 STOP:35 ANY(X):0 LONGEST:515 TOTAL_LENGTH:1224 MULTIPLE_ORFs:34	PREDICTED: alanine--tRNA ligase, cytoplasmic-like	Gammarus fossarum [Eukaryota]	Host	DB_metaP	32	31	27	28	53	41	22	18	22	18	6	4	19	20	16	15	28	25	20	15	15	15	4	2	GOslim_MF molecular_function [GO:3674 ]	GOslim_MF DNA binding [GO:3677 ]	GOslim_MF RNA binding [GO:3723 ]	GOslim_MF structural constituent of ribosome [GO:3735 ]	GOslim_MF structural molecule activity [GO:5198 ]	GOslim_MF cytoskeletal protein binding [GO:892 ]	GOslim_MF methyltransferase activity [GO:8168 ]	GOslim_MF isomerase activity [GO:16853 ]	GOslim_MF ligase activity [GO:16874 ]	GOslim_MF transmembrane transporter activity [GO:22857 ]	GOslim_MF ion binding [GO:43167 ]	GOslim_BP DNA metabolic process [GO:6259 ]	GOslim_BP tRNA metabolic process [GO:6399 ]	GOslim_BP cellular amino acid metabolic process [GO:652 ]	GOslim_BP signal transduction [GO:7165 ]	GOslim_BP biological_process [GO:815 ]	GOslim_BP cell death [GO:8219 ]	GOslim_BP cellular component assembly [GO:2267 ]	GOslim_BP homeostatic process [GO:42592 ]
573	Contig_Gammarus_90_100623_fr4	translation_frame:4 STOP:5 ANY(X):0 LONGEST:174 TOTAL_LENGTH:254 MULTIPLE_ORFs:6	PREDICTED: uncharacterized protein LOC108681388	Gammarus fossarum [Eukaryota]	Host	DB_metaP	12	10	6	8	10	10	11	10	0	0	8	8	4	4	3	3	5	5	4	4	0	0	4	4
574	XP_018024055.1	PREDICTED: dynein heavy chain, cytoplasmic-like		Hyalella azteca [Eukaryota]	Host	DB_metaP	46	36	21	21	48	34	26	19	16	13	0	2	33	26	17	17	42	30	25	19	14	11	0	2	GOslim_MF molecular_function [GO:3674 ]	GOslim_MF DNA binding [GO:3677 ]	GOslim_MF RNA binding [GO:3723 ]	GOslim_MF nuclease activity [GO:4518 ]	GOslim_MF cytoskeletal protein binding [GO:892 ]	GOslim_MF lipid binding [GO:8289 ]	GOslim_MF hydrolase activity, acting on glycosyl bonds [GO:16798 ]	GOslim_MF ligase activity [GO:16874 ]	GOslim_MF ATPase activity [GO:16887 ]	GOslim_MF transmembrane transporter activity [GO:22857 ]	GOslim_MF ion binding [GO:43167 ]	GOslim_BP reproduction [GO:3 ]	GOslim_BP cell morphogenesis [GO:92 ]	GOslim_BP immune system process [GO:2376 ]	GOslim_BP carbohydrate metabolic process [GO:5975 ]	GOslim_BP transport [GO:681 ]	GOslim_BP response to stress [GO:695 ]	GOslim_BP mitochondrion organization [GO:75 ]	GOslim_BP cytoskeleton organization [GO:71 ]
575	Contig_Gammarus_90_4814_fr5	translation_frame:5 STOP:5 ANY(X):0 LONGEST:264 TOTAL_LENGTH:414 MULTIPLE_ORFs:6	PREDICTED: 2-hydroxy-3-oxopropionate reductase-like	Gammarus fossarum [Eukaryota]	Host	DB_metaP	19	24	20	22	9	13	0	1	0	0	0	0	13	13	12	13	8	9	0	1	0	0	0	0
576	Contig_Gammarus_90_38224_fr6	translation_frame:6 STOP:0 ANY(X):0 LONGEST:340 TOTAL_LENGTH:340 SINGLE_ORF:1	sorting nexin-2 isoform X2	Gammarus fossarum [Eukaryota]	Host	DB_metaP	35	34	22	24	14	11	3	2	5	3	1	3	20	17	14	16	9	5	1	1	4	3	1	2
577	Contig_Gammarus_90_60885_fr5	translation_frame:5 STOP:0 ANY(X):0 LONGEST:142 TOTAL_LENGTH:142 SINGLE_ORF:1	PREDICTED: long-chain-fatty-acid--CoA ligase ACSBG2-like	Gammarus fossarum [Eukaryota]	Host	DB_metaP	16	13	18	19	9	9	6	3	3	3	1	0	7	6	8	8	5	4	4	2	2	2	1	0
578	Contig_Gammarus_90_184247_fr2	translation_frame:2 STOP:4 ANY(X):0 LONGEST:85 TOTAL_LENGTH:176 MULTIPLE_ORFs:5	hypothetical protein FNYG_03287	Gammarus fossarum [Eukaryota]	Host	DB_metaP	18	17	16	17	11	9	9	8	6	4	4	3	3	2	3	3	2	2	2	2	1	1	2	2
579	Contig_Gammarus_90_2853_fr3	translation_frame:3 STOP:14 ANY(X):0 LONGEST:162 TOTAL_LENGTH:526 MULTIPLE_ORFs:15	PREDICTED: sarcoplasmic calcium-binding protein 1-like isoform X1	Gammarus fossarum [Eukaryota]	Host	DB_metaP	3	3	0	0	0	0	1	2	20	21	37	36	3	3	0	0	0	0	1	2	10	11	15	12
580	Contig_Gammarus_90_106187_fr4	translation_frame:4 STOP:2 ANY(X):0 LONGEST:121 TOTAL_LENGTH:131 MULTIPLE_ORFs:2	PREDICTED: 40S ribosomal protein S6-like	Gammarus fossarum [Eukaryota]	Host	DB_metaP	24	24	18	16	10	10	11	8	6	5	6	6	6	6	4	4	3	3	5	5	3	3	3	3
581	Contig_Gammarus_90_88807_fr3	translation_frame:3 STOP:7 ANY(X):0 LONGEST:93 TOTAL_LENGTH:204 MULTIPLE_ORFs:8	GM11965	Gammarus fossarum [Eukaryota]	Host	DB_metaP	14	16	14	14	8	7	6	3	0	0	0	1	7	7	6	6	5	3	4	3	0	0	0	1
582	Contig_Gammarus_90_7151_fr1	translation_frame:1 STOP:0 ANY(X):0 LONGEST:472 TOTAL_LENGTH:472 SINGLE_ORF:1	putative aldehyde dehydrogenase family 7 member A1 homolog	Gammarus fossarum [Eukaryota]	Host	DB_metaP	21	18	18	21	10	6	14	15	6	6	10	9	13	11	12	13	6	5	9	11	3	3	8	7	GOslim_MF molecular_function [GO:3674 ]	GOslim_MF DNA binding transcription factor activity [GO:37 ]	GOslim_MF structural molecule activity [GO:5198 ]	GOslim_MF peptidase activity [GO:8233 ]	GOslim_MF kinase activity [GO:1631 ]	GOslim_MF oxidoreductase activity [GO:16491 ]	GOslim_MF ion binding [GO:43167 ]	GOslim_MF unfolded protein binding [GO:5182 ]	GOslim_BP protein folding [GO:6457 ]	GOslim_BP cellular protein modification process [GO:6464 ]	GOslim_BP cellular amino acid metabolic process [GO:652 ]	GOslim_BP transport [GO:681 ]	GOslim_BP response to stress [GO:695 ]	GOslim_BP chromosome segregation [GO:759 ]	GOslim_BP biological_process [GO:815 ]	GOslim_BP catabolic process [GO:956 ]	GOslim_BP biosynthetic process [GO:958 ]	GOslim_BP vesicle-mediated transport [GO:16192 ]	GOslim_BP cellular nitrogen compound metabolic process [GO:34641 ]
583	Contig_Gammarus_90_49884_fr4	translation_frame:4 STOP:1 ANY(X):0 LONGEST:55 TOTAL_LENGTH:84 MULTIPLE_ORFs:2	family 7 cellobiohydrolase	Gammarus fossarum [Eukaryota]	Host	DB_metaP	18	16	21	16	15	16	19	18	1	1	24	22	1	1	1	1	1	1	1	1	1	1	1	1
584	Contig_Gammarus_90_111972_fr3	translation_frame:3 STOP:9 ANY(X):0 LONGEST:316 TOTAL_LENGTH:461 MULTIPLE_ORFs:6	PREDICTED: dolichyl-diphosphooligosaccharide--protein glycosyltransferase subunit STT3A-like	Gammarus fossarum [Eukaryota]	Host	DB_metaP	29	32	47	43	25	21	9	12	19	20	4	4	17	17	24	22	13	11	7	8	10	10	2	2	GOslim_MF molecular_function [GO:3674 ]	GOslim_MF RNA binding [GO:3723 ]	GOslim_MF GTPase activity [GO:3924 ]	GOslim_MF methyltransferase activity [GO:8168 ]	GOslim_MF lipid binding [GO:8289 ]	GOslim_MF kinase activity [GO:1631 ]	GOslim_MF transferase activity, transferring glycosyl groups [GO:16757 ]	GOslim_MF phosphatase activity [GO:16791 ]	GOslim_MF hydrolase activity, acting on carbon-nitrogen (but not peptide) bonds [GO:1681 ]	GOslim_MF isomerase activity [GO:16853 ]	GOslim_MF ligase activity [GO:16874 ]	GOslim_MF transmembrane transporter activity [GO:22857 ]	GOslim_MF ion binding [GO:43167 ]	GOslim_BP tRNA metabolic process [GO:6399 ]	GOslim_BP cellular protein modification process [GO:6464 ]	GOslim_BP cellular amino acid metabolic process [GO:652 ]	GOslim_BP lipid metabolic process [GO:6629 ]	GOslim_BP response to stress [GO:695 ]	GOslim_BP cell cycle [GO:749 ]
585	Contig_Gammarus_90_13613_fr4	translation_frame:4 STOP:35 ANY(X):0 LONGEST:194 TOTAL_LENGTH:814 MULTIPLE_ORFs:31	PREDICTED: Na(+)/H(+) exchange regulatory cofactor NHE-RF1-like	Gammarus fossarum [Eukaryota]	Host	DB_metaP	3	2	4	3	2	2	26	24	21	18	11	7	1	1	2	2	1	1	9	9	7	7	4	4
586	Contig_Gammarus_90_168291_fr4	translation_frame:4 STOP:16 ANY(X):0 LONGEST:168 TOTAL_LENGTH:447 MULTIPLE_ORFs:15	PREDICTED: methyltransferase-like protein 7A, partial	Gammarus fossarum [Eukaryota]	Host	DB_metaP	23	22	13	14	2	4	9	10	14	15	4	5	11	11	6	7	1	2	7	8	7	9	4	4
587	Contig_Gammarus_90_106783_fr5	translation_frame:5 STOP:3 ANY(X):0 LONGEST:237 TOTAL_LENGTH:280 MULTIPLE_ORFs:4	PREDICTED: 60S ribosomal protein L18-like	Gammarus fossarum [Eukaryota]	Host	DB_metaP	32	28	21	24	12	10	19	12	13	14	6	5	12	11	10	10	6	6	10	8	4	4	5	4
588	Contig_Gammarus_90_146528_fr3	translation_frame:3 STOP:6 ANY(X):0 LONGEST:172 TOTAL_LENGTH:289 MULTIPLE_ORFs:7	PREDICTED: low-density lipoprotein receptor-related protein 2-like	Gammarus fossarum [Eukaryota]	Host	DB_metaP	5	4	1	2	3	3	11	9	2	2	12	11	2	2	1	2	3	3	4	3	1	1	4	5
589	Contig_Gammarus_90_160760_fr2	translation_frame:2 STOP:3 ANY(X):0 LONGEST:342 TOTAL_LENGTH:425 MULTIPLE_ORFs:4	PREDICTED: arylsulfatase I-like	Gammarus fossarum [Eukaryota]	Host	DB_metaP	38	37	37	35	11	13	0	0	0	0	1	2	17	17	13	12	6	8	0	0	0	0	1	2
590	Contig_Gammarus_90_555_fr1	translation_frame:1 STOP:6 ANY(X):0 LONGEST:252 TOTAL_LENGTH:334 MULTIPLE_ORFs:6	PREDICTED: inorganic pyrophosphatase-like isoform X1	Gammarus fossarum [Eukaryota]	Host	DB_metaP	27	25	33	28	20	23	28	26	24	28	15	18	11	9	12	11	11	10	10	10	10	10	7	8	GOslim_MF molecular_function [GO:3674 ]	GOslim_MF DNA binding [GO:3677 ]	GOslim_MF GTPase activity [GO:3924 ]	GOslim_MF nuclease activity [GO:4518 ]	GOslim_MF signal transducer activity [GO:4871 ]	GOslim_MF cytoskeletal protein binding [GO:892 ]	GOslim_MF phosphatase activity [GO:16791 ]	GOslim_MF ATPase activity [GO:16887 ]	GOslim_MF ion binding [GO:43167 ]	GOslim_BP immune system process [GO:2376 ]	GOslim_BP generation of precursor metabolites and energy [GO:691 ]	GOslim_BP DNA metabolic process [GO:6259 ]	GOslim_BP cellular protein modification process [GO:6464 ]	GOslim_BP response to stress [GO:695 ]	GOslim_BP cytoskeleton organization [GO:71 ]	GOslim_BP signal transduction [GO:7165 ]	GOslim_BP biological_process [GO:815 ]	GOslim_BP cell proliferation [GO:8283 ]	GOslim_BP biosynthetic process [GO:958 ]
591	Contig_Gammarus_90_79_fr3	translation_frame:3 STOP:41 ANY(X):0 LONGEST:742 TOTAL_LENGTH:1543 MULTIPLE_ORFs:36	PREDICTED: importin-5-like	Gammarus fossarum [Eukaryota]	Host	DB_metaP	26	21	17	17	46	35	4	7	13	10	2	0	17	17	13	13	23	18	4	6	8	8	2	0
592	Contig_Gammarus_90_166119_fr6	translation_frame:6 STOP:9 ANY(X):0 LONGEST:128 TOTAL_LENGTH:444 MULTIPLE_ORFs:8	PREDICTED: alkaline phosphatase-like	Gammarus fossarum [Eukaryota]	Host	DB_metaP	2	2	33	29	17	14	7	5	5	2	12	15	2	2	15	15	10	9	6	5	5	1	10	10	GOslim_MF molecular_function [GO:3674 ]	GOslim_MF phosphatase activity [GO:16791 ]	GOslim_MF ion binding [GO:43167 ]	GOslim_BP response to stress [GO:695 ]	GOslim_BP signal transduction [GO:7165 ]	GOslim_BP biological_process [GO:815 ]	GOslim_CC cellular_component [GO:5575 ]	GOslim_CC proteinaceous extracellular matrix [GO:5578 ]	GOslim_CC cell [GO:5623 ]	GOslim_CC plasma membrane [GO:5886 ]
593	Contig_Gammarus_90_15457_fr5	translation_frame:5 STOP:0 ANY(X):0 LONGEST:345 TOTAL_LENGTH:345 SINGLE_ORF:1	PREDICTED: uncharacterized protein LOC108676937	Gammarus fossarum [Eukaryota]	Host	DB_metaP	0	0	0	0	0	1	5	6	2	2	63	55	0	0	0	0	0	1	3	5	2	2	23	19
594	Contig_Gammarus_90_88345_fr5	translation_frame:5 STOP:9 ANY(X):0 LONGEST:460 TOTAL_LENGTH:602 MULTIPLE_ORFs:9	PREDICTED: kynurenine--oxoglutarate transaminase 3-like	Gammarus fossarum [Eukaryota]	Host	DB_metaP	14	14	18	18	18	17	6	8	14	13	3	3	11	10	12	12	14	13	6	7	10	11	3	3	GOslim_MF molecular_function [GO:3674 ]	GOslim_MF RNA binding [GO:3723 ]	GOslim_MF structural constituent of ribosome [GO:3735 ]	GOslim_MF structural molecule activity [GO:5198 ]	GOslim_MF transcription factor binding [GO:8134 ]	GOslim_MF translation factor activity, RNA binding [GO:8135 ]	GOslim_MF oxidoreductase activity [GO:16491 ]	GOslim_MF lyase activity [GO:16829 ]	GOslim_MF ion binding [GO:43167 ]	GOslim_BP mRNA processing [GO:6397 ]	GOslim_BP cellular amino acid metabolic process [GO:652 ]	GOslim_BP transport [GO:681 ]	GOslim_BP biological_process [GO:815 ]	GOslim_BP catabolic process [GO:956 ]	GOslim_BP biosynthetic process [GO:958 ]	GOslim_BP cellular nitrogen compound metabolic process [GO:34641 ]	GOslim_BP small molecule metabolic process [GO:44281 ]	GOslim_BP cofactor metabolic process [GO:51186 ]	GOslim_BP protein-containing complex assembly [GO:653 ]
595	Contig_Gammarus_90_3382_fr1	translation_frame:1 STOP:6 ANY(X):0 LONGEST:215 TOTAL_LENGTH:381 MULTIPLE_ORFs:7	PREDICTED: LOW QUALITY PROTEIN: 60S ribosomal protein L6-like	Gammarus fossarum [Eukaryota]	Host	DB_metaP	18	17	17	12	15	10	8	8	2	2	3	4	9	9	8	6	8	6	7	6	2	2	2	2
596	Contig_Gammarus_90_3382_fr3	translation_frame:3 STOP:8 ANY(X):0 LONGEST:128 TOTAL_LENGTH:381 MULTIPLE_ORFs:9	60S ribosomal protein L6	Gammarus fossarum [Eukaryota]	Host	DB_metaP	8	9	5	4	9	10	3	1	2	2	1	0	6	6	3	3	6	7	2	1	1	1	1	0
597	Contig_Gammarus_90_178200_fr2	translation_frame:2 STOP:6 ANY(X):0 LONGEST:284 TOTAL_LENGTH:373 MULTIPLE_ORFs:7	vitelline membrane outer layer 1-like protein	Gammarus fossarum [Eukaryota]	Host	DB_metaP	4	8	9	8	7	8	11	11	3	5	7	9	3	7	4	5	4	4	6	8	2	3	6	7
598	Contig_Gammarus_90_2893_fr2	translation_frame:2 STOP:3 ANY(X):0 LONGEST:370 TOTAL_LENGTH:419 MULTIPLE_ORFs:4	PREDICTED: cytochrome P450 9e2-like isoform X3	Gammarus fossarum [Eukaryota]	Host	DB_metaP	10	11	18	18	12	12	3	3	2	4	0	0	5	6	9	9	5	5	2	3	2	2	0	0
599	Contig_Gammarus_90_5107_fr4	translation_frame:4 STOP:9 ANY(X):0 LONGEST:200 TOTAL_LENGTH:343 MULTIPLE_ORFs:10	methyltransferase domain-containing protein	Gammarus fossarum [Eukaryota]	Host	DB_metaP	20	17	16	16	12	12	8	7	8	10	7	7	9	8	7	7	7	7	5	4	6	7	5	4
600	Contig_Gammarus_90_14633_fr5	translation_frame:5 STOP:3 ANY(X):0 LONGEST:380 TOTAL_LENGTH:573 MULTIPLE_ORFs:4	PREDICTED: sulfoquinovosidase-like	Gammarus fossarum [Eukaryota]	Host	DB_metaP	11	10	18	19	15	11	9	9	0	0	11	10	6	5	10	10	7	5	6	5	0	0	6	6
601	Contig_Gammarus_90_2715_fr1	translation_frame:1 STOP:25 ANY(X):0 LONGEST:637 TOTAL_LENGTH:938 MULTIPLE_ORFs:26	PREDICTED: cleft lip and palate transmembrane protein 1 homolog	Gammarus fossarum [Eukaryota]	Host	DB_metaP	10	7	9	12	10	9	7	7	10	9	0	2	4	5	5	6	6	5	5	5	6	5	0	2
602	Contig_Gammarus_90_22568_fr6	translation_frame:6 STOP:7 ANY(X):0 LONGEST:282 TOTAL_LENGTH:616 MULTIPLE_ORFs:7	PREDICTED: probable 4-coumarate--CoA ligase 3	Gammarus fossarum [Eukaryota]	Host	DB_metaP	22	20	30	37	5	9	4	1	4	2	3	2	10	11	14	18	4	6	4	1	4	2	2	1
603	Contig_Gammarus_90_204045_fr2	translation_frame:2 STOP:6 ANY(X):0 LONGEST:229 TOTAL_LENGTH:340 MULTIPLE_ORFs:7	PREDICTED: uncharacterized protein LOC108676591	Gammarus fossarum [Eukaryota]	Host	DB_metaP	4	5	16	14	6	6	8	6	2	3	15	15	2	2	6	4	3	3	4	3	1	1	6	5
604	Contig_Gammarus_90_159626_fr4	translation_frame:4 STOP:4 ANY(X):0 LONGEST:122 TOTAL_LENGTH:276 MULTIPLE_ORFs:5	PREDICTED: glutathione S-transferase Mu 2-like	Gammarus fossarum [Eukaryota]	Host	DB_metaP	13	12	20	20	9	12	8	8	15	18	8	9	6	7	7	8	6	7	5	5	7	9	6	6
605	Contig_Gammarus_90_1150_fr5	translation_frame:5 STOP:10 ANY(X):0 LONGEST:80 TOTAL_LENGTH:250 MULTIPLE_ORFs:10	PREDICTED: hydroxysteroid dehydrogenase-like protein 2	Gammarus fossarum [Eukaryota]	Host	DB_metaP	11	11	12	9	14	11	7	6	9	9	5	6	3	3	2	2	4	2	2	2	3	2	2	2
606	Contig_Gammarus_90_6580_fr2	translation_frame:2 STOP:1 ANY(X):0 LONGEST:356 TOTAL_LENGTH:364 MULTIPLE_ORFs:2	PREDICTED: uncharacterized protein LOC108670182	Gammarus fossarum [Eukaryota]	Host	DB_metaP	23	20	27	28	17	15	0	0	0	0	0	0	8	9	10	7	7	8	0	0	0	0	0	0
607	Contig_Gammarus_90_173_fr5	translation_frame:5 STOP:7 ANY(X):0 LONGEST:586 TOTAL_LENGTH:746 MULTIPLE_ORFs:8	PREDICTED: thioredoxin reductase 1, cytoplasmic-like	Gammarus fossarum [Eukaryota]	Host	DB_metaP	17	11	13	14	7	4	15	12	5	4	13	12	9	9	9	8	3	3	10	8	4	2	9	8
608	Contig_Gammarus_90_5115_fr4	translation_frame:4 STOP:20 ANY(X):0 LONGEST:559 TOTAL_LENGTH:894 MULTIPLE_ORFs:19	PREDICTED: thimet oligopeptidase-like isoform X2	Gammarus fossarum [Eukaryota]	Host	DB_metaP	8	11	9	10	17	13	14	16	7	5	4	4	5	7	5	6	10	7	12	9	4	3	4	4
609	Contig_Gammarus_90_195519_fr1	translation_frame:1 STOP:5 ANY(X):0 LONGEST:72 TOTAL_LENGTH:184 MULTIPLE_ORFs:6	hypothetical protein BOX15_Mlig008905g3	Gammarus fossarum [Eukaryota]	Host	DB_metaP	6	7	6	7	6	7	6	6	4	8	6	8	1	1	1	1	1	1	1	1	1	1	1	1
610	Contig_Gammarus_90_122704_fr5	translation_frame:5 STOP:0 ANY(X):0 LONGEST:187 TOTAL_LENGTH:187 SINGLE_ORF:1	PREDICTED: 60S ribosomal protein L19-like	Gammarus fossarum [Eukaryota]	Host	DB_metaP	30	25	20	17	14	12	18	11	2	1	8	6	10	11	8	8	9	7	10	9	2	1	5	5
611	Contig_Gammarus_90_7217_fr1	translation_frame:1 STOP:20 ANY(X):0 LONGEST:517 TOTAL_LENGTH:792 MULTIPLE_ORFs:20	PREDICTED: asparagine--tRNA ligase, cytoplasmic-like isoform X2	Gammarus fossarum [Eukaryota]	Host	DB_metaP	21	17	7	7	36	31	10	12	1	0	2	2	9	7	5	5	13	12	7	7	1	0	1	1	GOslim_MF molecular_function [GO:3674 ]	GOslim_MF structural constituent of ribosome [GO:3735 ]	GOslim_MF helicase activity [GO:4386 ]	GOslim_MF nuclease activity [GO:4518 ]	GOslim_MF structural molecule activity [GO:5198 ]	GOslim_MF oxidoreductase activity [GO:16491 ]	GOslim_MF hydrolase activity, acting on carbon-nitrogen (but not peptide) bonds [GO:1681 ]	GOslim_MF lyase activity [GO:16829 ]	GOslim_MF ligase activity [GO:16874 ]	GOslim_MF ATPase activity [GO:16887 ]	GOslim_MF ion binding [GO:43167 ]	GOslim_BP DNA metabolic process [GO:6259 ]	GOslim_BP tRNA metabolic process [GO:6399 ]	GOslim_BP cellular amino acid metabolic process [GO:652 ]	GOslim_BP sulfur compound metabolic process [GO:679 ]	GOslim_BP response to stress [GO:695 ]	GOslim_BP biological_process [GO:815 ]	GOslim_BP biosynthetic process [GO:958 ]	GOslim_BP cellular nitrogen compound metabolic process [GO:34641 ]
612	Contig_Gammarus_90_21862_fr5	translation_frame:5 STOP:4 ANY(X):0 LONGEST:115 TOTAL_LENGTH:231 MULTIPLE_ORFs:5	PREDICTED: arylsulfatase B-like isoform X2	Gammarus fossarum [Eukaryota]	Host	DB_metaP	26	35	12	16	15	11	3	1	0	0	1	1	4	4	4	4	4	4	2	1	0	0	1	1
613	Contig_Gammarus_90_62065_fr6	translation_frame:6 STOP:0 ANY(X):0 LONGEST:110 TOTAL_LENGTH:110 SINGLE_ORF:1	PREDICTED: gamma-interferon-inducible lysosomal thiol reductase-like	Gammarus fossarum [Eukaryota]	Host	DB_metaP	3	3	1	1	0	0	13	13	23	18	10	8	3	3	1	1	0	0	6	6	4	4	4	3
614	Contig_Gammarus_90_116225_fr4	translation_frame:4 STOP:2 ANY(X):0 LONGEST:245 TOTAL_LENGTH:306 MULTIPLE_ORFs:3	PREDICTED: 60S ribosomal protein L17-like	Gammarus fossarum [Eukaryota]	Host	DB_metaP	18	21	14	15	16	15	15	14	12	13	7	8	10	11	10	11	8	9	8	6	6	7	2	4
615	Contig_Gammarus_90_88915_fr3	translation_frame:3 STOP:13 ANY(X):0 LONGEST:254 TOTAL_LENGTH:400 MULTIPLE_ORFs:14	PREDICTED: proteasome subunit alpha type-5-like	Gammarus fossarum [Eukaryota]	Host	DB_metaP	14	13	11	13	14	10	21	19	10	11	12	10	12	11	10	12	12	10	17	16	7	9	11	9	GOslim_MF molecular_function [GO:3674 ]	GOslim_MF DNA binding [GO:3677 ]	GOslim_MF DNA binding transcription factor activity [GO:37 ]	GOslim_MF structural constituent of ribosome [GO:3735 ]	GOslim_MF structural molecule activity [GO:5198 ]	GOslim_MF methyltransferase activity [GO:8168 ]	GOslim_MF peptidase activity [GO:8233 ]	GOslim_MF hydrolase activity, acting on carbon-nitrogen (but not peptide) bonds [GO:1681 ]	GOslim_MF transmembrane transporter activity [GO:22857 ]	GOslim_MF ion binding [GO:43167 ]	GOslim_BP immune system process [GO:2376 ]	GOslim_BP cellular protein modification process [GO:6464 ]	GOslim_BP cellular amino acid metabolic process [GO:652 ]	GOslim_BP lipid metabolic process [GO:6629 ]	GOslim_BP response to stress [GO:695 ]	GOslim_BP signal transduction [GO:7165 ]	GOslim_BP cell-cell signaling [GO:7267 ]	GOslim_BP biological_process [GO:815 ]	GOslim_BP catabolic process [GO:956 ]
616	Contig_Gammarus_90_23597_fr2	translation_frame:2 STOP:0 ANY(X):0 LONGEST:348 TOTAL_LENGTH:348 SINGLE_ORF:1	PREDICTED: UDP-glucuronosyltransferase 2B14-like	Gammarus fossarum [Eukaryota]	Host	DB_metaP	26	29	41	45	18	16	2	1	3	3	0	0	13	11	14	15	8	8	2	1	2	2	0	0
617	Contig_Gammarus_90_6097_fr5	translation_frame:5 STOP:2 ANY(X):0 LONGEST:627 TOTAL_LENGTH:664 MULTIPLE_ORFs:3	PREDICTED: valine--tRNA ligase	Gammarus fossarum [Eukaryota]	Host	DB_metaP	7	9	10	11	18	14	1	0	6	9	0	0	6	7	6	7	10	9	1	0	5	5	0	0	GOslim_MF molecular_function [GO:3674 ]	GOslim_MF ligase activity [GO:16874 ]	GOslim_MF ion binding [GO:43167 ]	GOslim_BP tRNA metabolic process [GO:6399 ]	GOslim_BP cellular amino acid metabolic process [GO:652 ]	GOslim_BP biosynthetic process [GO:958 ]	GOslim_BP cellular nitrogen compound metabolic process [GO:34641 ]	GOslim_CC cellular_component [GO:5575 ]	GOslim_CC cytoplasm [GO:5737 ]	GOslim_CC cytosol [GO:5829 ]
618	Contig_Gammarus_90_5280_fr5	translation_frame:5 STOP:2 ANY(X):0 LONGEST:421 TOTAL_LENGTH:455 MULTIPLE_ORFs:3	PREDICTED: valine--tRNA ligase-like	Gammarus fossarum [Eukaryota]	Host	DB_metaP	5	9	4	6	18	11	3	3	0	3	0	2	3	5	2	3	6	7	1	1	0	1	0	1
619	Contig_Gammarus_90_22182_fr4	translation_frame:4 STOP:6 ANY(X):0 LONGEST:373 TOTAL_LENGTH:430 MULTIPLE_ORFs:7	PREDICTED: caspase-1-like isoform X1	Gammarus fossarum [Eukaryota]	Host	DB_metaP	7	6	5	3	8	6	16	15	17	19	8	10	5	4	4	2	6	4	9	9	9	10	6	8
620	Contig_Gammarus_90_19077_fr2	translation_frame:2 STOP:6 ANY(X):0 LONGEST:256 TOTAL_LENGTH:448 MULTIPLE_ORFs:7	PREDICTED: short-chain dehydrogenase/reductase family 9C member 7-like	Gammarus fossarum [Eukaryota]	Host	DB_metaP	64	64	66	66	35	30	8	8	6	6	8	5	31	37	38	32	22	20	5	5	5	4	6	3
621	Contig_Gammarus_90_26927_fr6	translation_frame:6 STOP:0 ANY(X):0 LONGEST:133 TOTAL_LENGTH:133 SINGLE_ORF:1	PREDICTED: probable peroxisomal acyl-coenzyme A oxidase 1	Gammarus fossarum [Eukaryota]	Host	DB_metaP	8	7	20	20	3	2	3	3	3	3	1	0	5	4	6	6	3	2	3	3	2	2	1	0
622	Contig_Gammarus_90_27181_fr5	translation_frame:5 STOP:1 ANY(X):0 LONGEST:248 TOTAL_LENGTH:254 MULTIPLE_ORFs:2	PREDICTED: aminoacylase-1A-like	Gammarus fossarum [Eukaryota]	Host	DB_metaP	8	11	20	20	10	8	1	2	0	1	1	1	5	5	8	7	5	5	1	2	0	1	1	1
623	Contig_Gammarus_90_21077_fr2	translation_frame:2 STOP:4 ANY(X):0 LONGEST:275 TOTAL_LENGTH:349 MULTIPLE_ORFs:4	PREDICTED: glucosamine-6-phosphate isomerase 2-like isoform X2	Gammarus fossarum [Eukaryota]	Host	DB_metaP	5	7	5	7	4	4	12	16	5	5	8	8	4	6	4	6	3	3	7	8	4	4	7	7
624	Contig_Gammarus_90_2903_fr3	translation_frame:3 STOP:18 ANY(X):0 LONGEST:331 TOTAL_LENGTH:621 MULTIPLE_ORFs:17	PREDICTED: fumarate hydratase, mitochondrial-like	Gammarus fossarum [Eukaryota]	Host	DB_metaP	20	20	23	21	12	17	25	27	25	23	16	13	17	17	18	16	10	14	18	19	13	13	14	10	GOslim_MF molecular_function [GO:3674 ]	GOslim_MF DNA binding [GO:3677 ]	GOslim_MF RNA binding [GO:3723 ]	GOslim_MF structural constituent of ribosome [GO:3735 ]	GOslim_MF GTPase activity [GO:3924 ]	GOslim_MF nuclease activity [GO:4518 ]	GOslim_MF structural molecule activity [GO:5198 ]	GOslim_MF cytoskeletal protein binding [GO:892 ]	GOslim_MF peptidase activity [GO:8233 ]	GOslim_MF oxidoreductase activity [GO:16491 ]	GOslim_MF phosphatase activity [GO:16791 ]	GOslim_MF hydrolase activity, acting on carbon-nitrogen (but not peptide) bonds [GO:1681 ]	GOslim_MF lyase activity [GO:16829 ]	GOslim_MF ATPase activity [GO:16887 ]	GOslim_MF transmembrane transporter activity [GO:22857 ]	GOslim_MF ion binding [GO:43167 ]	GOslim_BP immune system process [GO:2376 ]	GOslim_BP generation of precursor metabolites and energy [GO:691 ]	GOslim_BP mRNA processing [GO:6397 ]
625	Contig_Gammarus_90_26668_fr6	translation_frame:6 STOP:0 ANY(X):0 LONGEST:194 TOTAL_LENGTH:194 SINGLE_ORF:1	PREDICTED: macrophage mannose receptor 1-like, partial	Gammarus fossarum [Eukaryota]	Host	DB_metaP	24	21	22	24	4	4	0	0	0	0	0	0	11	8	8	10	4	3	0	0	0	0	0	0
626	Contig_Gammarus_90_105454_fr6	translation_frame:6 STOP:13 ANY(X):0 LONGEST:179 TOTAL_LENGTH:459 MULTIPLE_ORFs:12	PREDICTED: protein no-on-transient A-like	Gammarus fossarum [Eukaryota]	Host	DB_metaP	17	22	20	20	35	32	23	16	37	34	8	7	11	13	11	11	16	16	14	10	17	15	6	3	GOslim_MF molecular_function [GO:3674 ]	GOslim_MF DNA binding [GO:3677 ]	GOslim_MF DNA binding transcription factor activity [GO:37 ]	GOslim_MF RNA binding [GO:3723 ]	GOslim_MF mRNA binding [GO:3729 ]	GOslim_MF enzyme binding [GO:19899 ]	GOslim_BP reproduction [GO:3 ]	GOslim_BP cell morphogenesis [GO:92 ]	GOslim_BP immune system process [GO:2376 ]	GOslim_BP DNA metabolic process [GO:6259 ]	GOslim_BP mRNA processing [GO:6397 ]	GOslim_BP cellular protein modification process [GO:6464 ]	GOslim_BP nucleocytoplasmic transport [GO:6913 ]	GOslim_BP response to stress [GO:695 ]	GOslim_BP cell cycle [GO:749 ]	GOslim_BP chromosome segregation [GO:759 ]	GOslim_BP signal transduction [GO:7165 ]	GOslim_BP biological_process [GO:815 ]	GOslim_BP cell death [GO:8219 ]
627	Contig_Gammarus_90_160609_fr3	translation_frame:3 STOP:3 ANY(X):0 LONGEST:89 TOTAL_LENGTH:192 MULTIPLE_ORFs:3	PREDICTED: oplophorus-luciferin 2-monooxygenase non-catalytic subunit-like	Gammarus fossarum [Eukaryota]	Host	DB_metaP	15	14	16	15	2	3	20	17	16	18	30	26	3	3	3	4	1	1	4	3	3	3	4	4
628	Contig_Gammarus_90_18605_fr2	translation_frame:2 STOP:5 ANY(X):0 LONGEST:94 TOTAL_LENGTH:147 MULTIPLE_ORFs:6	PREDICTED: 60S ribosomal protein L37a-like	Gammarus fossarum [Eukaryota]	Host	DB_metaP	15	17	13	12	7	7	9	7	5	6	1	0	6	7	4	5	4	4	4	3	1	1	1	0
629	Contig_Gammarus_90_6973_fr2	translation_frame:2 STOP:7 ANY(X):0 LONGEST:330 TOTAL_LENGTH:561 MULTIPLE_ORFs:8	PREDICTED: protein transport protein Sec61 subunit alpha	Gammarus fossarum [Eukaryota]	Host	DB_metaP	28	27	27	24	17	14	14	8	7	2	5	4	7	7	10	9	7	6	7	3	4	1	2	2	GOslim_MF molecular_function [GO:3674 ]	GOslim_MF DNA binding [GO:3677 ]	GOslim_MF DNA binding transcription factor activity [GO:37 ]	GOslim_MF protein transporter activity [GO:8565 ]	GOslim_MF kinase activity [GO:1631 ]	GOslim_MF oxidoreductase activity [GO:16491 ]	GOslim_MF nucleotidyltransferase activity [GO:16779 ]	GOslim_MF transmembrane transporter activity [GO:22857 ]	GOslim_MF ion binding [GO:43167 ]	GOslim_BP immune system process [GO:2376 ]	GOslim_BP carbohydrate metabolic process [GO:5975 ]	GOslim_BP generation of precursor metabolites and energy [GO:691 ]	GOslim_BP cellular protein modification process [GO:6464 ]	GOslim_BP protein targeting [GO:665 ]	GOslim_BP sulfur compound metabolic process [GO:679 ]	GOslim_BP transport [GO:681 ]	GOslim_BP response to stress [GO:695 ]	GOslim_BP signal transduction [GO:7165 ]	GOslim_BP biological_process [GO:815 ]
630	Contig_Gammarus_90_121779_fr3	translation_frame:3 STOP:3 ANY(X):0 LONGEST:279 TOTAL_LENGTH:361 MULTIPLE_ORFs:4	PREDICTED: uncharacterized protein LOC108678415 isoform X2	Gammarus fossarum [Eukaryota]	Host	DB_metaP	2	4	6	4	0	0	9	6	2	1	16	16	2	3	4	3	0	0	4	4	1	1	6	6
631	Contig_Gammarus_90_72484_fr6	translation_frame:6 STOP:4 ANY(X):0 LONGEST:114 TOTAL_LENGTH:146 MULTIPLE_ORFs:4	PREDICTED: 40S ribosomal protein S17-like	Gammarus fossarum [Eukaryota]	Host	DB_metaP	11	11	9	11	15	14	5	4	6	7	2	3	8	7	6	7	7	7	4	3	4	4	2	2	GOslim_MF molecular_function [GO:3674 ]	GOslim_MF RNA binding [GO:3723 ]	GOslim_MF mRNA binding [GO:3729 ]	GOslim_MF structural constituent of ribosome [GO:3735 ]	GOslim_MF helicase activity [GO:4386 ]	GOslim_MF structural molecule activity [GO:5198 ]	GOslim_MF translation factor activity, RNA binding [GO:8135 ]	GOslim_MF oxidoreductase activity [GO:16491 ]	GOslim_MF hydrolase activity, acting on glycosyl bonds [GO:16798 ]	GOslim_MF ligase activity [GO:16874 ]	GOslim_MF ion binding [GO:43167 ]	GOslim_BP immune system process [GO:2376 ]	GOslim_BP DNA metabolic process [GO:6259 ]	GOslim_BP tRNA metabolic process [GO:6399 ]	GOslim_BP cellular protein modification process [GO:6464 ]	GOslim_BP protein targeting [GO:665 ]	GOslim_BP lipid metabolic process [GO:6629 ]	GOslim_BP sulfur compound metabolic process [GO:679 ]	GOslim_BP response to stress [GO:695 ]
632	Contig_Gammarus_90_42833_fr6	translation_frame:6 STOP:7 ANY(X):0 LONGEST:97 TOTAL_LENGTH:228 MULTIPLE_ORFs:8	PREDICTED: cytochrome c oxidase subunit 5B, mitochondrial-like	Gammarus fossarum [Eukaryota]	Host	DB_metaP	7	8	12	11	4	2	5	5	11	9	5	5	3	4	5	4	2	2	3	3	5	4	3	3
633	Contig_Gammarus_90_88709_fr6	translation_frame:6 STOP:10 ANY(X):0 LONGEST:194 TOTAL_LENGTH:380 MULTIPLE_ORFs:11	hsc70-interacting protein	Gammarus fossarum [Eukaryota]	Host	DB_metaP	27	25	25	28	22	18	14	11	18	12	5	4	11	12	12	12	10	9	7	5	11	8	3	2
634	XP_018023459.1	PREDICTED: THO complex subunit 2-like		Hyalella azteca [Eukaryota]	Host	DB_metaP	13	16	11	10	17	15	21	22	15	13	7	6	7	10	7	6	12	10	11	12	9	10	6	4	GOslim_MF molecular_function [GO:3674 ]	GOslim_MF RNA binding [GO:3723 ]	GOslim_MF mRNA binding [GO:3729 ]	GOslim_BP reproduction [GO:3 ]	GOslim_BP cell morphogenesis [GO:92 ]	GOslim_BP mRNA processing [GO:6397 ]	GOslim_BP transport [GO:681 ]	GOslim_BP nucleocytoplasmic transport [GO:6913 ]	GOslim_BP response to stress [GO:695 ]	GOslim_BP biological_process [GO:815 ]	GOslim_BP biosynthetic process [GO:958 ]	GOslim_BP embryo development [GO:979 ]	GOslim_BP cell differentiation [GO:3154 ]	GOslim_BP cellular nitrogen compound metabolic process [GO:34641 ]	GOslim_BP symbiont process [GO:4443 ]	GOslim_BP anatomical structure development [GO:48856 ]	GOslim_BP cell division [GO:5131 ]	GOslim_CC nuclear chromosome [GO:228 ]	GOslim_CC cellular_component [GO:5575 ]
635	Contig_Gammarus_90_885_fr5	translation_frame:5 STOP:6 ANY(X):0 LONGEST:382 TOTAL_LENGTH:476 MULTIPLE_ORFs:6	PREDICTED: uncharacterized protein LOC108665022	Gammarus fossarum [Eukaryota]	Host	DB_metaP	15	19	27	22	7	9	5	5	2	2	2	3	9	10	12	13	6	7	3	4	2	2	2	2
636	Contig_Gammarus_90_215301_fr5	translation_frame:5 STOP:2 ANY(X):0 LONGEST:164 TOTAL_LENGTH:184 MULTIPLE_ORFs:3	PREDICTED: 60S ribosomal protein L15-like	Gammarus fossarum [Eukaryota]	Host	DB_metaP	38	31	27	26	25	21	11	10	3	4	5	4	13	11	11	11	11	9	6	6	3	4	4	3	GOslim_MF molecular_function [GO:3674 ]	GOslim_MF RNA binding [GO:3723 ]	GOslim_MF structural constituent of ribosome [GO:3735 ]	GOslim_MF structural molecule activity [GO:5198 ]	GOslim_MF methyltransferase activity [GO:8168 ]	GOslim_MF peptidase activity [GO:8233 ]	GOslim_MF kinase activity [GO:1631 ]	GOslim_MF ligase activity [GO:16874 ]	GOslim_MF enzyme binding [GO:19899 ]	GOslim_MF transmembrane transporter activity [GO:22857 ]	GOslim_MF enzyme regulator activity [GO:3234 ]	GOslim_MF ion binding [GO:43167 ]	GOslim_BP mRNA processing [GO:6397 ]	GOslim_BP cellular protein modification process [GO:6464 ]	GOslim_BP protein targeting [GO:665 ]	GOslim_BP lipid metabolic process [GO:6629 ]	GOslim_BP transport [GO:681 ]	GOslim_BP autophagy [GO:6914 ]	GOslim_BP cell cycle [GO:749 ]
637	Contig_Gammarus_90_88066_fr3	translation_frame:3 STOP:6 ANY(X):0 LONGEST:242 TOTAL_LENGTH:363 MULTIPLE_ORFs:7	delta class glutathione S-transferase	Gammarus fossarum [Eukaryota]	Host	DB_metaP	20	21	16	14	10	11	18	16	11	14	8	8	7	8	7	6	4	5	5	5	5	7	5	4
638	Contig_Gammarus_90_31623_fr6	translation_frame:6 STOP:11 ANY(X):0 LONGEST:407 TOTAL_LENGTH:568 MULTIPLE_ORFs:12	PREDICTED: proliferation-associated protein 2G4-like	Gammarus fossarum [Eukaryota]	Host	DB_metaP	20	17	20	14	22	26	11	11	11	8	2	0	11	10	12	10	10	12	9	9	7	6	2	0
639	Contig_Gammarus_90_635_fr3	translation_frame:3 STOP:3 ANY(X):0 LONGEST:543 TOTAL_LENGTH:584 MULTIPLE_ORFs:4	transmembrane 9 superfamily member 2-like	Gammarus fossarum [Eukaryota]	Host	DB_metaP	10	10	11	12	11	8	13	11	5	5	5	4	6	7	6	8	5	4	9	7	3	3	3	2
640	Contig_Gammarus_90_22855_fr2	translation_frame:2 STOP:1 ANY(X):0 LONGEST:457 TOTAL_LENGTH:460 MULTIPLE_ORFs:2	PREDICTED: programmed cell death 6-interacting protein-like	Gammarus fossarum [Eukaryota]	Host	DB_metaP	19	15	10	11	16	14	6	4	16	16	0	1	15	13	7	9	13	11	5	4	10	11	0	1
641	Contig_Gammarus_90_123051_fr2	translation_frame:2 STOP:0 ANY(X):0 LONGEST:207 TOTAL_LENGTH:207 SINGLE_ORF:1	PREDICTED: programmed cell death 6-interacting protein-like	Gammarus fossarum [Eukaryota]	Host	DB_metaP	2	2	0	2	3	1	0	0	6	6	0	0	1	1	0	1	3	1	0	0	4	4	0	0
642	Contig_Gammarus_90_7061_fr2	translation_frame:2 STOP:0 ANY(X):0 LONGEST:269 TOTAL_LENGTH:269 SINGLE_ORF:1	PREDICTED: uncharacterized protein LOC108673699	Gammarus fossarum [Eukaryota]	Host	DB_metaP	7	6	5	3	2	2	8	6	8	6	12	14	4	2	3	2	2	2	4	4	4	2	5	5
643	Contig_Gammarus_90_153235_fr3	translation_frame:3 STOP:17 ANY(X):0 LONGEST:79 TOTAL_LENGTH:417 MULTIPLE_ORFs:18	PREDICTED: uncharacterized protein LOC108673699	Gammarus fossarum [Eukaryota]	Host	DB_metaP	0	0	0	0	0	0	0	0	1	1	2	1	0	0	0	0	0	0	0	0	1	1	2	1
644	Contig_Gammarus_90_133468_fr4	translation_frame:4 STOP:9 ANY(X):0 LONGEST:103 TOTAL_LENGTH:211 MULTIPLE_ORFs:9	PREDICTED: ATP synthase subunit O, mitochondrial-like, partial	Gammarus fossarum [Eukaryota]	Host	DB_metaP	12	14	11	16	12	11	8	8	14	11	6	5	8	10	8	11	9	8	6	7	9	7	6	5
645	Contig_Gammarus_90_29320_fr2	translation_frame:2 STOP:0 ANY(X):0 LONGEST:457 TOTAL_LENGTH:457 SINGLE_ORF:1	PREDICTED: laminin subunit alpha-like	Gammarus fossarum [Eukaryota]	Host	DB_metaP	0	0	0	0	0	0	24	16	17	15	4	6	0	0	0	0	0	0	13	10	8	7	4	5
646	Contig_Gammarus_90_121351_fr5	translation_frame:5 STOP:9 ANY(X):0 LONGEST:97 TOTAL_LENGTH:228 MULTIPLE_ORFs:10	PREDICTED: upstream activation factor subunit spp27-like, partial	Gammarus fossarum [Eukaryota]	Host	DB_metaP	4	5	3	3	8	8	10	13	6	4	6	5	1	1	2	1	3	4	3	3	2	2	2	2
647	Contig_Gammarus_90_23167_fr4	translation_frame:4 STOP:14 ANY(X):0 LONGEST:188 TOTAL_LENGTH:548 MULTIPLE_ORFs:15	PREDICTED: eukaryotic translation initiation factor 3 subunit L-like	Gammarus fossarum [Eukaryota]	Host	DB_metaP	10	11	14	14	15	9	6	9	9	11	4	3	5	7	7	8	8	6	5	7	5	7	3	3	GOslim_MF molecular_function [GO:3674 ]	GOslim_MF RNA binding [GO:3723 ]	GOslim_MF translation factor activity, RNA binding [GO:8135 ]	GOslim_MF kinase activity [GO:1631 ]	GOslim_MF enzyme binding [GO:19899 ]	GOslim_MF ion binding [GO:43167 ]	GOslim_BP cellular protein modification process [GO:6464 ]	GOslim_BP signal transduction [GO:7165 ]	GOslim_BP cell-cell signaling [GO:7267 ]	GOslim_BP vesicle-mediated transport [GO:16192 ]	GOslim_BP symbiont process [GO:4443 ]	GOslim_CC cellular_component [GO:5575 ]	GOslim_CC intracellular [GO:5622 ]	GOslim_CC nucleoplasm [GO:5654 ]	GOslim_CC nucleolus [GO:573 ]	GOslim_CC cytoplasm [GO:5737 ]	GOslim_CC cytosol [GO:5829 ]	GOslim_CC ribosome [GO:584 ]	GOslim_CC protein-containing complex [GO:32991 ]
648	Contig_Gammarus_90_176646_fr2	translation_frame:2 STOP:3 ANY(X):0 LONGEST:66 TOTAL_LENGTH:120 MULTIPLE_ORFs:3	PREDICTED: eukaryotic translation initiation factor 3 subunit L-like	Gammarus fossarum [Eukaryota]	Host	DB_metaP	1	3	3	3	2	2	2	0	1	1	0	0	1	2	2	2	2	2	2	0	1	1	0	0
649	Contig_Gammarus_90_141556_fr6	translation_frame:6 STOP:12 ANY(X):0 LONGEST:214 TOTAL_LENGTH:343 MULTIPLE_ORFs:11	PREDICTED: uncharacterized protein LOC108667737	Gammarus fossarum [Eukaryota]	Host	DB_metaP	9	11	18	16	2	2	25	26	18	17	12	11	5	7	11	9	1	2	10	11	9	9	7	8
650	Contig_Gammarus_90_23430_fr6	translation_frame:6 STOP:14 ANY(X):0 LONGEST:150 TOTAL_LENGTH:309 MULTIPLE_ORFs:13	PREDICTED: uncharacterized protein LOC108667737	Gammarus fossarum [Eukaryota]	Host	DB_metaP	2	3	1	2	0	0	2	2	1	0	0	0	2	2	1	1	0	0	2	2	1	0	0	0
651	XP_018670943.1	PREDICTED: centriolin isoform X1		Ciona intestinalis [Eukaryota]	Host	DB_metaP	5	6	6	5	7	7	10	11	7	7	8	8	1	1	1	1	1	1	1	1	1	1	1	1	GOslim_MF molecular_function [GO:3674 ]	GOslim_MF kinase activity [GO:1631 ]	GOslim_BP cellular protein modification process [GO:6464 ]	GOslim_BP cytoskeleton organization [GO:71 ]	GOslim_BP cell cycle [GO:749 ]	GOslim_BP vesicle-mediated transport [GO:16192 ]	GOslim_BP cellular component assembly [GO:2267 ]	GOslim_BP cytoskeleton-dependent intracellular transport [GO:375 ]	GOslim_BP cell division [GO:5131 ]	GOslim_CC cellular_component [GO:5575 ]	GOslim_CC cell [GO:5623 ]	GOslim_CC cytoplasm [GO:5737 ]	GOslim_CC microtubule organizing center [GO:5815 ]	GOslim_CC cytosol [GO:5829 ]	GOslim_CC cytoskeleton [GO:5856 ]	GOslim_CC cilium [GO:5929 ]	GOslim_CC protein-containing complex [GO:32991 ]	GOslim_CC organelle [GO:43226]
652	Contig_Gammarus_90_256_fr2	translation_frame:2 STOP:16 ANY(X):0 LONGEST:371 TOTAL_LENGTH:554 MULTIPLE_ORFs:17	PREDICTED: poly(U)-specific endoribonuclease-like	Gammarus fossarum [Eukaryota]	Host	DB_metaP	10	8	15	16	16	16	15	13	8	8	18	17	4	4	4	6	4	4	4	4	2	2	6	5
653	Contig_Gammarus_90_166273_fr3	translation_frame:3 STOP:0 ANY(X):0 LONGEST:161 TOTAL_LENGTH:161 SINGLE_ORF:1	heat shock 70 kDa protein BIP2	Gammarus fossarum [Eukaryota]	Host	DB_metaP	7	7	9	7	2	2	2	2	4	4	1	1	2	2	2	2	2	2	1	1	2	2	1	1
654	Contig_Gammarus_90_26653_fr4	translation_frame:4 STOP:0 ANY(X):0 LONGEST:247 TOTAL_LENGTH:247 SINGLE_ORF:1	PREDICTED: von Willebrand factor A domain-containing protein 5A-like	Gammarus fossarum [Eukaryota]	Host	DB_metaP	16	17	9	9	4	4	13	14	5	3	7	4	8	9	5	5	3	3	8	9	4	3	5	3
655	Contig_Gammarus_90_71965_fr3	translation_frame:3 STOP:0 ANY(X):0 LONGEST:60 TOTAL_LENGTH:60 SINGLE_ORF:1	Na,K-ATPase alpha subunit	Gammarus fossarum [Eukaryota]	Host	DB_metaP	1	1	3	2	4	3	4	2	8	6	2	3	1	1	1	1	1	1	1	1	1	1	1	1
656	Contig_Gammarus_90_1744_fr6	translation_frame:6 STOP:0 ANY(X):0 LONGEST:675 TOTAL_LENGTH:675 SINGLE_ORF:1	PREDICTED: calcium-activated chloride channel regulator 2-like	Gammarus fossarum [Eukaryota]	Host	DB_metaP	0	0	0	0	0	0	20	22	29	34	15	18	0	0	0	0	0	0	10	10	10	11	8	13
657	Contig_Gammarus_90_9506_fr3	translation_frame:3 STOP:2 ANY(X):0 LONGEST:193 TOTAL_LENGTH:286 MULTIPLE_ORFs:3	agmatinase, mitochondrial-like	Gammarus fossarum [Eukaryota]	Host	DB_metaP	15	14	20	20	9	7	9	9	1	0	8	4	7	7	9	10	6	5	7	7	1	0	8	4
658	XP_018014352.1	PREDICTED: epithelial chloride channel protein-like		Hyalella azteca [Eukaryota]	Host	DB_metaP	5	5	5	6	7	6	9	9	8	7	10	9	1	1	1	1	1	1	1	1	1	1	1	1	GOslim_MF transmembrane transporter activity [GO:22857 ]	GOslim_BP transport [GO:681 ]	GOslim_BP transmembrane transport [GO:5585 ]	GOslim_CC cellular_component [GO:5575 ]	GOslim_CC plasma membrane [GO:5886 ]
659	Contig_Gammarus_90_95199_fr1	translation_frame:1 STOP:1 ANY(X):0 LONGEST:231 TOTAL_LENGTH:323 MULTIPLE_ORFs:2	Golgi apparatus protein 1	Gammarus fossarum [Eukaryota]	Host	DB_metaP	4	2	3	2	8	6	17	18	17	15	11	11	2	1	2	2	5	5	8	10	8	8	7	6
660	Contig_Gammarus_90_19_fr3	translation_frame:3 STOP:6 ANY(X):0 LONGEST:370 TOTAL_LENGTH:499 MULTIPLE_ORFs:6	PREDICTED: V-type proton ATPase subunit d 1-like	Gammarus fossarum [Eukaryota]	Host	DB_metaP	20	13	13	13	11	11	5	4	0	0	1	1	8	6	7	6	7	6	4	3	0	0	1	1
661	XP_018015027.1	PREDICTED: calcium-binding mitochondrial carrier protein Aralar1-like		Hyalella azteca [Eukaryota]	Host	DB_metaP	14	11	13	11	11	8	5	5	8	8	5	6	9	9	8	8	8	6	4	4	5	5	5	4	GOslim_MF molecular_function [GO:3674 ]	GOslim_MF DNA binding [GO:3677 ]	GOslim_MF structural molecule activity [GO:5198 ]	GOslim_MF peptidase activity [GO:8233 ]	GOslim_MF transferase activity, transferring glycosyl groups [GO:16757 ]	GOslim_MF hydrolase activity, acting on glycosyl bonds [GO:16798 ]	GOslim_MF ATPase activity [GO:16887 ]	GOslim_MF transmembrane transporter activity [GO:22857 ]	GOslim_MF ion binding [GO:43167 ]	GOslim_BP carbohydrate metabolic process [GO:5975 ]	GOslim_BP generation of precursor metabolites and energy [GO:691 ]	GOslim_BP DNA metabolic process [GO:6259 ]	GOslim_BP lipid metabolic process [GO:6629 ]	GOslim_BP transport [GO:681 ]	GOslim_BP response to stress [GO:695 ]	GOslim_BP cell adhesion [GO:7155 ]	GOslim_BP biological_process [GO:815 ]	GOslim_BP biosynthetic process [GO:958 ]	GOslim_BP cellular nitrogen compound metabolic process [GO:34641 ]
662	Contig_Gammarus_90_30113_fr3	translation_frame:3 STOP:0 ANY(X):0 LONGEST:308 TOTAL_LENGTH:308 SINGLE_ORF:1	myospheroid protein, putative	Gammarus fossarum [Eukaryota]	Host	DB_metaP	4	4	4	3	8	8	6	9	19	21	7	5	2	2	2	2	4	4	3	5	6	6	4	3
663	XP_014213368.1	60S ribosomal protein L12		Copidosoma floridanum [Eukaryota]	Host	DB_metaP	12	10	10	9	9	9	3	4	8	6	1	1	5	4	3	3	3	3	2	2	2	2	1	1	GOslim_MF molecular_function [GO:3674 ]	GOslim_MF DNA binding [GO:3677 ]	GOslim_MF DNA binding transcription factor activity [GO:37 ]	GOslim_MF RNA binding [GO:3723 ]	GOslim_MF structural constituent of ribosome [GO:3735 ]	GOslim_MF nuclease activity [GO:4518 ]	GOslim_MF structural molecule activity [GO:5198 ]	GOslim_MF transferase activity, transferring glycosyl groups [GO:16757 ]	GOslim_MF nucleotidyltransferase activity [GO:16779 ]	GOslim_MF rRNA binding [GO:19843 ]	GOslim_MF ion binding [GO:43167 ]	GOslim_BP DNA metabolic process [GO:6259 ]	GOslim_BP mRNA processing [GO:6397 ]	GOslim_BP cellular protein modification process [GO:6464 ]	GOslim_BP protein targeting [GO:665 ]	GOslim_BP transport [GO:681 ]	GOslim_BP response to stress [GO:695 ]	GOslim_BP cell cycle [GO:749 ]	GOslim_BP biosynthetic process [GO:958 ]
664	Contig_Gammarus_90_11766_fr6	translation_frame:6 STOP:3 ANY(X):0 LONGEST:62 TOTAL_LENGTH:108 MULTIPLE_ORFs:4	PREDICTED: 60S ribosomal protein L12-like	Gammarus fossarum [Eukaryota]	Host	DB_metaP	8	8	6	5	5	5	5	4	7	6	2	3	2	3	2	2	2	2	2	2	2	2	1	1
665	Contig_Gammarus_90_99719_fr3	translation_frame:3 STOP:8 ANY(X):0 LONGEST:240 TOTAL_LENGTH:523 MULTIPLE_ORFs:9	PREDICTED: uncharacterized protein LOC108665910	Gammarus fossarum [Eukaryota]	Host	DB_metaP	36	31	38	35	8	8	1	0	0	0	0	0	16	16	16	16	6	6	1	0	0	0	0	0
666	Contig_Gammarus_90_112906_fr3	translation_frame:3 STOP:1 ANY(X):0 LONGEST:120 TOTAL_LENGTH:147 MULTIPLE_ORFs:2	C-type lectin 4	Gammarus fossarum [Eukaryota]	Host	DB_metaP	8	6	10	8	8	6	9	8	2	1	6	8	3	3	3	2	3	3	3	3	1	1	3	3
667	Contig_Gammarus_90_102876_fr3	translation_frame:3 STOP:8 ANY(X):0 LONGEST:66 TOTAL_LENGTH:195 MULTIPLE_ORFs:9	no hit	Gammarus fossarum [Eukaryota]	Host	DB_metaP	6	5	7	6	6	4	4	4	7	3	2	0	1	1	1	1	1	1	1	1	1	1	1	0
668	Contig_Gammarus_90_158388_fr2	translation_frame:2 STOP:16 ANY(X):0 LONGEST:233 TOTAL_LENGTH:563 MULTIPLE_ORFs:17	PREDICTED: cytochrome P450 2L1-like	Gammarus fossarum [Eukaryota]	Host	DB_metaP	29	32	48	43	0	0	0	0	1	1	1	0	11	12	18	17	0	0	0	0	1	1	1	0
669	Contig_Gammarus_90_29894_fr1	translation_frame:1 STOP:0 ANY(X):0 LONGEST:458 TOTAL_LENGTH:458 SINGLE_ORF:1	PREDICTED: Golgi apparatus protein 1-like	Gammarus fossarum [Eukaryota]	Host	DB_metaP	3	2	7	3	4	4	22	21	23	21	12	8	2	2	6	3	4	4	11	10	13	12	8	6
670	Contig_Gammarus_90_1597_fr5	translation_frame:5 STOP:9 ANY(X):0 LONGEST:559 TOTAL_LENGTH:640 MULTIPLE_ORFs:10	PREDICTED: probable aminopeptidase NPEPL1	Gammarus fossarum [Eukaryota]	Host	DB_metaP	10	9	6	11	11	8	7	8	5	8	3	3	8	7	6	8	9	6	7	7	5	6	3	3
671	Contig_Gammarus_90_5090_fr2	translation_frame:2 STOP:0 ANY(X):0 LONGEST:554 TOTAL_LENGTH:554 SINGLE_ORF:1	PREDICTED: guanine deaminase-like	Gammarus fossarum [Eukaryota]	Host	DB_metaP	1	2	10	10	3	3	15	11	11	9	11	9	1	2	7	7	2	3	9	8	7	6	6	6
672	Contig_Gammarus_90_150908_fr6	translation_frame:6 STOP:16 ANY(X):0 LONGEST:236 TOTAL_LENGTH:476 MULTIPLE_ORFs:17	PREDICTED: electron transfer flavoprotein subunit alpha, mitochondrial-like	Gammarus fossarum [Eukaryota]	Host	DB_metaP	25	24	18	18	13	10	16	22	13	12	8	6	12	13	11	12	9	7	9	13	8	9	8	6	GOslim_MF molecular_function [GO:3674 ]	GOslim_MF structural constituent of ribosome [GO:3735 ]	GOslim_MF structural molecule activity [GO:5198 ]	GOslim_MF peptidase activity [GO:8233 ]	GOslim_MF oxidoreductase activity [GO:16491 ]	GOslim_MF transferase activity, transferring acyl groups [GO:16746 ]	GOslim_MF ligase activity [GO:16874 ]	GOslim_MF ion binding [GO:43167 ]	GOslim_BP generation of precursor metabolites and energy [GO:691 ]	GOslim_BP cellular protein modification process [GO:6464 ]	GOslim_BP lipid metabolic process [GO:6629 ]	GOslim_BP mitochondrion organization [GO:75 ]	GOslim_BP biological_process [GO:815 ]	GOslim_BP catabolic process [GO:956 ]	GOslim_BP embryo development [GO:979 ]	GOslim_BP ribosome biogenesis [GO:42254 ]	GOslim_BP small molecule metabolic process [GO:44281 ]	GOslim_BP anatomical structure development [GO:48856 ]	GOslim_CC nuclear chromosome [GO:228 ]
673	Contig_Gammarus_90_210053_fr5	translation_frame:5 STOP:4 ANY(X):0 LONGEST:151 TOTAL_LENGTH:260 MULTIPLE_ORFs:4	PREDICTED: B-cell receptor-associated protein 31-like	Gammarus fossarum [Eukaryota]	Host	DB_metaP	15	13	15	16	4	6	8	3	8	7	1	0	4	3	4	4	3	4	4	2	3	2	1	0
674	Contig_Gammarus_90_28080_fr1	translation_frame:1 STOP:3 ANY(X):0 LONGEST:178 TOTAL_LENGTH:195 MULTIPLE_ORFs:3	PI-PLC X domain-containing protein 3-like	Gammarus fossarum [Eukaryota]	Host	DB_metaP	2	2	2	2	2	2	2	2	1	1	4	5	1	1	2	1	1	1	1	1	1	1	2	2
675	Contig_Gammarus_90_7065_fr5	translation_frame:5 STOP:0 ANY(X):0 LONGEST:413 TOTAL_LENGTH:413 SINGLE_ORF:1	glycogen [starch] synthase-like	Gammarus fossarum [Eukaryota]	Host	DB_metaP	17	19	27	25	8	10	5	3	9	9	1	3	12	15	15	14	6	8	4	3	6	6	1	3	GOslim_MF molecular_function [GO:3674 ]	GOslim_MF DNA binding [GO:3677 ]	GOslim_MF DNA binding transcription factor activity [GO:37 ]	GOslim_MF peptidase activity [GO:8233 ]	GOslim_MF oxidoreductase activity [GO:16491 ]	GOslim_MF transferase activity, transferring glycosyl groups [GO:16757 ]	GOslim_MF ligase activity [GO:16874 ]	GOslim_MF enzyme binding [GO:19899 ]	GOslim_MF ion binding [GO:43167 ]	GOslim_BP carbohydrate metabolic process [GO:5975 ]	GOslim_BP generation of precursor metabolites and energy [GO:691 ]	GOslim_BP DNA metabolic process [GO:6259 ]	GOslim_BP cellular protein modification process [GO:6464 ]	GOslim_BP cellular amino acid metabolic process [GO:652 ]	GOslim_BP lipid metabolic process [GO:6629 ]	GOslim_BP autophagy [GO:6914 ]	GOslim_BP response to stress [GO:695 ]	GOslim_BP signal transduction [GO:7165 ]	GOslim_BP biological_process [GO:815 ]
676	Contig_Gammarus_90_195589_fr1	translation_frame:1 STOP:7 ANY(X):0 LONGEST:140 TOTAL_LENGTH:231 MULTIPLE_ORFs:7	PREDICTED: glutathione peroxidase-like	Gammarus fossarum [Eukaryota]	Host	DB_metaP	5	5	6	7	5	7	2	2	0	0	5	5	2	2	2	2	2	2	1	1	0	0	2	2
677	Contig_Gammarus_90_4663_fr1	translation_frame:1 STOP:12 ANY(X):0 LONGEST:478 TOTAL_LENGTH:608 MULTIPLE_ORFs:11	PREDICTED: uncharacterized protein LOC108667723 isoform X1	Gammarus fossarum [Eukaryota]	Host	DB_metaP	23	20	23	19	24	22	0	0	0	0	0	0	14	12	13	12	12	11	0	0	0	0	0	0
678	Contig_Gammarus_90_30264_fr2	translation_frame:2 STOP:10 ANY(X):0 LONGEST:259 TOTAL_LENGTH:642 MULTIPLE_ORFs:11	PREDICTED: NADH-cytochrome b5 reductase 3-like isoform X1	Gammarus fossarum [Eukaryota]	Host	DB_metaP	15	14	16	12	10	7	23	19	15	16	10	9	11	9	10	7	6	6	9	11	8	8	7	7
679	Contig_Gammarus_90_45059_fr4	translation_frame:4 STOP:4 ANY(X):0 LONGEST:324 TOTAL_LENGTH:344 MULTIPLE_ORFs:5	PREDICTED: cytochrome P450 4c3-like	Gammarus fossarum [Eukaryota]	Host	DB_metaP	19	23	31	26	10	9	0	0	9	8	0	0	11	11	15	13	5	5	0	0	4	3	0	0
680	Contig_Gammarus_90_126643_fr6	translation_frame:6 STOP:3 ANY(X):0 LONGEST:185 TOTAL_LENGTH:235 MULTIPLE_ORFs:4	PREDICTED: translocon-associated protein subunit delta-like	Gammarus fossarum [Eukaryota]	Host	DB_metaP	7	8	7	9	7	5	2	3	3	4	0	3	5	5	5	5	5	5	2	3	3	4	0	3
681	Contig_Gammarus_90_1728_fr3	translation_frame:3 STOP:20 ANY(X):0 LONGEST:1100 TOTAL_LENGTH:1478 MULTIPLE_ORFs:20	PREDICTED: ubiquitin carboxyl-terminal hydrolase 7-like	Gammarus fossarum [Eukaryota]	Host	DB_metaP	9	6	4	7	13	10	10	9	8	5	2	1	7	5	4	6	8	8	8	8	6	4	2	1
682	XP_018014594.1	PREDICTED: 60S ribosomal protein L30-like		Hyalella azteca [Eukaryota]	Host	DB_metaP	10	10	10	8	11	8	5	5	3	3	4	2	6	5	5	4	7	5	3	3	2	2	3	1	GOslim_MF molecular_function [GO:3674 ]	GOslim_MF DNA binding [GO:3677 ]	GOslim_MF RNA binding [GO:3723 ]	GOslim_MF mRNA binding [GO:3729 ]	GOslim_MF structural constituent of ribosome [GO:3735 ]	GOslim_MF GTPase activity [GO:3924 ]	GOslim_MF structural molecule activity [GO:5198 ]	GOslim_MF kinase activity [GO:1631 ]	GOslim_MF nucleotidyltransferase activity [GO:16779 ]	GOslim_MF lyase activity [GO:16829 ]	GOslim_MF isomerase activity [GO:16853 ]	GOslim_MF ion binding [GO:43167 ]	GOslim_BP immune system process [GO:2376 ]	GOslim_BP protein targeting [GO:665 ]	GOslim_BP lipid metabolic process [GO:6629 ]	GOslim_BP transport [GO:681 ]	GOslim_BP response to stress [GO:695 ]	GOslim_BP aging [GO:7568 ]	GOslim_BP biological_process [GO:815 ]
683	Contig_Gammarus_90_131271_fr1	translation_frame:1 STOP:19 ANY(X):0 LONGEST:59 TOTAL_LENGTH:331 MULTIPLE_ORFs:20	PREDICTED: 60S ribosomal protein L30-like	Gammarus fossarum [Eukaryota]	Host	DB_metaP	4	4	4	4	5	4	3	2	2	2	1	1	1	1	1	1	2	2	2	2	2	2	1	1
684	Contig_Gammarus_90_44690_fr2	translation_frame:2 STOP:1 ANY(X):0 LONGEST:156 TOTAL_LENGTH:159 MULTIPLE_ORFs:2	PREDICTED: transmembrane protease serine 9-like	Gammarus fossarum [Eukaryota]	Host	DB_metaP	8	7	4	8	6	5	10	10	2	2	12	14	2	2	2	2	2	2	2	2	1	1	2	2
685	Contig_Gammarus_90_108453_fr3	translation_frame:3 STOP:9 ANY(X):0 LONGEST:261 TOTAL_LENGTH:396 MULTIPLE_ORFs:10	PREDICTED: glutathione S-transferase 1-like isoform X1	Gammarus fossarum [Eukaryota]	Host	DB_metaP	0	0	0	0	0	0	17	14	15	16	11	9	0	0	0	0	0	0	10	8	8	8	8	8
686	Contig_Gammarus_90_3799_fr6	translation_frame:6 STOP:1 ANY(X):0 LONGEST:608 TOTAL_LENGTH:615 MULTIPLE_ORFs:2	PREDICTED: apoptosis-inducing factor 1, mitochondrial-like	Gammarus fossarum [Eukaryota]	Host	DB_metaP	17	12	11	12	19	16	9	5	9	6	6	4	8	7	7	9	12	10	8	5	6	5	5	4
687	Contig_Gammarus_90_29285_fr1	translation_frame:1 STOP:19 ANY(X):0 LONGEST:104 TOTAL_LENGTH:368 MULTIPLE_ORFs:19	PREDICTED: apoptosis-inducing factor 1, mitochondrial-like	Gammarus fossarum [Eukaryota]	Host	DB_metaP	0	1	2	3	2	3	1	1	4	3	1	0	0	1	2	3	2	2	1	1	2	2	1	0
688	Contig_Gammarus_90_1113_fr2	translation_frame:2 STOP:8 ANY(X):0 LONGEST:234 TOTAL_LENGTH:368 MULTIPLE_ORFs:9	PREDICTED: cytochrome P450 2L1-like	Gammarus fossarum [Eukaryota]	Host	DB_metaP	28	32	51	47	10	12	2	3	3	4	1	1	17	17	25	25	7	7	2	2	2	2	1	1
689	XP_018024689.1	PREDICTED: 2-oxoglutarate dehydrogenase, mitochondrial-like, partial		Hyalella azteca [Eukaryota]	Host	DB_metaP	18	17	22	27	29	21	19	16	26	21	9	9	15	13	14	20	21	16	17	15	11	12	9	9	GOslim_MF molecular_function [GO:3674 ]	GOslim_MF nuclease activity [GO:4518 ]	GOslim_MF kinase activity [GO:1631 ]	GOslim_MF oxidoreductase activity [GO:16491 ]	GOslim_MF lyase activity [GO:16829 ]	GOslim_MF isomerase activity [GO:16853 ]	GOslim_MF ion binding [GO:43167 ]	GOslim_BP circulatory system process [GO:313 ]	GOslim_BP carbohydrate metabolic process [GO:5975 ]	GOslim_BP generation of precursor metabolites and energy [GO:691 ]	GOslim_BP tRNA metabolic process [GO:6399 ]	GOslim_BP cellular protein modification process [GO:6464 ]	GOslim_BP cellular amino acid metabolic process [GO:652 ]	GOslim_BP sulfur compound metabolic process [GO:679 ]	GOslim_BP biological_process [GO:815 ]	GOslim_BP catabolic process [GO:956 ]	GOslim_BP biosynthetic process [GO:958 ]	GOslim_BP cell differentiation [GO:3154 ]	GOslim_BP cellular nitrogen compound metabolic process [GO:34641 ]
690	Contig_Gammarus_90_99124_fr3	translation_frame:3 STOP:6 ANY(X):0 LONGEST:151 TOTAL_LENGTH:326 MULTIPLE_ORFs:6	PREDICTED: enoyl-CoA hydratase, mitochondrial-like	Gammarus fossarum [Eukaryota]	Host	DB_metaP	11	12	7	8	11	11	12	11	8	7	9	9	7	7	4	5	9	8	8	7	6	6	7	8	GOslim_MF molecular_function [GO:3674 ]	GOslim_MF RNA binding [GO:3723 ]	GOslim_MF nuclease activity [GO:4518 ]	GOslim_MF oxidoreductase activity [GO:16491 ]	GOslim_MF transferase activity, transferring acyl groups [GO:16746 ]	GOslim_MF lyase activity [GO:16829 ]	GOslim_MF isomerase activity [GO:16853 ]	GOslim_MF ligase activity [GO:16874 ]	GOslim_MF ion binding [GO:43167 ]	GOslim_BP DNA metabolic process [GO:6259 ]	GOslim_BP cellular amino acid metabolic process [GO:652 ]	GOslim_BP lipid metabolic process [GO:6629 ]	GOslim_BP response to stress [GO:695 ]	GOslim_BP biological_process [GO:815 ]	GOslim_BP catabolic process [GO:956 ]	GOslim_BP biosynthetic process [GO:958 ]	GOslim_BP cellular nitrogen compound metabolic process [GO:34641 ]	GOslim_BP small molecule metabolic process [GO:44281 ]	GOslim_CC cellular_component [GO:5575 ]
691	Contig_Gammarus_90_134614_fr3	translation_frame:3 STOP:4 ANY(X):0 LONGEST:121 TOTAL_LENGTH:162 MULTIPLE_ORFs:4	PREDICTED: 60S ribosomal protein L23	Gammarus fossarum [Eukaryota]	Host	DB_metaP	7	9	8	9	11	10	4	3	4	4	3	2	4	5	4	4	5	6	3	3	3	3	3	2	GOslim_MF molecular_function [GO:3674 ]	GOslim_MF RNA binding [GO:3723 ]	GOslim_MF structural constituent of ribosome [GO:3735 ]	GOslim_MF structural molecule activity [GO:5198 ]	GOslim_MF cytoskeletal protein binding [GO:892 ]	GOslim_MF transcription factor binding [GO:8134 ]	GOslim_MF peptidase activity [GO:8233 ]	GOslim_MF transferase activity, transferring glycosyl groups [GO:16757 ]	GOslim_MF transferase activity, transferring alkyl or aryl (other than methyl) groups [GO:16765 ]	GOslim_MF phosphatase activity [GO:16791 ]	GOslim_MF hydrolase activity, acting on carbon-nitrogen (but not peptide) bonds [GO:1681 ]	GOslim_MF rRNA binding [GO:19843 ]	GOslim_MF enzyme binding [GO:19899 ]	GOslim_MF enzyme regulator activity [GO:3234 ]	GOslim_MF ion binding [GO:43167 ]	GOslim_BP cellular protein modification process [GO:6464 ]	GOslim_BP protein targeting [GO:665 ]	GOslim_BP nucleocytoplasmic transport [GO:6913 ]	GOslim_BP response to stress [GO:695 ]
692	Contig_Gammarus_90_13476_fr1	translation_frame:1 STOP:4 ANY(X):0 LONGEST:253 TOTAL_LENGTH:302 MULTIPLE_ORFs:5	PREDICTED: dihydropteridine reductase-like	Gammarus fossarum [Eukaryota]	Host	DB_metaP	7	8	12	10	7	4	2	2	1	1	1	1	5	4	7	6	4	3	2	2	1	1	1	1
693	Contig_Gammarus_90_2701_fr4	translation_frame:4 STOP:6 ANY(X):0 LONGEST:459 TOTAL_LENGTH:712 MULTIPLE_ORFs:7	PREDICTED: microsomal triglyceride transfer protein large subunit-like isoform X1	Gammarus fossarum [Eukaryota]	Host	DB_metaP	14	16	10	12	24	18	1	1	1	1	0	0	11	12	7	8	16	13	1	1	1	1	0	0
694	Contig_Gammarus_90_56670_fr4	translation_frame:4 STOP:8 ANY(X):0 LONGEST:94 TOTAL_LENGTH:227 MULTIPLE_ORFs:8	PREDICTED: uncharacterized protein LOC108682923	Gammarus fossarum [Eukaryota]	Host	DB_metaP	8	9	12	13	1	0	0	1	0	0	0	0	4	4	4	4	1	0	0	1	0	0	0	0
695	Contig_Gammarus_90_3978_fr1	translation_frame:1 STOP:13 ANY(X):0 LONGEST:165 TOTAL_LENGTH:340 MULTIPLE_ORFs:14	PREDICTED: L-threonine 3-dehydrogenase-like	Gammarus fossarum [Eukaryota]	Host	DB_metaP	13	13	11	10	12	10	6	8	1	1	3	2	6	7	4	4	6	6	4	5	1	1	3	2
696	Contig_Gammarus_90_7361_fr4	translation_frame:4 STOP:2 ANY(X):0 LONGEST:315 TOTAL_LENGTH:342 MULTIPLE_ORFs:3	PREDICTED: pyridoxal kinase-like	Gammarus fossarum [Eukaryota]	Host	DB_metaP	9	7	8	8	4	6	4	4	1	3	0	4	4	4	5	4	2	3	2	2	1	3	0	4
697	Contig_Gammarus_90_14193_fr5	translation_frame:5 STOP:3 ANY(X):0 LONGEST:260 TOTAL_LENGTH:292 MULTIPLE_ORFs:4	unknown	Gammarus fossarum [Eukaryota]	Host	DB_metaP	10	9	15	17	9	8	5	6	3	2	1	1	9	8	10	11	7	8	5	5	3	2	1	1
698	Contig_Gammarus_90_23896_fr2	translation_frame:2 STOP:24 ANY(X):0 LONGEST:157 TOTAL_LENGTH:787 MULTIPLE_ORFs:24	PREDICTED: cellular nucleic acid-binding protein-like isoform X1	Gammarus fossarum [Eukaryota]	Host	DB_metaP	21	18	14	14	22	17	7	11	14	16	4	2	10	9	9	9	10	9	5	8	10	10	4	2	GOslim_MF transcription factor activity, protein binding [GO:988 ]	GOslim_MF molecular_function [GO:3674 ]	GOslim_MF DNA binding [GO:3677 ]	GOslim_MF RNA binding [GO:3723 ]	GOslim_MF translation factor activity, RNA binding [GO:8135 ]	GOslim_MF methyltransferase activity [GO:8168 ]	GOslim_MF ligase activity [GO:16874 ]	GOslim_MF enzyme binding [GO:19899 ]	GOslim_MF ion binding [GO:43167 ]	GOslim_BP biological_process [GO:815 ]	GOslim_BP biosynthetic process [GO:958 ]	GOslim_BP cellular nitrogen compound metabolic process [GO:34641 ]	GOslim_CC cellular_component [GO:5575 ]	GOslim_CC nucleus [GO:5634 ]	GOslim_CC organelle [GO:43226]
699	Contig_Gammarus_90_116996_fr2	translation_frame:2 STOP:6 ANY(X):0 LONGEST:119 TOTAL_LENGTH:211 MULTIPLE_ORFs:7	PREDICTED: small nuclear ribonucleoprotein Sm D1-like	Gammarus fossarum [Eukaryota]	Host	DB_metaP	8	8	6	5	9	10	12	10	6	7	5	4	4	3	3	2	4	4	5	5	3	3	3	2	GOslim_MF molecular_function [GO:3674 ]	GOslim_MF RNA binding [GO:3723 ]	GOslim_MF mRNA binding [GO:3729 ]	GOslim_MF GTPase activity [GO:3924 ]	GOslim_MF nuclease activity [GO:4518 ]	GOslim_MF peptidase activity [GO:8233 ]	GOslim_MF oxidoreductase activity [GO:16491 ]	GOslim_MF ligase activity [GO:16874 ]	GOslim_MF ATPase activity [GO:16887 ]	GOslim_MF transmembrane transporter activity [GO:22857 ]	GOslim_MF ion binding [GO:43167 ]	GOslim_BP mRNA processing [GO:6397 ]	GOslim_BP cellular protein modification process [GO:6464 ]	GOslim_BP transport [GO:681 ]	GOslim_BP nucleocytoplasmic transport [GO:6913 ]	GOslim_BP biological_process [GO:815 ]	GOslim_BP catabolic process [GO:956 ]	GOslim_BP biosynthetic process [GO:958 ]	GOslim_BP ribonucleoprotein complex assembly [GO:22618 ]
700	Contig_Gammarus_90_20150_fr1	translation_frame:1 STOP:3 ANY(X):0 LONGEST:237 TOTAL_LENGTH:399 MULTIPLE_ORFs:4	PREDICTED: keratin, type I cytoskeletal 9-like isoform X5	Gammarus fossarum [Eukaryota]	Host	DB_metaP	6	5	2	3	2	3	3	4	4	3	1	1	2	2	2	2	1	1	1	1	2	2	1	1
701	Contig_Gammarus_90_201917_fr3	translation_frame:3 STOP:5 ANY(X):0 LONGEST:140 TOTAL_LENGTH:282 MULTIPLE_ORFs:6	PREDICTED: keratin, type I cytoskeletal 9-like isoform X2	Gammarus fossarum [Eukaryota]	Host	DB_metaP	6	6	3	3	10	9	6	6	9	9	1	0	4	4	2	2	5	5	3	4	5	4	1	0
702	Contig_Gammarus_90_39108_fr1	translation_frame:1 STOP:8 ANY(X):0 LONGEST:237 TOTAL_LENGTH:448 MULTIPLE_ORFs:9	PREDICTED: uncharacterized protein LOC108671295 isoform X1	Gammarus fossarum [Eukaryota]	Host	DB_metaP	27	31	27	28	22	20	8	12	3	2	7	5	16	18	15	16	16	16	7	9	3	2	7	5
703	Contig_Gammarus_90_3426_fr6	translation_frame:6 STOP:20 ANY(X):0 LONGEST:413 TOTAL_LENGTH:900 MULTIPLE_ORFs:20	PREDICTED: aminomethyltransferase, mitochondrial-like	Gammarus fossarum [Eukaryota]	Host	DB_metaP	13	10	10	11	8	8	8	8	0	0	0	2	8	6	7	6	6	6	6	7	0	0	0	2
704	Contig_Gammarus_90_103314_fr1	translation_frame:1 STOP:1 ANY(X):0 LONGEST:119 TOTAL_LENGTH:152 MULTIPLE_ORFs:2	PREDICTED: 60S ribosomal protein L35-like	Gammarus fossarum [Eukaryota]	Host	DB_metaP	14	11	11	11	11	9	5	6	1	0	2	3	7	5	4	3	5	3	2	4	1	0	2	2
705	Contig_Gammarus_90_24592_fr2	translation_frame:2 STOP:5 ANY(X):0 LONGEST:320 TOTAL_LENGTH:391 MULTIPLE_ORFs:5	PREDICTED: phytanoyl-CoA dioxygenase, peroxisomal-like	Gammarus fossarum [Eukaryota]	Host	DB_metaP	19	14	23	24	15	14	11	9	4	4	2	2	7	5	9	8	6	7	6	5	3	3	2	2
706	Contig_Gammarus_90_1737_fr2	translation_frame:2 STOP:11 ANY(X):0 LONGEST:755 TOTAL_LENGTH:935 MULTIPLE_ORFs:12	PREDICTED: LOW QUALITY PROTEIN: ATP-dependent 6-phosphofructokinase-like	Gammarus fossarum [Eukaryota]	Host	DB_metaP	5	4	11	11	1	1	9	11	12	12	27	24	5	4	7	6	1	1	6	9	7	9	14	13	GOslim_MF molecular_function [GO:3674 ]	GOslim_MF DNA binding [GO:3677 ]	GOslim_MF kinase activity [GO:1631 ]	GOslim_MF oxidoreductase activity [GO:16491 ]	GOslim_MF lyase activity [GO:16829 ]	GOslim_MF isomerase activity [GO:16853 ]	GOslim_MF ATPase activity [GO:16887 ]	GOslim_MF enzyme binding [GO:19899 ]	GOslim_MF transmembrane transporter activity [GO:22857 ]	GOslim_MF ion binding [GO:43167 ]	GOslim_BP immune system process [GO:2376 ]	GOslim_BP carbohydrate metabolic process [GO:5975 ]	GOslim_BP generation of precursor metabolites and energy [GO:691 ]	GOslim_BP transport [GO:681 ]	GOslim_BP cell-cell signaling [GO:7267 ]	GOslim_BP biological_process [GO:815 ]	GOslim_BP catabolic process [GO:956 ]	GOslim_BP biosynthetic process [GO:958 ]	GOslim_BP vesicle-mediated transport [GO:16192 ]
707	Contig_Gammarus_90_32131_fr2	translation_frame:2 STOP:7 ANY(X):0 LONGEST:336 TOTAL_LENGTH:566 MULTIPLE_ORFs:8	PREDICTED: eukaryotic translation initiation factor 3 subunit B-like	Gammarus fossarum [Eukaryota]	Host	DB_metaP	17	19	21	20	22	20	7	6	9	8	6	4	11	11	11	12	12	11	6	5	5	6	4	3	GOslim_MF molecular_function [GO:3674 ]	GOslim_MF RNA binding [GO:3723 ]	GOslim_MF mRNA binding [GO:3729 ]	GOslim_MF structural molecule activity [GO:5198 ]	GOslim_MF translation factor activity, RNA binding [GO:8135 ]	GOslim_MF kinase activity [GO:1631 ]	GOslim_MF ion binding [GO:43167 ]	GOslim_BP reproduction [GO:3 ]	GOslim_BP cellular protein modification process [GO:6464 ]	GOslim_BP biosynthetic process [GO:958 ]	GOslim_BP embryo development [GO:979 ]	GOslim_BP cell differentiation [GO:3154 ]	GOslim_BP cellular nitrogen compound metabolic process [GO:34641 ]	GOslim_BP symbiont process [GO:4443 ]	GOslim_BP anatomical structure development [GO:48856 ]	GOslim_CC cellular_component [GO:5575 ]	GOslim_CC extracellular space [GO:5615 ]	GOslim_CC intracellular [GO:5622 ]	GOslim_CC cytoplasm [GO:5737 ]
708	Contig_Gammarus_90_1344_fr4	translation_frame:4 STOP:48 ANY(X):0 LONGEST:538 TOTAL_LENGTH:1015 MULTIPLE_ORFs:45	dihydrolipoyllysine-residue acetyltransferase component of pyruvate dehydrogenase complex, mitochondrial-like isoform X1	Gammarus fossarum [Eukaryota]	Host	DB_metaP	14	11	10	11	5	7	13	12	4	2	6	8	9	9	7	9	5	7	9	8	4	2	6	6
709	Contig_Gammarus_90_15329_fr3	translation_frame:3 STOP:22 ANY(X):0 LONGEST:165 TOTAL_LENGTH:563 MULTIPLE_ORFs:22	PREDICTED: deoxyribose-phosphate aldolase-like	Gammarus fossarum [Eukaryota]	Host	DB_metaP	5	4	4	3	1	2	9	10	6	6	5	3	4	3	4	3	1	2	7	7	4	4	5	3
710	Contig_Gammarus_90_40273_fr4	translation_frame:4 STOP:12 ANY(X):0 LONGEST:162 TOTAL_LENGTH:494 MULTIPLE_ORFs:13	PREDICTED: delta(9)-fatty-acid desaturase fat-6-like	Gammarus fossarum [Eukaryota]	Host	DB_metaP	20	18	25	24	12	9	1	2	2	2	0	0	7	8	9	9	7	5	1	2	1	1	0	0
711	Contig_Gammarus_90_1461_fr3	translation_frame:3 STOP:61 ANY(X):0 LONGEST:273 TOTAL_LENGTH:1633 MULTIPLE_ORFs:61	PREDICTED: phosphatidylinositol transfer protein alpha isoform-like	Gammarus fossarum [Eukaryota]	Host	DB_metaP	9	9	9	6	3	5	19	18	10	10	11	11	8	7	9	6	3	5	14	14	7	6	11	11
712	Contig_Gammarus_90_100261_fr4	translation_frame:4 STOP:9 ANY(X):0 LONGEST:91 TOTAL_LENGTH:190 MULTIPLE_ORFs:10	PREDICTED: probable small nuclear ribonucleoprotein Sm D2	Gammarus fossarum [Eukaryota]	Host	DB_metaP	3	3	2	2	4	4	4	4	5	4	3	4	2	2	2	2	2	2	2	2	2	1	2	2
713	Contig_Gammarus_90_3813_fr3	translation_frame:3 STOP:9 ANY(X):0 LONGEST:620 TOTAL_LENGTH:826 MULTIPLE_ORFs:10	PREDICTED: cytosolic purine 5'-nucleotidase-like isoform X3	Gammarus fossarum [Eukaryota]	Host	DB_metaP	1	1	0	3	3	3	7	11	9	11	7	6	1	1	0	3	2	3	4	5	4	6	4	3
714	Contig_Gammarus_90_62949_fr2	translation_frame:2 STOP:0 ANY(X):0 LONGEST:96 TOTAL_LENGTH:96 SINGLE_ORF:1	PREDICTED: leucine--tRNA ligase, cytoplasmic-like	Gammarus fossarum [Eukaryota]	Host	DB_metaP	7	7	7	7	6	6	4	1	3	6	3	4	3	3	3	3	3	3	2	1	3	4	1	2
715	XP_017776859.1	PREDICTED: cytoplasmic aconitate hydratase-like		Nicrophorus vespilloides [Eukaryota]	Host	DB_metaP	20	14	24	17	16	13	9	9	7	8	6	5	8	8	12	8	6	5	5	5	3	4	4	3	GOslim_MF molecular_function [GO:3674 ]	GOslim_MF DNA binding transcription factor activity [GO:37 ]	GOslim_MF RNA binding [GO:3723 ]	GOslim_MF mRNA binding [GO:3729 ]	GOslim_MF lyase activity [GO:16829 ]	GOslim_MF ion binding [GO:43167 ]	GOslim_BP immune system process [GO:2376 ]	GOslim_BP carbohydrate metabolic process [GO:5975 ]	GOslim_BP generation of precursor metabolites and energy [GO:691 ]	GOslim_BP transport [GO:681 ]	GOslim_BP response to stress [GO:695 ]	GOslim_BP aging [GO:7568 ]	GOslim_BP biological_process [GO:815 ]	GOslim_BP biosynthetic process [GO:958 ]	GOslim_BP cell differentiation [GO:3154 ]	GOslim_BP cellular nitrogen compound metabolic process [GO:34641 ]	GOslim_BP homeostatic process [GO:42592 ]	GOslim_BP small molecule metabolic process [GO:44281 ]	GOslim_BP anatomical structure development [GO:48856 ]
716	Contig_Gammarus_90_81174_fr2	translation_frame:2 STOP:0 ANY(X):0 LONGEST:65 TOTAL_LENGTH:65 SINGLE_ORF:1	PREDICTED: cytoplasmic aconitate hydratase-like	Gammarus fossarum [Eukaryota]	Host	DB_metaP	5	4	5	4	5	4	3	4	2	3	2	2	3	2	2	2	2	1	2	3	1	1	1	2
717	Contig_Gammarus_90_13276_fr5	translation_frame:5 STOP:22 ANY(X):0 LONGEST:452 TOTAL_LENGTH:935 MULTIPLE_ORFs:23	PREDICTED: alpha,alpha-trehalose-phosphate synthase [UDP-forming]-like	Gammarus fossarum [Eukaryota]	Host	DB_metaP	23	22	45	43	1	1	0	0	1	1	0	0	13	12	21	19	1	1	0	0	1	1	0	0
718	Contig_Gammarus_90_5246_fr4	translation_frame:4 STOP:7 ANY(X):0 LONGEST:499 TOTAL_LENGTH:842 MULTIPLE_ORFs:8	1-phosphatidylinositol 4,5-bisphosphate phosphodiesterase eta-2-like isoform X1	Gammarus fossarum [Eukaryota]	Host	DB_metaP	10	8	0	1	2	4	18	14	11	9	0	1	7	5	0	1	2	4	13	10	6	6	0	1
719	Contig_Gammarus_90_39038_fr2	translation_frame:2 STOP:21 ANY(X):0 LONGEST:189 TOTAL_LENGTH:584 MULTIPLE_ORFs:22	PREDICTED: transcriptional regulatory protein AlgP-like	Gammarus fossarum [Eukaryota]	Host	DB_metaP	12	12	12	10	10	9	10	8	26	21	5	1	9	9	8	8	7	6	7	6	12	12	4	1
720	Contig_Gammarus_90_17932_fr2	translation_frame:2 STOP:10 ANY(X):0 LONGEST:164 TOTAL_LENGTH:214 MULTIPLE_ORFs:10	PREDICTED: nucleosome assembly protein 1-like 1 isoform X1	Gammarus fossarum [Eukaryota]	Host	DB_metaP	12	11	11	10	14	14	9	7	10	10	3	0	6	6	6	5	6	7	5	3	5	4	3	0
721	Contig_Gammarus_90_1634_fr1	translation_frame:1 STOP:22 ANY(X):0 LONGEST:427 TOTAL_LENGTH:933 MULTIPLE_ORFs:21	phosphoserine aminotransferase-like isoform X1	Gammarus fossarum [Eukaryota]	Host	DB_metaP	10	11	5	5	18	14	9	13	4	4	1	3	8	8	4	4	11	11	6	7	3	3	1	3
722	Contig_Gammarus_90_3647_fr2	translation_frame:2 STOP:9 ANY(X):0 LONGEST:395 TOTAL_LENGTH:606 MULTIPLE_ORFs:9	GDP-mannose 4,6 dehydratase	Gammarus fossarum [Eukaryota]	Host	DB_metaP	7	5	6	7	7	5	7	6	10	10	6	4	3	2	2	4	3	3	4	3	5	6	3	3
723	Contig_Gammarus_90_7416_fr5	translation_frame:5 STOP:29 ANY(X):0 LONGEST:217 TOTAL_LENGTH:517 MULTIPLE_ORFs:24	PREDICTED: F-actin-capping protein subunit beta-like	Gammarus fossarum [Eukaryota]	Host	DB_metaP	11	9	6	10	11	12	15	12	5	10	6	5	6	6	4	7	7	8	8	7	3	4	5	4	GOslim_MF molecular_function [GO:3674 ]	GOslim_MF DNA binding [GO:3677 ]	GOslim_MF helicase activity [GO:4386 ]	GOslim_MF cytoskeletal protein binding [GO:892 ]	GOslim_MF oxidoreductase activity [GO:16491 ]	GOslim_MF isomerase activity [GO:16853 ]	GOslim_MF ion binding [GO:43167 ]	GOslim_BP reproduction [GO:3 ]	GOslim_BP cell morphogenesis [GO:92 ]	GOslim_BP carbohydrate metabolic process [GO:5975 ]	GOslim_BP cellular protein modification process [GO:6464 ]	GOslim_BP transport [GO:681 ]	GOslim_BP response to stress [GO:695 ]	GOslim_BP cytoskeleton organization [GO:71 ]	GOslim_BP signal transduction [GO:7165 ]	GOslim_BP biological_process [GO:815 ]	GOslim_BP biosynthetic process [GO:958 ]	GOslim_BP cellular component assembly [GO:2267 ]	GOslim_BP cell differentiation [GO:3154 ]
724	Contig_Gammarus_90_177497_fr4	translation_frame:4 STOP:7 ANY(X):0 LONGEST:193 TOTAL_LENGTH:276 MULTIPLE_ORFs:8	PREDICTED: alcohol dehydrogenase class-3-like isoform X4	Gammarus fossarum [Eukaryota]	Host	DB_metaP	13	10	13	12	9	7	14	11	5	7	6	5	6	5	6	6	5	4	6	5	4	4	4	3
725	Contig_Gammarus_90_134815_fr5	translation_frame:5 STOP:12 ANY(X):0 LONGEST:117 TOTAL_LENGTH:262 MULTIPLE_ORFs:11	PREDICTED: 60S ribosomal protein L10-like	Gammarus fossarum [Eukaryota]	Host	DB_metaP	39	38	17	18	20	19	14	12	8	10	6	5	13	15	10	10	13	12	9	7	5	6	5	5	GOslim_MF molecular_function [GO:3674 ]	GOslim_MF DNA binding [GO:3677 ]	GOslim_MF DNA binding transcription factor activity [GO:37 ]	GOslim_MF RNA binding [GO:3723 ]	GOslim_MF mRNA binding [GO:3729 ]	GOslim_MF structural constituent of ribosome [GO:3735 ]	GOslim_MF GTPase activity [GO:3924 ]	GOslim_MF structural molecule activity [GO:5198 ]	GOslim_MF methyltransferase activity [GO:8168 ]	GOslim_MF phosphatase activity [GO:16791 ]	GOslim_MF transmembrane transporter activity [GO:22857 ]	GOslim_MF ion binding [GO:43167 ]	GOslim_BP immune system process [GO:2376 ]	GOslim_BP cellular protein modification process [GO:6464 ]	GOslim_BP protein targeting [GO:665 ]	GOslim_BP transport [GO:681 ]	GOslim_BP response to stress [GO:695 ]	GOslim_BP signal transduction [GO:7165 ]	GOslim_BP biological_process [GO:815 ]
726	Contig_Gammarus_90_144869_fr4	translation_frame:4 STOP:6 ANY(X):0 LONGEST:74 TOTAL_LENGTH:189 MULTIPLE_ORFs:7	PREDICTED: 60S ribosomal protein L14-like	Gammarus fossarum [Eukaryota]	Host	DB_metaP	35	32	20	21	12	7	19	14	6	8	4	4	14	12	11	11	10	5	9	8	3	4	3	3
727	Contig_Gammarus_90_5031_fr5	translation_frame:5 STOP:9 ANY(X):0 LONGEST:421 TOTAL_LENGTH:531 MULTIPLE_ORFs:10	PREDICTED: putative cystathionine gamma-lyase 2	Gammarus fossarum [Eukaryota]	Host	DB_metaP	26	24	34	32	4	5	0	0	0	0	0	0	12	13	16	13	4	5	0	0	0	0	0	0
728	Contig_Gammarus_90_1174_fr3	translation_frame:3 STOP:6 ANY(X):0 LONGEST:586 TOTAL_LENGTH:814 MULTIPLE_ORFs:7	PREDICTED: 26S proteasome non-ATPase regulatory subunit 1-like isoform X2	Gammarus fossarum [Eukaryota]	Host	DB_metaP	11	12	9	12	13	9	11	12	18	18	3	4	7	7	5	7	7	6	8	8	11	11	3	2
729	Contig_Gammarus_90_8448_fr6	translation_frame:6 STOP:21 ANY(X):0 LONGEST:260 TOTAL_LENGTH:508 MULTIPLE_ORFs:19	PREDICTED: pyridoxal-dependent decarboxylase domain-containing protein 1-like	Gammarus fossarum [Eukaryota]	Host	DB_metaP	10	11	12	13	13	12	8	8	9	6	1	1	6	7	7	8	8	7	6	5	5	3	1	1	GOslim_MF molecular_function [GO:3674 ]	GOslim_MF lyase activity [GO:16829 ]	GOslim_MF ion binding [GO:43167 ]	GOslim_BP small molecule metabolic process [GO:44281 ]	GOslim_CC cellular_component [GO:5575 ]	GOslim_CC intracellular [GO:5622 ]	GOslim_CC Golgi apparatus [GO:5794 ]	GOslim_CC organelle [GO:43226]
730	Contig_Gammarus_90_28819_fr4	translation_frame:4 STOP:0 ANY(X):0 LONGEST:570 TOTAL_LENGTH:570 SINGLE_ORF:1	PREDICTED: muscle M-line assembly protein unc-89-like, partial	Gammarus fossarum [Eukaryota]	Host	DB_metaP	0	0	0	0	0	0	16	17	6	6	74	67	0	0	0	0	0	0	14	12	5	4	38	37
731	Contig_Gammarus_90_98850_fr4	translation_frame:4 STOP:12 ANY(X):0 LONGEST:68 TOTAL_LENGTH:255 MULTIPLE_ORFs:13	PREDICTED: calcyclin-binding protein-like	Gammarus fossarum [Eukaryota]	Host	DB_metaP	5	5	3	4	5	4	7	6	8	7	5	5	1	1	1	1	1	1	1	1	1	1	1	1
732	XP_018018212.1	PREDICTED: neprilysin-11-like		Hyalella azteca [Eukaryota]	Host	DB_metaP	3	2	6	5	1	1	5	5	2	1	1	1	1	1	1	1	1	1	1	1	1	1	1	1	GOslim_MF molecular_function [GO:3674 ]	GOslim_MF signal transducer activity [GO:4871 ]	GOslim_MF translation factor activity, RNA binding [GO:8135 ]	GOslim_MF peptidase activity [GO:8233 ]	GOslim_MF ion binding [GO:43167 ]	GOslim_BP biological_process [GO:815 ]	GOslim_CC cellular_component [GO:5575 ]	GOslim_CC plasma membrane [GO:5886 ]
733	XP_018014282.1	PREDICTED: serine/threonine-protein phosphatase 2A catalytic subunit beta isoform		Hyalella azteca [Eukaryota]	Host	DB_metaP	5	8	4	3	9	9	13	12	5	3	7	8	4	7	4	3	7	8	11	9	4	3	7	8	GOslim_MF molecular_function [GO:3674 ]	GOslim_MF DNA binding [GO:3677 ]	GOslim_MF RNA binding [GO:3723 ]	GOslim_MF helicase activity [GO:4386 ]	GOslim_MF signal transducer activity [GO:4871 ]	GOslim_MF cytoskeletal protein binding [GO:892 ]	GOslim_MF kinase activity [GO:1631 ]	GOslim_MF oxidoreductase activity [GO:16491 ]	GOslim_MF transferase activity, transferring alkyl or aryl (other than methyl) groups [GO:16765 ]	GOslim_MF phosphatase activity [GO:16791 ]	GOslim_MF isomerase activity [GO:16853 ]	GOslim_MF ligase activity [GO:16874 ]	GOslim_MF ATPase activity [GO:16887 ]	GOslim_MF enzyme binding [GO:19899 ]	GOslim_MF transmembrane transporter activity [GO:22857 ]	GOslim_MF enzyme regulator activity [GO:3234 ]	GOslim_MF histone binding [GO:42393 ]	GOslim_MF ion binding [GO:43167 ]	GOslim_MF unfolded protein binding [GO:5182 ]
734	Contig_Gammarus_90_21971_fr5	translation_frame:5 STOP:4 ANY(X):0 LONGEST:135 TOTAL_LENGTH:303 MULTIPLE_ORFs:5	PREDICTED: uncharacterized protein LOC108677148	Gammarus fossarum [Eukaryota]	Host	DB_metaP	11	10	3	4	20	12	20	20	10	11	7	3	8	7	3	4	11	7	10	12	7	7	6	3
736	XP_018007900.1	PREDICTED: ras-related protein Rab-11A-like		Hyalella azteca [Eukaryota]	Host	DB_metaP	12	15	16	16	11	15	16	11	6	9	7	7	10	9	9	8	8	10	11	9	5	7	6	6	GOslim_MF molecular_function [GO:3674 ]	GOslim_MF structural constituent of ribosome [GO:3735 ]	GOslim_MF GTPase activity [GO:3924 ]	GOslim_MF structural molecule activity [GO:5198 ]	GOslim_MF cytoskeletal protein binding [GO:892 ]	GOslim_MF kinase activity [GO:1631 ]	GOslim_MF oxidoreductase activity [GO:16491 ]	GOslim_MF hydrolase activity, acting on glycosyl bonds [GO:16798 ]	GOslim_MF enzyme binding [GO:19899 ]	GOslim_MF ion binding [GO:43167 ]	GOslim_BP reproduction [GO:3 ]	GOslim_BP cell morphogenesis [GO:92 ]	GOslim_BP immune system process [GO:2376 ]	GOslim_BP carbohydrate metabolic process [GO:5975 ]	GOslim_BP cellular protein modification process [GO:6464 ]	GOslim_BP lipid metabolic process [GO:6629 ]	GOslim_BP transport [GO:681 ]	GOslim_BP response to stress [GO:695 ]	GOslim_BP cytoskeleton organization [GO:71 ]
737	Contig_Gammarus_90_29059_fr1	translation_frame:1 STOP:1 ANY(X):0 LONGEST:139 TOTAL_LENGTH:142 MULTIPLE_ORFs:2	PREDICTED: oxidoreductase HTATIP2-like	Gammarus fossarum [Eukaryota]	Host	DB_metaP	7	8	7	7	8	6	3	3	1	1	1	2	5	5	6	5	5	4	3	3	1	1	1	2
738	Contig_Gammarus_90_193009_fr3	translation_frame:3 STOP:5 ANY(X):0 LONGEST:72 TOTAL_LENGTH:174 MULTIPLE_ORFs:5	PREDICTED: ADP-ribosylation factor 4	Gammarus fossarum [Eukaryota]	Host	DB_metaP	0	0	0	1	2	2	0	0	0	0	0	0	0	0	0	1	2	2	0	0	0	0	0	0
739	ODN03376.1	ADP-ribosylation factor 1		Orchesella cincta [Eukaryota]	Host	DB_metaP	5	6	5	5	5	11	8	9	9	8	4	4	4	5	4	4	4	8	6	7	6	6	3	3	GOslim_MF molecular_function [GO:3674 ]	GOslim_MF RNA binding [GO:3723 ]	GOslim_MF GTPase activity [GO:3924 ]	GOslim_MF signal transducer activity [GO:4871 ]	GOslim_MF kinase activity [GO:1631 ]	GOslim_MF nucleotidyltransferase activity [GO:16779 ]	GOslim_MF lyase activity [GO:16829 ]	GOslim_MF enzyme binding [GO:19899 ]	GOslim_MF transmembrane transporter activity [GO:22857 ]	GOslim_MF enzyme regulator activity [GO:3234 ]	GOslim_MF ion binding [GO:43167 ]	GOslim_BP reproduction [GO:3 ]	GOslim_BP immune system process [GO:2376 ]	GOslim_BP cellular protein modification process [GO:6464 ]	GOslim_BP lipid metabolic process [GO:6629 ]	GOslim_BP transport [GO:681 ]	GOslim_BP response to stress [GO:695 ]	GOslim_BP mitochondrion organization [GO:75 ]	GOslim_BP cytoskeleton organization [GO:71 ]
740	Contig_Gammarus_90_25761_fr3	translation_frame:3 STOP:8 ANY(X):0 LONGEST:242 TOTAL_LENGTH:400 MULTIPLE_ORFs:8	macrophage mannose receptor 1-like	Gammarus fossarum [Eukaryota]	Host	DB_metaP	2	2	6	4	1	0	4	3	1	1	15	17	1	1	2	1	1	0	1	2	1	1	4	5
741	Contig_Gammarus_90_129831_fr3	translation_frame:3 STOP:3 ANY(X):0 LONGEST:106 TOTAL_LENGTH:131 MULTIPLE_ORFs:3	PREDICTED: histone H1-delta-like	Gammarus fossarum [Eukaryota]	Host	DB_metaP	3	3	2	3	3	2	10	11	9	10	5	4	1	1	2	2	2	2	2	2	1	1	2	2
742	Contig_Gammarus_90_55_fr1	translation_frame:1 STOP:12 ANY(X):0 LONGEST:535 TOTAL_LENGTH:904 MULTIPLE_ORFs:12	PREDICTED: methylcrotonoyl-CoA carboxylase subunit alpha, mitochondrial-like	Gammarus fossarum [Eukaryota]	Host	DB_metaP	9	10	12	11	9	8	6	4	3	4	1	0	9	9	8	7	6	7	6	4	3	3	1	0
743	Contig_Gammarus_90_116958_fr3	translation_frame:3 STOP:9 ANY(X):0 LONGEST:135 TOTAL_LENGTH:366 MULTIPLE_ORFs:10	PREDICTED: uncharacterized protein LOC108673189	Gammarus fossarum [Eukaryota]	Host	DB_metaP	8	7	6	7	5	5	9	10	8	8	9	10	2	1	2	2	1	1	1	2	1	1	1	1
744	Contig_Gammarus_90_9053_fr2	translation_frame:2 STOP:2 ANY(X):0 LONGEST:263 TOTAL_LENGTH:273 MULTIPLE_ORFs:3	peroxiredoxin	Gammarus fossarum [Eukaryota]	Host	DB_metaP	16	12	14	13	13	9	14	12	12	6	7	10	10	8	10	8	10	8	10	10	8	4	6	9	GOslim_MF molecular_function [GO:3674 ]	GOslim_MF DNA binding [GO:3677 ]	GOslim_MF DNA binding transcription factor activity [GO:37 ]	GOslim_MF RNA binding [GO:3723 ]	GOslim_MF signal transducer activity [GO:4871 ]	GOslim_MF peptidase activity [GO:8233 ]	GOslim_MF kinase activity [GO:1631 ]	GOslim_MF oxidoreductase activity [GO:16491 ]	GOslim_MF transferase activity, transferring glycosyl groups [GO:16757 ]	GOslim_MF enzyme binding [GO:19899 ]	GOslim_MF transmembrane transporter activity [GO:22857 ]	GOslim_MF enzyme regulator activity [GO:3234 ]	GOslim_MF unfolded protein binding [GO:5182 ]	GOslim_BP reproduction [GO:3 ]	GOslim_BP immune system process [GO:2376 ]	GOslim_BP protein folding [GO:6457 ]	GOslim_BP cellular protein modification process [GO:6464 ]	GOslim_BP cellular amino acid metabolic process [GO:652 ]	GOslim_BP transport [GO:681 ]
745	Contig_Gammarus_90_194904_fr5	translation_frame:5 STOP:7 ANY(X):0 LONGEST:186 TOTAL_LENGTH:298 MULTIPLE_ORFs:8	peroxiredoxin 1-like	Gammarus fossarum [Eukaryota]	Host	DB_metaP	0	0	0	0	6	4	3	2	2	3	2	1	0	0	0	0	5	3	3	2	2	2	2	1
746	Contig_Gammarus_90_77355_fr2	translation_frame:2 STOP:0 ANY(X):0 LONGEST:176 TOTAL_LENGTH:176 SINGLE_ORF:1	PREDICTED: macrophage mannose receptor 1-like	Gammarus fossarum [Eukaryota]	Host	DB_metaP	19	19	20	21	7	9	2	2	0	0	2	0	5	5	5	6	4	5	2	2	0	0	1	0
747	XP_018016309.1	PREDICTED: proteasome subunit alpha type-1-like		Hyalella azteca [Eukaryota]	Host	DB_metaP	12	14	10	9	11	11	12	11	2	1	8	5	6	6	7	7	5	6	6	8	2	1	6	5	GOslim_MF molecular_function [GO:3674 ]	GOslim_MF DNA binding transcription factor activity [GO:37 ]	GOslim_MF RNA binding [GO:3723 ]	GOslim_MF signal transducer activity [GO:4871 ]	GOslim_MF peptidase activity [GO:8233 ]	GOslim_MF oxidoreductase activity [GO:16491 ]	GOslim_MF transmembrane transporter activity [GO:22857 ]	GOslim_MF ion binding [GO:43167 ]	GOslim_BP reproduction [GO:3 ]	GOslim_BP immune system process [GO:2376 ]	GOslim_BP cellular protein modification process [GO:6464 ]	GOslim_BP cellular amino acid metabolic process [GO:652 ]	GOslim_BP transport [GO:681 ]	GOslim_BP response to stress [GO:695 ]	GOslim_BP chromosome segregation [GO:759 ]	GOslim_BP signal transduction [GO:7165 ]	GOslim_BP cell-cell signaling [GO:7267 ]	GOslim_BP biological_process [GO:815 ]	GOslim_BP catabolic process [GO:956 ]
748	Contig_Gammarus_90_80984_fr6	translation_frame:6 STOP:0 ANY(X):0 LONGEST:143 TOTAL_LENGTH:143 SINGLE_ORF:1	PREDICTED: arylsulfatase B-like isoform X1	Gammarus fossarum [Eukaryota]	Host	DB_metaP	18	19	15	16	12	12	1	2	0	0	1	1	5	4	4	4	4	4	1	2	0	0	1	1
749	Contig_Gammarus_90_852_fr5	translation_frame:5 STOP:19 ANY(X):0 LONGEST:387 TOTAL_LENGTH:833 MULTIPLE_ORFs:19	PREDICTED: myelin expression factor 2-like	Gammarus fossarum [Eukaryota]	Host	DB_metaP	5	5	4	5	4	2	7	6	6	8	1	1	2	3	2	3	3	2	2	3	3	3	1	1
750	Contig_Gammarus_90_111289_fr2	translation_frame:2 STOP:10 ANY(X):0 LONGEST:239 TOTAL_LENGTH:388 MULTIPLE_ORFs:11	PREDICTED: rho GDP-dissociation inhibitor 2-like isoform X2	Gammarus fossarum [Eukaryota]	Host	DB_metaP	7	7	6	8	9	12	19	13	15	14	11	10	4	5	4	5	7	9	9	7	6	6	6	7
751	Contig_Gammarus_90_58194_fr5	translation_frame:5 STOP:3 ANY(X):0 LONGEST:143 TOTAL_LENGTH:260 MULTIPLE_ORFs:4	PREDICTED: probable flavin-containing monoamine oxidase A	Gammarus fossarum [Eukaryota]	Host	DB_metaP	19	20	18	18	13	16	3	5	11	14	7	8	10	12	11	10	7	9	2	4	8	8	6	6
752	Contig_Gammarus_90_28603_fr4	translation_frame:4 STOP:0 ANY(X):0 LONGEST:147 TOTAL_LENGTH:147 SINGLE_ORF:1	PREDICTED: 4-hydroxybutyrate coenzyme A transferase-like	Gammarus fossarum [Eukaryota]	Host	DB_metaP	14	17	13	10	6	6	1	2	1	1	1	1	7	7	6	5	4	3	1	2	1	1	1	1	GOslim_MF molecular_function [GO:3674 ]	GOslim_MF ATPase activity [GO:16887 ]	GOslim_MF transmembrane transporter activity [GO:22857 ]	GOslim_MF ion binding [GO:43167 ]	GOslim_BP sulfur compound metabolic process [GO:679 ]	GOslim_BP transport [GO:681 ]	GOslim_BP cofactor metabolic process [GO:51186 ]	GOslim_BP transmembrane transport [GO:5585 ]	GOslim_CC cellular_component [GO:5575 ]	GOslim_CC mitochondrion [GO:5739 ]	GOslim_CC peroxisome [GO:5777 ]	GOslim_CC cytosol [GO:5829 ]	GOslim_CC organelle [GO:43226]
753	Contig_Gammarus_90_37922_fr4	translation_frame:4 STOP:11 ANY(X):0 LONGEST:220 TOTAL_LENGTH:381 MULTIPLE_ORFs:12	PREDICTED: protein deglycase DJ-1zDJ-1-like	Gammarus fossarum [Eukaryota]	Host	DB_metaP	3	4	7	5	14	16	6	7	5	6	5	4	3	3	6	5	10	10	5	6	4	4	4	4
754	Contig_Gammarus_90_135482_fr3	translation_frame:3 STOP:5 ANY(X):0 LONGEST:204 TOTAL_LENGTH:469 MULTIPLE_ORFs:6	PREDICTED: trimeric intracellular cation channel type B-like	Gammarus fossarum [Eukaryota]	Host	DB_metaP	4	6	7	7	4	4	6	6	5	3	5	6	3	3	5	5	3	4	3	3	2	2	2	3
755	Contig_Gammarus_90_6842_fr6	translation_frame:6 STOP:3 ANY(X):0 LONGEST:448 TOTAL_LENGTH:480 MULTIPLE_ORFs:4	1-aminocyclopropane-1-carboxylate synthase-like protein 1 isoform X2	Gammarus fossarum [Eukaryota]	Host	DB_metaP	22	20	29	26	7	2	0	0	0	0	0	0	11	10	15	13	5	2	0	0	0	0	0	0
756	Contig_Gammarus_90_150426_fr4	translation_frame:4 STOP:4 ANY(X):0 LONGEST:210 TOTAL_LENGTH:260 MULTIPLE_ORFs:5	PREDICTED: uncharacterized protein LOC108676592	Gammarus fossarum [Eukaryota]	Host	DB_metaP	4	3	9	7	0	0	31	24	25	24	28	22	3	2	5	4	0	0	8	9	7	7	10	8
757	Contig_Gammarus_90_4935_fr3	translation_frame:3 STOP:22 ANY(X):0 LONGEST:794 TOTAL_LENGTH:1182 MULTIPLE_ORFs:17	PREDICTED: importin subunit beta-1-like	Gammarus fossarum [Eukaryota]	Host	DB_metaP	6	9	5	3	11	9	3	4	13	10	0	0	5	7	4	3	9	8	3	4	10	8	0	0	GOslim_MF molecular_function [GO:3674 ]	GOslim_MF RNA binding [GO:3723 ]	GOslim_MF nuclease activity [GO:4518 ]	GOslim_MF peptidase activity [GO:8233 ]	GOslim_MF protein transporter activity [GO:8565 ]	GOslim_MF kinase activity [GO:1631 ]	GOslim_MF oxidoreductase activity [GO:16491 ]	GOslim_MF ATPase activity [GO:16887 ]	GOslim_MF enzyme binding [GO:19899 ]	GOslim_MF transmembrane transporter activity [GO:22857 ]	GOslim_MF ion binding [GO:43167 ]	GOslim_BP reproduction [GO:3 ]	GOslim_BP immune system process [GO:2376 ]	GOslim_BP DNA metabolic process [GO:6259 ]	GOslim_BP cellular protein modification process [GO:6464 ]	GOslim_BP lipid metabolic process [GO:6629 ]	GOslim_BP transport [GO:681 ]	GOslim_BP nucleocytoplasmic transport [GO:6913 ]	GOslim_BP cytoskeleton organization [GO:71 ]
758	Contig_Gammarus_90_4180_fr5	translation_frame:5 STOP:5 ANY(X):0 LONGEST:514 TOTAL_LENGTH:590 MULTIPLE_ORFs:6	importin subunit alpha-7	Gammarus fossarum [Eukaryota]	Host	DB_metaP	9	10	8	7	12	9	4	4	11	7	3	2	7	7	6	5	8	7	4	4	9	4	2	2	GOslim_MF molecular_function [GO:3674 ]	GOslim_MF DNA binding [GO:3677 ]	GOslim_MF DNA binding transcription factor activity [GO:37 ]	GOslim_MF GTPase activity [GO:3924 ]	GOslim_MF helicase activity [GO:4386 ]	GOslim_MF nuclease activity [GO:4518 ]	GOslim_MF protein transporter activity [GO:8565 ]	GOslim_MF oxidoreductase activity [GO:16491 ]	GOslim_MF hydrolase activity, acting on glycosyl bonds [GO:16798 ]	GOslim_MF lyase activity [GO:16829 ]	GOslim_MF enzyme regulator activity [GO:3234 ]	GOslim_MF ion binding [GO:43167 ]	GOslim_BP reproduction [GO:3 ]	GOslim_BP carbohydrate metabolic process [GO:5975 ]	GOslim_BP DNA metabolic process [GO:6259 ]	GOslim_BP protein targeting [GO:665 ]	GOslim_BP transport [GO:681 ]	GOslim_BP nucleocytoplasmic transport [GO:6913 ]	GOslim_BP cell cycle [GO:749 ]
759	Contig_Gammarus_90_1836_fr6	translation_frame:6 STOP:22 ANY(X):0 LONGEST:716 TOTAL_LENGTH:1064 MULTIPLE_ORFs:22	PREDICTED: titin-like isoform X3	Gammarus fossarum [Eukaryota]	Host	DB_metaP	0	0	0	0	0	0	2	2	6	3	87	82	0	0	0	0	0	0	1	2	6	2	42	41	GOslim_MF molecular_function [GO:3674 ]	GOslim_MF kinase activity [GO:1631 ]	GOslim_MF ion binding [GO:43167 ]	GOslim_BP cellular protein modification process [GO:6464 ]	GOslim_BP biological_process [GO:815 ]
760	Contig_Gammarus_90_104655_fr6	translation_frame:6 STOP:1 ANY(X):0 LONGEST:205 TOTAL_LENGTH:214 MULTIPLE_ORFs:2	PREDICTED: 40S ribosomal protein S19-like	Gammarus fossarum [Eukaryota]	Host	DB_metaP	13	14	11	11	14	13	9	7	12	9	5	7	10	11	8	8	10	10	9	4	9	8	4	5
761	Contig_Gammarus_90_24006_fr3	translation_frame:3 STOP:15 ANY(X):0 LONGEST:205 TOTAL_LENGTH:412 MULTIPLE_ORFs:15	PREDICTED: superoxide dismutase [Cu-Zn]-like, partial	Gammarus fossarum [Eukaryota]	Host	DB_metaP	7	8	9	5	1	0	9	7	0	1	7	4	2	2	3	1	1	0	3	2	0	1	1	1
762	Contig_Gammarus_90_388_fr4	translation_frame:4 STOP:21 ANY(X):0 LONGEST:537 TOTAL_LENGTH:865 MULTIPLE_ORFs:20	PREDICTED: prolyl endopeptidase-like isoform X1	Gammarus fossarum [Eukaryota]	Host	DB_metaP	24	21	15	14	15	19	12	13	5	1	2	1	18	15	11	10	11	15	10	11	4	1	2	1	GOslim_MF molecular_function [GO:3674 ]	GOslim_MF GTPase activity [GO:3924 ]	GOslim_MF translation factor activity, RNA binding [GO:8135 ]	GOslim_MF peptidase activity [GO:8233 ]	GOslim_MF ion binding [GO:43167 ]	GOslim_BP biological_process [GO:815 ]	GOslim_CC cellular_component [GO:5575 ]	GOslim_CC nucleus [GO:5634 ]	GOslim_CC cytoplasm [GO:5737 ]	GOslim_CC cytosol [GO:5829 ]	GOslim_CC plastid [GO:9536 ]	GOslim_CC organelle [GO:43226]
763	Contig_Gammarus_90_5224_fr3	translation_frame:3 STOP:16 ANY(X):0 LONGEST:261 TOTAL_LENGTH:495 MULTIPLE_ORFs:15	PREDICTED: glycerol-3-phosphate acyltransferase 3-like	Gammarus fossarum [Eukaryota]	Host	DB_metaP	14	15	19	22	11	6	2	6	2	2	0	0	7	7	8	10	6	3	2	3	2	2	0	0
764	Contig_Gammarus_90_16887_fr4	translation_frame:4 STOP:11 ANY(X):0 LONGEST:191 TOTAL_LENGTH:483 MULTIPLE_ORFs:12	PREDICTED: uncharacterized protein LOC108682930	Gammarus fossarum [Eukaryota]	Host	DB_metaP	3	1	4	7	3	3	13	11	12	10	17	15	2	1	2	3	1	1	4	6	3	3	6	5
765	Contig_Gammarus_90_29110_fr2	translation_frame:2 STOP:14 ANY(X):0 LONGEST:143 TOTAL_LENGTH:336 MULTIPLE_ORFs:14	PREDICTED: von Willebrand factor A domain-containing protein 5A-like	Gammarus fossarum [Eukaryota]	Host	DB_metaP	7	7	5	4	3	3	8	9	7	6	4	4	3	3	2	2	2	2	3	3	2	2	3	2
766	Contig_Gammarus_90_121647_fr6	translation_frame:6 STOP:4 ANY(X):0 LONGEST:136 TOTAL_LENGTH:368 MULTIPLE_ORFs:5	PREDICTED: V-type proton ATPase subunit C-like	Gammarus fossarum [Eukaryota]	Host	DB_metaP	14	18	18	22	9	9	1	1	0	2	0	0	11	13	13	15	5	6	1	1	0	2	0	0	GOslim_MF molecular_function [GO:3674 ]	GOslim_MF peptidase activity [GO:8233 ]	GOslim_MF ligase activity [GO:16874 ]	GOslim_MF ATPase activity [GO:16887 ]	GOslim_MF transmembrane transporter activity [GO:22857 ]	GOslim_BP reproduction [GO:3 ]	GOslim_BP transport [GO:681 ]	GOslim_BP autophagy [GO:6914 ]	GOslim_BP signal transduction [GO:7165 ]	GOslim_BP cell-cell signaling [GO:7267 ]	GOslim_BP embryo development [GO:979 ]	GOslim_BP vesicle-mediated transport [GO:16192 ]	GOslim_BP cellular component assembly [GO:2267 ]	GOslim_BP cellular nitrogen compound metabolic process [GO:34641 ]	GOslim_BP ribosome biogenesis [GO:42254 ]	GOslim_BP homeostatic process [GO:42592 ]	GOslim_BP anatomical structure development [GO:48856 ]	GOslim_BP transmembrane transport [GO:5585 ]	GOslim_BP membrane organization [GO:6124 ]
767	Contig_Gammarus_90_158626_fr1	translation_frame:1 STOP:6 ANY(X):0 LONGEST:197 TOTAL_LENGTH:254 MULTIPLE_ORFs:7	PREDICTED: 40S ribosomal protein S7-like	Gammarus fossarum [Eukaryota]	Host	DB_metaP	16	17	12	11	17	16	10	7	9	8	3	5	8	8	7	6	11	10	4	4	6	5	2	4
768	Contig_Gammarus_90_8444_fr2	translation_frame:2 STOP:0 ANY(X):0 LONGEST:488 TOTAL_LENGTH:488 SINGLE_ORF:1	PREDICTED: uncharacterized protein LOC108672909	Gammarus fossarum [Eukaryota]	Host	DB_metaP	10	13	12	10	9	10	2	1	1	2	0	0	5	7	6	5	3	4	1	1	1	1	0	0
769	Contig_Gammarus_90_151285_fr1	translation_frame:1 STOP:1 ANY(X):0 LONGEST:255 TOTAL_LENGTH:277 MULTIPLE_ORFs:2	PREDICTED: long-chain-fatty-acid--CoA ligase ACSBG2-like	Gammarus fossarum [Eukaryota]	Host	DB_metaP	12	12	19	15	11	7	0	1	5	4	0	0	5	5	6	6	5	3	0	1	3	2	0	0
770	Contig_Gammarus_90_105082_fr1	translation_frame:1 STOP:5 ANY(X):0 LONGEST:203 TOTAL_LENGTH:318 MULTIPLE_ORFs:5	PREDICTED: glutathione peroxidase-like	Gammarus fossarum [Eukaryota]	Host	DB_metaP	6	6	8	9	6	4	6	5	0	0	4	5	4	3	4	4	3	2	4	4	0	0	3	3
771	Contig_Gammarus_90_38116_fr6	translation_frame:6 STOP:3 ANY(X):0 LONGEST:367 TOTAL_LENGTH:489 MULTIPLE_ORFs:4	PREDICTED: beta,beta-carotene 15,15'-dioxygenase-like isoform X2	Gammarus fossarum [Eukaryota]	Host	DB_metaP	9	11	11	15	13	14	8	7	2	2	5	2	7	9	8	8	9	10	5	5	1	1	5	2
772	Contig_Gammarus_90_28694_fr4	translation_frame:4 STOP:3 ANY(X):0 LONGEST:118 TOTAL_LENGTH:188 MULTIPLE_ORFs:3	PREDICTED: gamma-interferon-inducible lysosomal thiol reductase-like	Gammarus fossarum [Eukaryota]	Host	DB_metaP	1	1	1	1	1	1	12	8	7	7	9	10	1	1	1	1	1	1	3	2	2	4	3	3
773	XP_008473873.1	PREDICTED: phosphoglycerate kinase isoform X1		Diaphorina citri [Eukaryota]	Host	DB_metaP	2	5	2	3	4	3	2	3	4	4	3	3	1	2	1	2	2	2	2	2	2	2	1	2	GOslim_MF molecular_function [GO:3674 ]	GOslim_MF DNA binding [GO:3677 ]	GOslim_MF structural constituent of ribosome [GO:3735 ]	GOslim_MF structural molecule activity [GO:5198 ]	GOslim_MF kinase activity [GO:1631 ]	GOslim_MF oxidoreductase activity [GO:16491 ]	GOslim_MF transferase activity, transferring glycosyl groups [GO:16757 ]	GOslim_MF phosphatase activity [GO:16791 ]	GOslim_MF lyase activity [GO:16829 ]	GOslim_MF isomerase activity [GO:16853 ]	GOslim_MF ligase activity [GO:16874 ]	GOslim_MF ion binding [GO:43167 ]	GOslim_BP carbohydrate metabolic process [GO:5975 ]	GOslim_BP generation of precursor metabolites and energy [GO:691 ]	GOslim_BP cellular protein modification process [GO:6464 ]	GOslim_BP cellular amino acid metabolic process [GO:652 ]	GOslim_BP response to stress [GO:695 ]	GOslim_BP biological_process [GO:815 ]	GOslim_BP biosynthetic process [GO:958 ]
774	Contig_Gammarus_90_38424_fr3	translation_frame:3 STOP:8 ANY(X):0 LONGEST:163 TOTAL_LENGTH:248 MULTIPLE_ORFs:7	PREDICTED: ATP synthase subunit delta, mitochondrial-like	Gammarus fossarum [Eukaryota]	Host	DB_metaP	4	4	5	3	4	5	5	4	4	5	4	4	3	2	3	3	3	3	3	3	3	3	3	3
775	Contig_Gammarus_90_4729_fr4	translation_frame:4 STOP:27 ANY(X):0 LONGEST:483 TOTAL_LENGTH:1050 MULTIPLE_ORFs:26	PREDICTED: heterogeneous nuclear ribonucleoprotein 27C-like isoform X1	Gammarus fossarum [Eukaryota]	Host	DB_metaP	5	7	2	3	11	8	5	4	12	8	1	2	4	6	2	3	6	7	3	2	6	4	1	1
776	Contig_Gammarus_90_8251_fr1	translation_frame:1 STOP:7 ANY(X):0 LONGEST:332 TOTAL_LENGTH:449 MULTIPLE_ORFs:7	PREDICTED: oplophorus-luciferin 2-monooxygenase non-catalytic subunit-like	Gammarus fossarum [Eukaryota]	Host	DB_metaP	5	7	5	6	4	3	8	7	7	4	6	5	2	3	3	3	2	2	3	4	4	4	2	2
777	ELU02811.1	hypothetical protein CAPTEDRAFT_227582		Capitella teleta [Eukaryota]	Host	DB_metaP	5	4	5	4	5	3	3	5	4	3	3	4	4	3	3	3	4	3	3	4	4	3	3	3	GOslim_MF molecular_function [GO:3674 ]	GOslim_MF GTPase activity [GO:3924 ]	GOslim_MF signal transducer activity [GO:4871 ]	GOslim_MF peptidase activity [GO:8233 ]	GOslim_MF kinase activity [GO:1631 ]	GOslim_MF oxidoreductase activity [GO:16491 ]	GOslim_MF ligase activity [GO:16874 ]	GOslim_MF transmembrane transporter activity [GO:22857 ]	GOslim_MF ion binding [GO:43167 ]	GOslim_BP reproduction [GO:3 ]	GOslim_BP cell morphogenesis [GO:92 ]	GOslim_BP immune system process [GO:2376 ]	GOslim_BP cellular protein modification process [GO:6464 ]	GOslim_BP lipid metabolic process [GO:6629 ]	GOslim_BP transport [GO:681 ]	GOslim_BP autophagy [GO:6914 ]	GOslim_BP response to stress [GO:695 ]	GOslim_BP vacuolar transport [GO:734 ]	GOslim_BP cell cycle [GO:749 ]
778	Contig_Gammarus_90_56947_fr6	translation_frame:6 STOP:0 ANY(X):0 LONGEST:116 TOTAL_LENGTH:116 SINGLE_ORF:1	PREDICTED: keratin-associated protein 16-1-like	Gammarus fossarum [Eukaryota]	Host	DB_metaP	1	2	0	2	4	4	10	9	3	3	7	3	1	2	0	2	3	3	4	4	2	2	4	2
779	Contig_Gammarus_90_15435_fr3	translation_frame:3 STOP:5 ANY(X):0 LONGEST:235 TOTAL_LENGTH:267 MULTIPLE_ORFs:6	PREDICTED: tyrosine-protein phosphatase vhp-1-like	Gammarus fossarum [Eukaryota]	Host	DB_metaP	0	3	0	0	2	3	18	20	5	9	22	24	0	3	0	0	2	3	12	12	3	5	12	13	GOslim_MF molecular_function [GO:3674 ]	GOslim_MF signal transducer activity [GO:4871 ]	GOslim_MF kinase activity [GO:1631 ]	GOslim_MF phosphatase activity [GO:16791 ]	GOslim_MF enzyme binding [GO:19899 ]	GOslim_BP immune system process [GO:2376 ]	GOslim_BP cellular protein modification process [GO:6464 ]	GOslim_BP response to stress [GO:695 ]	GOslim_BP cell adhesion [GO:7155 ]	GOslim_BP signal transduction [GO:7165 ]	GOslim_BP biological_process [GO:815 ]	GOslim_BP embryo development [GO:979 ]	GOslim_CC cellular_component [GO:5575 ]	GOslim_CC intracellular [GO:5622 ]	GOslim_CC nucleus [GO:5634 ]	GOslim_CC nucleoplasm [GO:5654 ]	GOslim_CC cytosol [GO:5829 ]	GOslim_CC plasma membrane [GO:5886 ]	GOslim_CC organelle [GO:43226]
780	Contig_Gammarus_90_207613_fr4	translation_frame:4 STOP:10 ANY(X):0 LONGEST:137 TOTAL_LENGTH:337 MULTIPLE_ORFs:9	PREDICTED: isoamyl acetate-hydrolyzing esterase 1 homolog	Gammarus fossarum [Eukaryota]	Host	DB_metaP	12	7	6	7	10	10	15	11	2	3	6	7	5	5	3	3	4	5	6	5	2	3	3	4
781	Contig_Gammarus_90_112701_fr1	translation_frame:1 STOP:9 ANY(X):0 LONGEST:278 TOTAL_LENGTH:359 MULTIPLE_ORFs:9	PREDICTED: probable splicing factor, arginine/serine-rich 6	Gammarus fossarum [Eukaryota]	Host	DB_metaP	7	7	5	7	12	10	5	4	3	3	0	2	5	5	4	5	6	5	4	3	3	2	0	2
782	Contig_Gammarus_90_62625_fr3	translation_frame:3 STOP:0 ANY(X):0 LONGEST:172 TOTAL_LENGTH:172 SINGLE_ORF:1	PREDICTED: integrin alpha-PS2-like	Gammarus fossarum [Eukaryota]	Host	DB_metaP	5	7	5	6	4	3	14	11	7	6	6	8	4	4	4	4	2	2	5	4	3	2	3	3
783	Contig_Gammarus_90_103567_fr1	translation_frame:1 STOP:0 ANY(X):0 LONGEST:205 TOTAL_LENGTH:205 SINGLE_ORF:1	PREDICTED: myelin expression factor 2-like	Gammarus fossarum [Eukaryota]	Host	DB_metaP	7	7	7	5	10	5	8	6	10	7	4	3	3	4	4	4	3	2	4	4	4	3	3	3
784	Contig_Gammarus_90_4005_fr2	translation_frame:2 STOP:3 ANY(X):0 LONGEST:445 TOTAL_LENGTH:458 MULTIPLE_ORFs:3	PREDICTED: uncharacterized protein LOC108673908, partial	Gammarus fossarum [Eukaryota]	Host	DB_metaP	7	7	6	5	1	3	7	6	14	13	1	1	5	5	4	3	1	3	4	5	8	7	1	1
785	Contig_Gammarus_90_29443_fr4	translation_frame:4 STOP:4 ANY(X):0 LONGEST:241 TOTAL_LENGTH:284 MULTIPLE_ORFs:5	PREDICTED: 4-hydroxybutyrate coenzyme A transferase-like	Gammarus fossarum [Eukaryota]	Host	DB_metaP	6	8	7	5	6	6	2	3	0	0	1	0	4	3	4	2	4	3	1	2	0	0	1	0
786	Contig_Gammarus_90_7731_fr5	translation_frame:5 STOP:16 ANY(X):0 LONGEST:336 TOTAL_LENGTH:992 MULTIPLE_ORFs:17	PREDICTED: myosin-IA-like	Gammarus fossarum [Eukaryota]	Host	DB_metaP	18	12	14	15	16	12	20	19	26	26	4	5	10	7	11	11	11	8	13	11	13	13	3	3
787	XP_018024478.1	PREDICTED: ras-related protein Rap-1b		Hyalella azteca [Eukaryota]	Host	DB_metaP	6	5	3	3	6	7	10	9	7	10	7	8	5	5	3	3	5	5	7	7	6	7	6	6	GOslim_MF transcription factor activity, protein binding [GO:988 ]	GOslim_MF molecular_function [GO:3674 ]	GOslim_MF DNA binding [GO:3677 ]	GOslim_MF DNA binding transcription factor activity [GO:37 ]	GOslim_MF GTPase activity [GO:3924 ]	GOslim_MF signal transducer activity [GO:4871 ]	GOslim_MF structural molecule activity [GO:5198 ]	GOslim_MF cytoskeletal protein binding [GO:892 ]	GOslim_MF transcription factor binding [GO:8134 ]	GOslim_MF peptidase activity [GO:8233 ]	GOslim_MF protein transporter activity [GO:8565 ]	GOslim_MF kinase activity [GO:1631 ]	GOslim_MF transferase activity, transferring acyl groups [GO:16746 ]	GOslim_MF nucleotidyltransferase activity [GO:16779 ]	GOslim_MF lyase activity [GO:16829 ]	GOslim_MF ligase activity [GO:16874 ]	GOslim_MF enzyme binding [GO:19899 ]	GOslim_MF ubiquitin-like protein binding [GO:32182 ]	GOslim_MF ion binding [GO:43167 ]
788	Contig_Gammarus_90_40721_fr4	translation_frame:4 STOP:15 ANY(X):0 LONGEST:131 TOTAL_LENGTH:422 MULTIPLE_ORFs:16	no hit	Gammarus fossarum [Eukaryota]	Host	DB_metaP	7	5	4	5	0	0	5	6	0	0	9	10	3	2	2	2	0	0	3	2	0	0	3	3
789	Contig_Gammarus_90_5256_fr5	translation_frame:5 STOP:37 ANY(X):0 LONGEST:233 TOTAL_LENGTH:1092 MULTIPLE_ORFs:37	PREDICTED: SEC14-like protein 2 isoform X1	Gammarus fossarum [Eukaryota]	Host	DB_metaP	17	17	22	23	21	20	2	3	0	0	0	0	8	10	11	14	11	11	1	2	0	0	0	0
790	Contig_Gammarus_90_126175_fr5	translation_frame:5 STOP:6 ANY(X):0 LONGEST:179 TOTAL_LENGTH:390 MULTIPLE_ORFs:7	PREDICTED: myosin regulatory light chain 2-like	Gammarus fossarum [Eukaryota]	Host	DB_metaP	0	0	0	0	0	0	0	0	9	9	36	32	0	0	0	0	0	0	0	0	3	4	10	10	GOslim_MF molecular_function [GO:3674 ]	GOslim_MF structural molecule activity [GO:5198 ]	GOslim_MF cytoskeletal protein binding [GO:892 ]	GOslim_MF oxidoreductase activity [GO:16491 ]	GOslim_MF transferase activity, transferring glycosyl groups [GO:16757 ]	GOslim_MF ion binding [GO:43167 ]	GOslim_BP immune system process [GO:2376 ]	GOslim_BP circulatory system process [GO:313 ]	GOslim_BP cellular protein modification process [GO:6464 ]	GOslim_BP response to stress [GO:695 ]	GOslim_BP cytoskeleton organization [GO:71 ]	GOslim_BP cell adhesion [GO:7155 ]	GOslim_BP signal transduction [GO:7165 ]	GOslim_BP biological_process [GO:815 ]	GOslim_BP cell proliferation [GO:8283 ]	GOslim_BP biosynthetic process [GO:958 ]	GOslim_BP cellular component assembly [GO:2267 ]	GOslim_BP cell differentiation [GO:3154 ]	GOslim_BP growth [GO:47 ]
791	Contig_Gammarus_90_208196_fr5	translation_frame:5 STOP:5 ANY(X):0 LONGEST:161 TOTAL_LENGTH:213 MULTIPLE_ORFs:6	PREDICTED: 60S ribosomal protein L18a-like	Gammarus fossarum [Eukaryota]	Host	DB_metaP	24	21	16	14	13	12	19	18	7	6	11	11	12	11	9	8	8	7	9	9	6	4	7	5
792	Contig_Gammarus_90_174875_fr1	translation_frame:1 STOP:5 ANY(X):0 LONGEST:211 TOTAL_LENGTH:341 MULTIPLE_ORFs:6	PREDICTED: lysosomal protective protein-like	Gammarus fossarum [Eukaryota]	Host	DB_metaP	31	30	22	19	3	3	2	1	0	0	1	0	9	10	9	9	3	3	2	1	0	0	1	0
793	Contig_Gammarus_90_85654_fr2	translation_frame:2 STOP:0 ANY(X):0 LONGEST:108 TOTAL_LENGTH:108 SINGLE_ORF:1	PREDICTED: probable acyl-CoA dehydrogenase fadE25	Gammarus fossarum [Eukaryota]	Host	DB_metaP	3	4	9	10	16	17	0	0	0	0	0	0	2	2	4	4	4	4	0	0	0	0	0	0
794	Contig_Gammarus_90_184020_fr3	translation_frame:3 STOP:7 ANY(X):0 LONGEST:102 TOTAL_LENGTH:265 MULTIPLE_ORFs:8	no hit	Gammarus fossarum [Eukaryota]	Host	DB_metaP	2	2	2	2	4	3	4	2	2	2	3	3	1	1	1	1	1	1	1	1	1	1	1	1
795	Contig_Gammarus_90_60851_fr1	translation_frame:1 STOP:1 ANY(X):0 LONGEST:269 TOTAL_LENGTH:282 MULTIPLE_ORFs:2	PREDICTED: glutamate--cysteine ligase catalytic subunit-like	Gammarus fossarum [Eukaryota]	Host	DB_metaP	11	8	12	12	12	9	8	10	10	8	0	0	7	6	8	7	7	6	6	7	6	6	0	0
796	Contig_Gammarus_90_12908_fr3	translation_frame:3 STOP:1 ANY(X):0 LONGEST:244 TOTAL_LENGTH:270 MULTIPLE_ORFs:2	PREDICTED: peroxisomal (S)-2-hydroxy-acid oxidase GLO3-like isoform X2	Gammarus fossarum [Eukaryota]	Host	DB_metaP	10	11	15	13	1	1	3	3	6	7	1	1	7	7	8	7	1	1	3	3	5	6	1	1
798	Contig_Gammarus_90_69327_fr6	translation_frame:6 STOP:0 ANY(X):0 LONGEST:110 TOTAL_LENGTH:110 SINGLE_ORF:1	PREDICTED: glycerol-3-phosphate acyltransferase 3-like	Gammarus fossarum [Eukaryota]	Host	DB_metaP	8	7	15	16	6	5	1	1	1	1	0	0	4	4	6	7	3	2	1	1	1	1	0	0
799	Contig_Gammarus_90_119141_fr2	translation_frame:2 STOP:8 ANY(X):0 LONGEST:70 TOTAL_LENGTH:143 MULTIPLE_ORFs:9	PREDICTED: 60S ribosomal protein L32-like	Gammarus fossarum [Eukaryota]	Host	DB_metaP	30	29	23	21	11	9	17	12	1	2	5	5	8	9	7	7	7	5	9	6	1	1	3	4
800	Contig_Gammarus_90_25149_fr2	translation_frame:2 STOP:8 ANY(X):0 LONGEST:237 TOTAL_LENGTH:314 MULTIPLE_ORFs:8	transglutaminase	Gammarus fossarum [Eukaryota]	Host	DB_metaP	8	6	0	0	11	12	5	2	0	0	20	19	6	5	0	0	5	6	4	2	0	0	8	9
801	Contig_Gammarus_90_126810_fr4	translation_frame:4 STOP:3 ANY(X):0 LONGEST:298 TOTAL_LENGTH:401 MULTIPLE_ORFs:3	PREDICTED: probable very-long-chain enoyl-CoA reductase art-1	Gammarus fossarum [Eukaryota]	Host	DB_metaP	13	15	13	11	3	2	3	3	11	8	0	0	6	6	6	5	2	2	3	3	3	2	0	0
802	Contig_Gammarus_90_111621_fr2	translation_frame:2 STOP:20 ANY(X):0 LONGEST:141 TOTAL_LENGTH:392 MULTIPLE_ORFs:21	PREDICTED: cytochrome c-like	Gammarus fossarum [Eukaryota]	Host	DB_metaP	12	12	8	9	8	7	13	14	7	6	9	8	8	8	6	7	7	5	6	6	6	5	4	3	GOslim_MF molecular_function [GO:3674 ]	GOslim_MF peptidase activity [GO:8233 ]	GOslim_MF oxidoreductase activity [GO:16491 ]	GOslim_MF phosphatase activity [GO:16791 ]	GOslim_MF ion binding [GO:43167 ]	GOslim_BP generation of precursor metabolites and energy [GO:691 ]	GOslim_BP cellular protein modification process [GO:6464 ]	GOslim_BP transport [GO:681 ]	GOslim_BP response to stress [GO:695 ]	GOslim_BP mitochondrion organization [GO:75 ]	GOslim_BP signal transduction [GO:7165 ]	GOslim_BP biological_process [GO:815 ]	GOslim_BP cell death [GO:8219 ]	GOslim_BP biosynthetic process [GO:958 ]	GOslim_BP vesicle-mediated transport [GO:16192 ]	GOslim_BP cellular component assembly [GO:2267 ]	GOslim_BP cellular nitrogen compound metabolic process [GO:34641 ]	GOslim_BP small molecule metabolic process [GO:44281 ]	GOslim_BP cofactor metabolic process [GO:51186 ]
803	XP_018013473.1	PREDICTED: AP-2 complex subunit alpha-like		Hyalella azteca [Eukaryota]	Host	DB_metaP	5	3	0	1	4	3	7	4	3	2	1	1	4	2	0	1	2	2	5	3	2	2	1	1	GOslim_MF molecular_function [GO:3674 ]	GOslim_MF RNA binding [GO:3723 ]	GOslim_MF helicase activity [GO:4386 ]	GOslim_MF lipid binding [GO:8289 ]	GOslim_MF oxidoreductase activity [GO:16491 ]	GOslim_MF ATPase activity [GO:16887 ]	GOslim_MF enzyme binding [GO:19899 ]	GOslim_MF enzyme regulator activity [GO:3234 ]	GOslim_MF protein binding, bridging [GO:3674 ]	GOslim_MF ion binding [GO:43167 ]	GOslim_BP immune system process [GO:2376 ]	GOslim_BP carbohydrate metabolic process [GO:5975 ]	GOslim_BP transport [GO:681 ]	GOslim_BP response to stress [GO:695 ]	GOslim_BP signal transduction [GO:7165 ]	GOslim_BP cell-cell signaling [GO:7267 ]	GOslim_BP biological_process [GO:815 ]	GOslim_BP catabolic process [GO:956 ]	GOslim_BP biosynthetic process [GO:958 ]
804	Contig_Gammarus_90_127303_fr3	translation_frame:3 STOP:4 ANY(X):0 LONGEST:153 TOTAL_LENGTH:196 MULTIPLE_ORFs:5	PREDICTED: 60S ribosomal protein L35a-like	Gammarus fossarum [Eukaryota]	Host	DB_metaP	35	33	15	17	8	7	21	12	3	4	3	4	10	10	9	8	6	6	11	8	2	2	3	3
805	Contig_Gammarus_90_10884_fr5	translation_frame:5 STOP:6 ANY(X):0 LONGEST:167 TOTAL_LENGTH:331 MULTIPLE_ORFs:7	cellobiohydrolase	Gammarus fossarum [Eukaryota]	Host	DB_metaP	12	13	6	6	10	7	9	8	5	4	7	7	3	3	3	3	3	3	3	3	2	2	3	3
806	Contig_Gammarus_90_7126_fr3	translation_frame:3 STOP:4 ANY(X):0 LONGEST:241 TOTAL_LENGTH:286 MULTIPLE_ORFs:5	PREDICTED: V-type proton ATPase subunit D-like	Gammarus fossarum [Eukaryota]	Host	DB_metaP	9	8	10	7	7	6	0	0	0	0	0	0	5	5	6	5	5	4	0	0	0	0	0	0
807	Contig_Gammarus_90_169833_fr3	translation_frame:3 STOP:19 ANY(X):0 LONGEST:252 TOTAL_LENGTH:713 MULTIPLE_ORFs:20	PREDICTED: uncharacterized protein LOC108670887, partial	Gammarus fossarum [Eukaryota]	Host	DB_metaP	4	5	8	7	4	5	4	2	0	0	4	3	2	2	3	3	3	2	3	2	0	0	3	2
808	Contig_Gammarus_90_101967_fr3	translation_frame:3 STOP:2 ANY(X):0 LONGEST:149 TOTAL_LENGTH:199 MULTIPLE_ORFs:3	PREDICTED: uncharacterized protein LOC108678590	Gammarus fossarum [Eukaryota]	Host	DB_metaP	1	2	1	2	1	1	1	1	0	0	2	1	1	1	1	1	1	1	1	1	0	0	1	1
809	Contig_Gammarus_90_162421_fr4	translation_frame:4 STOP:56 ANY(X):0 LONGEST:78 TOTAL_LENGTH:758 MULTIPLE_ORFs:54	cytochrome c oxidase subunit II (mitochondrion)	Gammarus fossarum [Eukaryota]	Host	DB_metaP	4	4	9	6	3	3	5	6	2	3	5	4	2	3	3	3	1	1	3	3	2	2	3	3
810	Contig_Gammarus_90_145290_fr2	translation_frame:2 STOP:7 ANY(X):0 LONGEST:184 TOTAL_LENGTH:400 MULTIPLE_ORFs:8	PREDICTED: uncharacterized protein LOC108674197	Gammarus fossarum [Eukaryota]	Host	DB_metaP	0	1	1	1	5	3	10	12	0	0	24	22	0	1	1	1	5	3	8	9	0	0	14	13	GOslim_MF molecular_function [GO:3674 ]	GOslim_MF RNA binding [GO:3723 ]	GOslim_MF cytoskeletal protein binding [GO:892 ]	GOslim_MF peptidase activity [GO:8233 ]	GOslim_MF kinase activity [GO:1631 ]	GOslim_MF ion binding [GO:43167 ]	GOslim_BP cellular protein modification process [GO:6464 ]	GOslim_BP transport [GO:681 ]	GOslim_BP cytoskeleton organization [GO:71 ]	GOslim_BP signal transduction [GO:7165 ]	GOslim_BP biological_process [GO:815 ]	GOslim_BP vesicle-mediated transport [GO:16192 ]	GOslim_CC cellular_component [GO:5575 ]	GOslim_CC intracellular [GO:5622 ]	GOslim_CC cytoplasm [GO:5737 ]	GOslim_CC vacuole [GO:5773 ]	GOslim_CC plasma membrane [GO:5886 ]	GOslim_CC cytoplasmic vesicle [GO:3141 ]	GOslim_CC protein-containing complex [GO:32991 ]
811	Contig_Gammarus_90_848_fr2	translation_frame:2 STOP:32 ANY(X):0 LONGEST:539 TOTAL_LENGTH:908 MULTIPLE_ORFs:29	PREDICTED: transmembrane protein 120 homolog isoform X1	Gammarus fossarum [Eukaryota]	Host	DB_metaP	15	18	12	14	4	5	1	1	3	3	0	0	9	8	7	7	3	4	1	1	3	3	0	0
812	XP_018021534.1	PREDICTED: 40S ribosomal protein S14		Hyalella azteca [Eukaryota]	Host	DB_metaP	13	11	12	12	13	14	5	3	9	9	3	4	5	5	5	4	6	7	3	2	5	5	2	3	GOslim_MF molecular_function [GO:3674 ]	GOslim_MF DNA binding transcription factor activity [GO:37 ]	GOslim_MF RNA binding [GO:3723 ]	GOslim_MF mRNA binding [GO:3729 ]	GOslim_MF structural constituent of ribosome [GO:3735 ]	GOslim_MF nuclease activity [GO:4518 ]	GOslim_MF structural molecule activity [GO:5198 ]	GOslim_MF cytoskeletal protein binding [GO:892 ]	GOslim_MF oxidoreductase activity [GO:16491 ]	GOslim_MF rRNA binding [GO:19843 ]	GOslim_MF transmembrane transporter activity [GO:22857 ]	GOslim_MF ion binding [GO:43167 ]	GOslim_BP immune system process [GO:2376 ]	GOslim_BP DNA metabolic process [GO:6259 ]	GOslim_BP protein targeting [GO:665 ]	GOslim_BP transport [GO:681 ]	GOslim_BP response to stress [GO:695 ]	GOslim_BP biological_process [GO:815 ]	GOslim_BP biosynthetic process [GO:958 ]
813	Contig_Gammarus_90_138537_fr6	translation_frame:6 STOP:8 ANY(X):0 LONGEST:144 TOTAL_LENGTH:267 MULTIPLE_ORFs:7	C-type lectin 4	Gammarus fossarum [Eukaryota]	Host	DB_metaP	8	8	9	10	7	8	9	12	3	4	11	13	3	4	4	4	3	4	4	4	1	2	4	4
814	Contig_Gammarus_90_2828_fr1	translation_frame:1 STOP:30 ANY(X):0 LONGEST:343 TOTAL_LENGTH:891 MULTIPLE_ORFs:29	PREDICTED: oplophorus-luciferin 2-monooxygenase non-catalytic subunit-like	Gammarus fossarum [Eukaryota]	Host	DB_metaP	9	5	3	4	0	0	6	6	5	7	21	28	6	3	2	3	0	0	4	4	4	5	9	10
815	Contig_Gammarus_90_201513_fr3	translation_frame:3 STOP:3 ANY(X):0 LONGEST:82 TOTAL_LENGTH:115 MULTIPLE_ORFs:4	Sas10/Utp3 family protein	Gammarus fossarum [Eukaryota]	Host	DB_metaP	0	0	4	2	0	0	0	0	15	13	11	13	0	0	2	1	0	0	0	0	4	4	4	4
816	XP_022342131.1	alpha-amylase-like		Crassostrea virginica [Eukaryota]	Host	DB_metaP	4	5	5	6	6	6	4	3	5	5	7	7	1	1	1	1	1	1	1	1	1	1	1	1	GOslim_MF molecular_function [GO:3674 ]	GOslim_MF GTPase activity [GO:3924 ]	GOslim_MF oxidoreductase activity [GO:16491 ]	GOslim_MF hydrolase activity, acting on glycosyl bonds [GO:16798 ]	GOslim_MF lyase activity [GO:16829 ]	GOslim_MF enzyme regulator activity [GO:3234 ]	GOslim_MF ion binding [GO:43167 ]	GOslim_BP carbohydrate metabolic process [GO:5975 ]	GOslim_BP response to stress [GO:695 ]	GOslim_BP biological_process [GO:815 ]	GOslim_BP catabolic process [GO:956 ]	GOslim_BP biosynthetic process [GO:958 ]	GOslim_CC cellular_component [GO:5575 ]	GOslim_CC extracellular region [GO:5576 ]	GOslim_CC extracellular space [GO:5615 ]	GOslim_CC cytoplasm [GO:5737 ]	GOslim_CC plasma membrane [GO:5886 ]	GOslim_CC protein-containing complex [GO:32991 ]	GOslim_CC organelle [GO:43226]
817	Contig_Gammarus_90_8689_fr3	translation_frame:3 STOP:0 ANY(X):0 LONGEST:333 TOTAL_LENGTH:333 SINGLE_ORF:1	PREDICTED: L-galactose dehydrogenase-like	Gammarus fossarum [Eukaryota]	Host	DB_metaP	17	15	17	21	0	0	0	0	0	0	0	0	10	8	10	12	0	0	0	0	0	0	0	0
818	Contig_Gammarus_90_3057_fr5	translation_frame:5 STOP:35 ANY(X):0 LONGEST:422 TOTAL_LENGTH:1155 MULTIPLE_ORFs:36	PREDICTED: far upstream element-binding protein 1-like isoform X3	Gammarus fossarum [Eukaryota]	Host	DB_metaP	15	11	11	10	17	12	7	6	11	9	2	1	11	10	9	9	9	8	6	5	6	5	2	1	GOslim_MF molecular_function [GO:3674 ]	GOslim_MF RNA binding [GO:3723 ]	GOslim_MF kinase activity [GO:1631 ]	GOslim_MF transferase activity, transferring acyl groups [GO:16746 ]	GOslim_BP biological_process [GO:815 ]	GOslim_BP biosynthetic process [GO:958 ]	GOslim_BP cellular nitrogen compound metabolic process [GO:34641 ]	GOslim_CC nucleus [GO:5634 ]	GOslim_CC nucleoplasm [GO:5654 ]	GOslim_CC organelle [GO:43226]
819	Contig_Gammarus_90_2679_fr2	translation_frame:2 STOP:7 ANY(X):0 LONGEST:226 TOTAL_LENGTH:403 MULTIPLE_ORFs:8	PREDICTED: hypoxanthine-guanine phosphoribosyltransferase-like	Gammarus fossarum [Eukaryota]	Host	DB_metaP	4	4	4	3	11	11	3	5	8	6	2	0	4	4	4	3	9	10	3	4	7	5	2	0	GOslim_MF molecular_function [GO:3674 ]	GOslim_MF transferase activity, transferring glycosyl groups [GO:16757 ]	GOslim_MF ion binding [GO:43167 ]	GOslim_BP cell morphogenesis [GO:92 ]	GOslim_BP immune system process [GO:2376 ]	GOslim_BP biological_process [GO:815 ]	GOslim_BP cell proliferation [GO:8283 ]	GOslim_BP biosynthetic process [GO:958 ]	GOslim_BP cell differentiation [GO:3154 ]	GOslim_BP cellular nitrogen compound metabolic process [GO:34641 ]	GOslim_BP nucleobase-containing compound catabolic process [GO:34655 ]	GOslim_BP small molecule metabolic process [GO:44281 ]	GOslim_BP anatomical structure development [GO:48856 ]	GOslim_BP protein-containing complex assembly [GO:653 ]	GOslim_CC cellular_component [GO:5575 ]	GOslim_CC extracellular space [GO:5615 ]	GOslim_CC cytoplasm [GO:5737 ]	GOslim_CC cytosol [GO:5829 ]	GOslim_CC organelle [GO:43226]
820	Contig_Gammarus_90_88455_fr1	translation_frame:1 STOP:7 ANY(X):0 LONGEST:123 TOTAL_LENGTH:294 MULTIPLE_ORFs:8	PREDICTED: brachyurin-like	Gammarus fossarum [Eukaryota]	Host	DB_metaP	5	5	5	5	6	5	2	1	0	0	1	1	1	1	1	1	1	1	1	1	0	0	1	1
821	Contig_Gammarus_90_11123_fr4	translation_frame:4 STOP:5 ANY(X):0 LONGEST:274 TOTAL_LENGTH:343 MULTIPLE_ORFs:6	PREDICTED: nucleolar and coiled-body phosphoprotein 1-like isoform X1	Gammarus fossarum [Eukaryota]	Host	DB_metaP	10	12	2	2	19	16	3	1	0	1	0	0	7	6	2	2	8	8	3	1	0	1	0	0
822	XP_018418669.1	PREDICTED: NADH dehydrogenase [ubiquinone] iron-sulfur protein 7, mitochondrial		Nanorana parkeri [Eukaryota]	Host	DB_metaP	5	3	3	3	2	2	5	5	1	2	3	3	4	3	3	3	2	2	5	4	1	2	3	2	GOslim_MF molecular_function [GO:3674 ]	GOslim_MF DNA binding [GO:3677 ]	GOslim_MF DNA binding transcription factor activity [GO:37 ]	GOslim_MF RNA binding [GO:3723 ]	GOslim_MF helicase activity [GO:4386 ]	GOslim_MF signal transducer activity [GO:4871 ]	GOslim_MF kinase activity [GO:1631 ]	GOslim_MF oxidoreductase activity [GO:16491 ]	GOslim_MF ion binding [GO:43167 ]	GOslim_BP generation of precursor metabolites and energy [GO:691 ]	GOslim_BP DNA metabolic process [GO:6259 ]	GOslim_BP cellular protein modification process [GO:6464 ]	GOslim_BP response to stress [GO:695 ]	GOslim_BP mitochondrion organization [GO:75 ]	GOslim_BP signal transduction [GO:7165 ]	GOslim_BP aging [GO:7568 ]	GOslim_BP biological_process [GO:815 ]	GOslim_BP catabolic process [GO:956 ]	GOslim_BP biosynthetic process [GO:958 ]
823	Contig_Gammarus_90_36637_fr6	translation_frame:6 STOP:0 ANY(X):0 LONGEST:182 TOTAL_LENGTH:182 SINGLE_ORF:1	PREDICTED: proteasome subunit alpha type-6-like	Gammarus fossarum [Eukaryota]	Host	DB_metaP	10	12	12	7	9	12	13	15	3	3	7	9	7	9	10	6	8	9	10	11	3	3	7	8
824	Contig_Gammarus_90_2012_fr2	translation_frame:2 STOP:7 ANY(X):0 LONGEST:266 TOTAL_LENGTH:440 MULTIPLE_ORFs:8	PREDICTED: palmitoyl-protein thioesterase 1-like isoform X2	Gammarus fossarum [Eukaryota]	Host	DB_metaP	6	3	6	4	2	1	7	10	1	0	9	9	3	3	3	2	2	1	4	5	1	0	4	4
825	XP_018012346.1	PREDICTED: cAMP-dependent protein kinase type II regulatory subunit-like		Hyalella azteca [Eukaryota]	Host	DB_metaP	3	3	3	3	5	4	7	6	1	0	2	3	2	2	2	2	3	2	2	2	1	0	1	2	GOslim_MF molecular_function [GO:3674 ]	GOslim_MF structural constituent of ribosome [GO:3735 ]	GOslim_MF signal transducer activity [GO:4871 ]	GOslim_MF structural molecule activity [GO:5198 ]	GOslim_MF kinase activity [GO:1631 ]	GOslim_MF enzyme binding [GO:19899 ]	GOslim_MF transmembrane transporter activity [GO:22857 ]	GOslim_MF enzyme regulator activity [GO:3234 ]	GOslim_MF ion binding [GO:43167 ]	GOslim_BP cell morphogenesis [GO:92 ]	GOslim_BP cellular protein modification process [GO:6464 ]	GOslim_BP lipid metabolic process [GO:6629 ]	GOslim_BP transport [GO:681 ]	GOslim_BP response to stress [GO:695 ]	GOslim_BP cytoskeleton organization [GO:71 ]	GOslim_BP signal transduction [GO:7165 ]	GOslim_BP cell-cell signaling [GO:7267 ]	GOslim_BP biological_process [GO:815 ]	GOslim_BP vesicle-mediated transport [GO:16192 ]
826	Contig_Gammarus_90_1524_fr3	translation_frame:3 STOP:5 ANY(X):0 LONGEST:236 TOTAL_LENGTH:286 MULTIPLE_ORFs:5	PREDICTED: vesicle-trafficking protein SEC22b-like isoform X1	Gammarus fossarum [Eukaryota]	Host	DB_metaP	8	6	6	6	6	5	2	3	2	2	0	2	5	6	5	5	4	4	2	3	2	2	0	2
827	Contig_Gammarus_90_111534_fr6	translation_frame:6 STOP:15 ANY(X):0 LONGEST:178 TOTAL_LENGTH:500 MULTIPLE_ORFs:16	PREDICTED: oplophorus-luciferin 2-monooxygenase non-catalytic subunit-like	Gammarus fossarum [Eukaryota]	Host	DB_metaP	8	7	8	11	0	0	7	7	0	0	7	6	2	2	2	2	0	0	2	2	0	0	2	2
828	Contig_Gammarus_90_3396_fr4	translation_frame:4 STOP:3 ANY(X):0 LONGEST:253 TOTAL_LENGTH:424 MULTIPLE_ORFs:4	PREDICTED: protein psiR-like	Gammarus fossarum [Eukaryota]	Host	DB_metaP	4	5	3	3	3	2	11	10	0	1	6	5	2	2	2	2	1	2	4	4	0	1	2	2
829	Contig_Gammarus_90_3985_fr5	translation_frame:5 STOP:1 ANY(X):0 LONGEST:378 TOTAL_LENGTH:411 MULTIPLE_ORFs:2	PREDICTED: beta-ureidopropionase-like	Gammarus fossarum [Eukaryota]	Host	DB_metaP	6	6	7	8	1	1	9	8	2	3	2	0	5	5	5	6	1	1	5	5	2	3	2	0
830	Contig_Gammarus_90_3959_fr2	translation_frame:2 STOP:4 ANY(X):0 LONGEST:286 TOTAL_LENGTH:305 MULTIPLE_ORFs:5	PREDICTED: alpha-N-acetylglucosaminidase-like	Gammarus fossarum [Eukaryota]	Host	DB_metaP	11	15	11	13	2	3	2	0	0	0	3	1	2	2	2	3	1	1	2	0	0	0	2	1
831	Contig_Gammarus_90_10974_fr5	translation_frame:5 STOP:7 ANY(X):0 LONGEST:213 TOTAL_LENGTH:381 MULTIPLE_ORFs:8	PREDICTED: uncharacterized protein LOC108681388	Gammarus fossarum [Eukaryota]	Host	DB_metaP	0	0	1	1	1	1	10	13	0	1	12	12	0	0	1	1	1	1	4	6	0	1	5	6
832	Contig_Gammarus_90_30571_fr2	translation_frame:2 STOP:15 ANY(X):0 LONGEST:95 TOTAL_LENGTH:400 MULTIPLE_ORFs:15	PREDICTED: C-type lectin domain family 4 member E-like, partial	Gammarus fossarum [Eukaryota]	Host	DB_metaP	0	0	0	0	0	0	2	3	0	0	6	5	0	0	0	0	0	0	1	2	0	0	2	2
833	Contig_Gammarus_90_6261_fr4	translation_frame:4 STOP:4 ANY(X):0 LONGEST:202 TOTAL_LENGTH:422 MULTIPLE_ORFs:5	PREDICTED: iodotyrosine deiodinase 1-like	Gammarus fossarum [Eukaryota]	Host	DB_metaP	15	15	14	17	18	18	3	2	1	2	2	2	11	12	10	10	12	14	3	2	1	1	2	2
834	Contig_Gammarus_90_693_fr4	translation_frame:4 STOP:28 ANY(X):0 LONGEST:365 TOTAL_LENGTH:1102 MULTIPLE_ORFs:27	Lysine--tRNA ligase	Gammarus fossarum [Eukaryota]	Host	DB_metaP	9	6	4	6	13	11	7	5	5	2	1	2	7	5	4	5	8	7	6	4	4	2	1	2
835	Contig_Gammarus_90_179337_fr6	translation_frame:6 STOP:2 ANY(X):0 LONGEST:114 TOTAL_LENGTH:188 MULTIPLE_ORFs:3	PREDICTED: mannan endo-1,4-beta-mannosidase-like	Gammarus fossarum [Eukaryota]	Host	DB_metaP	6	6	6	8	6	6	8	7	3	3	5	7	2	2	2	2	1	1	2	2	1	1	2	2
836	Contig_Gammarus_90_57437_fr1	translation_frame:1 STOP:0 ANY(X):0 LONGEST:160 TOTAL_LENGTH:160 SINGLE_ORF:1	PREDICTED: epidermal growth factor receptor kinase substrate 8-like protein 2	Gammarus fossarum [Eukaryota]	Host	DB_metaP	6	7	3	6	11	7	12	9	5	3	3	4	3	4	3	4	5	4	7	5	2	2	2	3
837	Contig_Gammarus_90_278_fr3	translation_frame:3 STOP:10 ANY(X):0 LONGEST:305 TOTAL_LENGTH:556 MULTIPLE_ORFs:11	PREDICTED: heat shock protein 75 kDa, mitochondrial-like	Gammarus fossarum [Eukaryota]	Host	DB_metaP	8	7	10	9	22	24	3	1	8	1	0	0	6	5	7	7	16	14	3	1	6	1	0	0	GOslim_MF transcription factor activity, protein binding [GO:988 ]	GOslim_MF molecular_function [GO:3674 ]	GOslim_MF RNA binding [GO:3723 ]	GOslim_MF nuclease activity [GO:4518 ]	GOslim_MF transcription factor binding [GO:8134 ]	GOslim_MF kinase activity [GO:1631 ]	GOslim_MF transferase activity, transferring acyl groups [GO:16746 ]	GOslim_MF isomerase activity [GO:16853 ]	GOslim_MF ATPase activity [GO:16887 ]	GOslim_MF enzyme binding [GO:19899 ]	GOslim_MF ion binding [GO:43167 ]	GOslim_MF unfolded protein binding [GO:5182 ]	GOslim_BP generation of precursor metabolites and energy [GO:691 ]	GOslim_BP DNA metabolic process [GO:6259 ]	GOslim_BP protein folding [GO:6457 ]	GOslim_BP cellular protein modification process [GO:6464 ]	GOslim_BP response to stress [GO:695 ]	GOslim_BP signal transduction [GO:7165 ]	GOslim_BP cell death [GO:8219 ]
838	Contig_Gammarus_90_89390_fr1	translation_frame:1 STOP:3 ANY(X):0 LONGEST:205 TOTAL_LENGTH:233 MULTIPLE_ORFs:4	PREDICTED: proteasome subunit alpha type-2-like	Gammarus fossarum [Eukaryota]	Host	DB_metaP	7	9	6	6	10	6	9	13	6	6	7	6	6	7	5	6	7	5	7	8	4	4	6	6
839	Contig_Gammarus_90_11031_fr5	translation_frame:5 STOP:15 ANY(X):0 LONGEST:104 TOTAL_LENGTH:293 MULTIPLE_ORFs:14	PREDICTED: small ubiquitin-related modifier-like	Gammarus fossarum [Eukaryota]	Host	DB_metaP	7	8	8	8	8	7	8	7	2	2	3	2	2	3	3	3	2	2	3	3	2	2	2	1
840	Contig_Gammarus_90_21062_fr1	translation_frame:1 STOP:4 ANY(X):0 LONGEST:198 TOTAL_LENGTH:253 MULTIPLE_ORFs:5	ribosome biogenesis protein BMS1 homolog	Gammarus fossarum [Eukaryota]	Host	DB_metaP	5	3	5	3	7	8	6	6	6	6	5	4	3	2	3	2	3	3	3	3	3	3	2	2
841	Contig_Gammarus_90_98545_fr1	translation_frame:1 STOP:7 ANY(X):0 LONGEST:355 TOTAL_LENGTH:598 MULTIPLE_ORFs:8	PREDICTED: NADH dehydrogenase [ubiquinone] flavoprotein 1, mitochondrial-like	Gammarus fossarum [Eukaryota]	Host	DB_metaP	7	10	12	12	8	9	17	12	3	3	7	6	5	8	8	8	5	6	12	10	3	3	5	5	GOslim_MF molecular_function [GO:3674 ]	GOslim_MF RNA binding [GO:3723 ]	GOslim_MF peptidase activity [GO:8233 ]	GOslim_MF kinase activity [GO:1631 ]	GOslim_MF oxidoreductase activity [GO:16491 ]	GOslim_MF nucleotidyltransferase activity [GO:16779 ]	GOslim_MF phosphatase activity [GO:16791 ]	GOslim_MF ion binding [GO:43167 ]	GOslim_BP generation of precursor metabolites and energy [GO:691 ]	GOslim_BP mRNA processing [GO:6397 ]	GOslim_BP cellular protein modification process [GO:6464 ]	GOslim_BP lipid metabolic process [GO:6629 ]	GOslim_BP mitochondrion organization [GO:75 ]	GOslim_BP biological_process [GO:815 ]	GOslim_BP catabolic process [GO:956 ]	GOslim_BP biosynthetic process [GO:958 ]	GOslim_BP cellular nitrogen compound metabolic process [GO:34641 ]	GOslim_BP small molecule metabolic process [GO:44281 ]	GOslim_BP transmembrane transport [GO:5585 ]
842	Contig_Gammarus_90_155913_fr3	translation_frame:3 STOP:29 ANY(X):0 LONGEST:200 TOTAL_LENGTH:850 MULTIPLE_ORFs:29	PREDICTED: RISC-loading complex subunit tarbp2-like	Gammarus fossarum [Eukaryota]	Host	DB_metaP	6	8	6	8	10	11	10	7	7	10	1	2	4	5	5	5	5	6	7	4	6	8	1	2
843	Contig_Gammarus_90_25273_fr2	translation_frame:2 STOP:4 ANY(X):0 LONGEST:398 TOTAL_LENGTH:444 MULTIPLE_ORFs:5	PREDICTED: peptidyl-prolyl cis-trans isomerase D-like	Gammarus fossarum [Eukaryota]	Host	DB_metaP	6	4	6	6	6	4	2	2	2	1	0	0	3	3	2	3	2	2	2	2	1	1	0	0
844	Contig_Gammarus_90_3565_fr2	translation_frame:2 STOP:33 ANY(X):0 LONGEST:504 TOTAL_LENGTH:1000 MULTIPLE_ORFs:31	thymidine phosphorylase	Gammarus fossarum [Eukaryota]	Host	DB_metaP	8	10	13	12	10	16	0	0	0	0	0	0	5	6	8	8	7	8	0	0	0	0	0	0	GOslim_MF molecular_function [GO:3674 ]	GOslim_MF signal transducer activity [GO:4871 ]	GOslim_MF transferase activity, transferring glycosyl groups [GO:16757 ]	GOslim_BP mitochondrion organization [GO:75 ]	GOslim_BP cell-cell signaling [GO:7267 ]	GOslim_BP biological_process [GO:815 ]	GOslim_BP biosynthetic process [GO:958 ]	GOslim_BP cell differentiation [GO:3154 ]	GOslim_BP cellular nitrogen compound metabolic process [GO:34641 ]	GOslim_BP nucleobase-containing compound catabolic process [GO:34655 ]	GOslim_BP locomotion [GO:411 ]	GOslim_BP small molecule metabolic process [GO:44281 ]	GOslim_BP anatomical structure formation involved in morphogenesis [GO:48646 ]	GOslim_BP anatomical structure development [GO:48856 ]	GOslim_BP nervous system process [GO:5877 ]	GOslim_CC cellular_component [GO:5575 ]	GOslim_CC cytosol [GO:5829 ]
845	Contig_Gammarus_90_10122_fr6	translation_frame:6 STOP:10 ANY(X):0 LONGEST:46 TOTAL_LENGTH:212 MULTIPLE_ORFs:11	cold shock domain-containing protein	Gammarus fossarum [Eukaryota]	Host	DB_metaP	11	11	5	6	10	12	5	4	9	8	2	2	2	2	2	2	2	2	2	2	2	2	1	1
846	Contig_Gammarus_90_215120_fr5	translation_frame:5 STOP:5 ANY(X):0 LONGEST:125 TOTAL_LENGTH:218 MULTIPLE_ORFs:6	PREDICTED: uncharacterized protein LOC108672312 isoform X1	Gammarus fossarum [Eukaryota]	Host	DB_metaP	3	3	0	0	5	5	3	4	21	15	3	0	2	2	0	0	3	3	1	3	4	3	2	0
847	Contig_Gammarus_90_38121_fr2	translation_frame:2 STOP:2 ANY(X):0 LONGEST:178 TOTAL_LENGTH:287 MULTIPLE_ORFs:3	PREDICTED: uncharacterized protein LOC108672312 isoform X1	Gammarus fossarum [Eukaryota]	Host	DB_metaP	0	0	0	0	2	1	1	1	5	5	0	0	0	0	0	0	2	1	1	1	3	2	0	0
848	Contig_Gammarus_90_49847_fr1	translation_frame:1 STOP:9 ANY(X):0 LONGEST:109 TOTAL_LENGTH:239 MULTIPLE_ORFs:10	family 7 cellobiohydrolase	Gammarus fossarum [Eukaryota]	Host	DB_metaP	2	2	2	9	3	2	1	1	0	0	5	2	1	1	1	2	1	1	1	1	0	0	2	2
849	Contig_Gammarus_90_175522_fr2	translation_frame:2 STOP:14 ANY(X):0 LONGEST:256 TOTAL_LENGTH:459 MULTIPLE_ORFs:15	PREDICTED: tetraspanin-3-like	Gammarus fossarum [Eukaryota]	Host	DB_metaP	7	5	3	5	2	2	2	3	0	3	3	2	2	2	2	2	1	1	1	2	0	2	2	2
850	Contig_Gammarus_90_71373_fr6	translation_frame:6 STOP:6 ANY(X):0 LONGEST:16 TOTAL_LENGTH:57 MULTIPLE_ORFs:6	no hit	Gammarus fossarum [Eukaryota]	Host	DB_metaP	0	0	0	0	0	0	1	1	1	1	0	0	0	0	0	0	0	0	1	1	1	1	0	0
851	Contig_Gammarus_90_57516_fr5	translation_frame:5 STOP:0 ANY(X):0 LONGEST:127 TOTAL_LENGTH:127 SINGLE_ORF:1	PREDICTED: 4-hydroxybutyrate coenzyme A transferase-like	Gammarus fossarum [Eukaryota]	Host	DB_metaP	9	6	6	8	6	6	2	1	1	1	2	2	3	3	3	3	3	3	2	1	1	1	2	1
852	Contig_Gammarus_90_7554_fr2	translation_frame:2 STOP:4 ANY(X):0 LONGEST:145 TOTAL_LENGTH:213 MULTIPLE_ORFs:5	PREDICTED: 40S ribosomal protein S23	Gammarus fossarum [Eukaryota]	Host	DB_metaP	13	16	11	10	9	9	8	9	3	3	5	4	8	9	7	7	7	7	6	6	3	3	3	3
853	Contig_Gammarus_90_4113_fr2	translation_frame:2 STOP:7 ANY(X):0 LONGEST:366 TOTAL_LENGTH:455 MULTIPLE_ORFs:8	PREDICTED: 2,4-dienoyl-CoA reductase, mitochondrial-like	Gammarus fossarum [Eukaryota]	Host	DB_metaP	12	14	6	9	12	10	9	3	0	1	6	3	8	10	5	7	8	7	6	3	0	1	5	2
854	Contig_Gammarus_90_29216_fr1	translation_frame:1 STOP:1 ANY(X):0 LONGEST:106 TOTAL_LENGTH:115 MULTIPLE_ORFs:2	PREDICTED: uncharacterized protein LOC108682923	Gammarus fossarum [Eukaryota]	Host	DB_metaP	4	6	3	5	6	4	3	3	4	5	0	0	2	2	1	2	2	2	2	2	2	2	0	0
855	Contig_Gammarus_90_6073_fr5	translation_frame:5 STOP:15 ANY(X):0 LONGEST:234 TOTAL_LENGTH:462 MULTIPLE_ORFs:14	PREDICTED: superoxide dismutase [Mn], mitochondrial-like	Gammarus fossarum [Eukaryota]	Host	DB_metaP	7	7	6	9	7	5	5	6	2	3	5	3	4	4	4	5	4	4	3	3	1	1	3	2
856	Contig_Gammarus_90_22172_fr3	translation_frame:3 STOP:4 ANY(X):0 LONGEST:155 TOTAL_LENGTH:431 MULTIPLE_ORFs:4	PREDICTED: eukaryotic translation initiation factor 3 subunit D-like	Gammarus fossarum [Eukaryota]	Host	DB_metaP	13	13	13	14	19	18	6	4	4	4	2	2	9	8	7	8	10	10	5	4	3	3	2	2
[truncated: 5,617 more rows]
[truncated: 48 more columns]
