# Supplementary material for: Combining proteogenomics and metaproteomics for deep taxonomic and functional characterization of microbiomes from a non-sequenced host
Source: NPJ Biofilms Microbiomes. 2020 Jun 5;6:23. doi: 10.1038/s41522-020-0133-2 (PMC7275042; doi:10.1038/s41522-020-0133-2)
Supplement: Supplementary file 8 — Supplementary Data 5 [file 41522_2020_133_MOESM8_ESM.xlsx]

## Sheet: Supplementary Data 5
Supplementary Data 5: List of GOslim annotations and their relative abundance.
Each abundance value for one given GOslim term is the sum of the spectral counts of each protein annotated with that term. For handling missing values (1.7%) in the total sum scaling, one spectral count was added to each cell on the table .
			# Spectral counts per GO term												# Total sum scaled values (per GO category)
Goslim	Category	Description	HC1-1	HC1-2	HC2-1	HC2-2	HC3-1	HC3-2	INT1-1	INT1-2	INT2-1	INT2-2	INT3-1	INT3-2	HC1-1	HC1-2	HC2-1	HC2-2	HC3-1	HC3-2	INT1-1	INT1-2	INT2-1	INT2-2	INT3-1	INT3-2
GO:0000988	GOslim_MF	transcription factor activity, protein binding	12	10	10	8	9	8	1	2	10	9	5	3	0.00650325	0.00616592	0.00670732	0.0056962	0.00638162	0.00653595	0.00141443	0.00220264	0.00931414	0.00878735	0.00540054	0.00411523
GO:0003677	GOslim_MF	DNA binding	158	145	149	151	148	123	152	137	112	107	114	106	0.0795398	0.0818386	0.0914634	0.0962025	0.0950862	0.0900508	0.108204	0.101322	0.0956816	0.0949033	0.10351	0.110082
GO:0003700	GOslim_MF	DNA binding transcription factor activity	75	68	63	64	58	45	44	38	36	30	23	20	0.038019	0.0386771	0.0390244	0.0411392	0.0376516	0.033406	0.0318246	0.0286344	0.0313294	0.0272408	0.0216022	0.0216049
GO:0003723	GOslim_MF	RNA binding	51	42	42	34	29	30	33	33	37	34	26	23	0.026013	0.0241031	0.0262195	0.0221519	0.0191449	0.0225127	0.0240453	0.0249633	0.0321761	0.0307557	0.0243024	0.0246914
GO:0003729	GOslim_MF	mRNA binding	10	6	10	6	6	3	4	2	2	2	1	1	0.00550275	0.00392377	0.00670732	0.00443038	0.00446713	0.00290487	0.00353607	0.00220264	0.00254022	0.0026362	0.00180018	0.00205761
GO:0003735	GOslim_MF	structural constituent of ribosome	22	18	17	14	16	14	13	12	14	13	12	8	0.0115058	0.0106502	0.0109756	0.00949367	0.0108488	0.0108932	0.00990099	0.00954479	0.0127011	0.0123023	0.0117012	0.00925926
GO:0003924	GOslim_MF	GTPase activity	24	20	16	18	11	12	12	13	9	7	11	11	0.0125063	0.0117713	0.0103659	0.0120253	0.00765795	0.00944081	0.00919378	0.010279	0.0084674	0.00702988	0.0108011	0.0123457
GO:0004386	GOslim_MF	helicase activity	30	24	22	19	35	32	18	17	16	12	16	14	0.0155078	0.0140135	0.0140244	0.0126582	0.0229738	0.0239651	0.0134371	0.0132159	0.0143946	0.0114236	0.0153015	0.0154321
GO:0004518	GOslim_MF	nuclease activity	34	36	40	40	46	41	28	25	24	21	16	21	0.0175088	0.0207399	0.025	0.0259494	0.0299936	0.0305011	0.0205092	0.0190896	0.0211685	0.0193322	0.0153015	0.0226337
GO:0004871	GOslim_MF	signal transducer activity	33	31	29	36	26	21	19	29	22	18	23	22	0.0170085	0.0179372	0.0182927	0.0234177	0.0172304	0.0159768	0.0141443	0.0220264	0.019475	0.016696	0.0216022	0.0236626
GO:0005198	GOslim_MF	structural molecule activity	41	35	26	23	28	23	25	29	27	23	23	16	0.0210105	0.0201794	0.0164634	0.0151899	0.0185067	0.0174292	0.0183876	0.0220264	0.0237087	0.0210896	0.0216022	0.0174897
GO:0008092	GOslim_MF	cytoskeletal protein binding	25	23	13	14	18	18	18	19	18	12	13	10	0.0130065	0.0134529	0.00853659	0.00949367	0.0121251	0.0137981	0.0134371	0.0146843	0.0160881	0.0114236	0.0126013	0.0113169
GO:0008134	GOslim_MF	transcription factor binding	17	13	15	12	9	6	7	6	10	10	10	8	0.0090045	0.00784753	0.0097561	0.00822785	0.00638162	0.00508351	0.00565771	0.0051395	0.00931414	0.00966608	0.00990099	0.00925926
GO:0008135	GOslim_MF	translation factor activity, RNA binding	20	14	12	12	11	10	11	10	11	7	5	7	0.0105053	0.00840807	0.00792683	0.00822785	0.00765795	0.00798838	0.00848656	0.00807636	0.0101609	0.00702988	0.00540054	0.00823045
GO:0008168	GOslim_MF	methyltransferase activity	31	27	40	34	34	30	28	27	24	20	21	13	0.016008	0.0156951	0.025	0.0221519	0.0223357	0.0225127	0.0205092	0.020558	0.0211685	0.0184534	0.019802	0.0144033
GO:0008233	GOslim_MF	peptidase activity	78	72	66	61	57	53	49	46	39	42	43	33	0.0395198	0.0409193	0.0408537	0.0392405	0.0370134	0.0392157	0.0353607	0.0345081	0.0338696	0.0377856	0.039604	0.0349794
GO:0008289	GOslim_MF	lipid binding	11	10	4	6	8	7	11	9	14	11	7	5	0.006003	0.00616592	0.00304878	0.00443038	0.00574346	0.00580973	0.00848656	0.00734214	0.0127011	0.0105448	0.00720072	0.00617284
GO:0008565	GOslim_MF	protein transporter activity	2	2	2	3	2	2	7	6	3	2	2	3	0.00150075	0.00168161	0.00182927	0.00253165	0.00191449	0.00217865	0.00565771	0.0051395	0.00338696	0.0026362	0.00270027	0.00411523
GO:0016301	GOslim_MF	kinase activity	107	87	87	78	86	67	75	85	62	66	66	62	0.054027	0.0493274	0.0536585	0.05	0.0555201	0.0493827	0.0537482	0.0631424	0.0533446	0.0588752	0.060306	0.0648148
GO:0016491	GOslim_MF	oxidoreductase activity	172	168	135	135	158	145	137	120	120	118	105	90	0.0865433	0.0947309	0.0829268	0.0860759	0.101468	0.106028	0.0975955	0.0888399	0.102456	0.104569	0.0954095	0.0936214
GO:0016746	GOslim_MF	transferase activity, transferring acyl groups	38	30	24	20	25	19	23	19	27	25	20	17	0.0195098	0.0173767	0.0152439	0.0132911	0.0165922	0.0145243	0.0169731	0.0146843	0.0237087	0.0228471	0.0189019	0.0185185
GO:0016757	GOslim_MF	transferase activity, transferring glycosyl groups	29	24	17	17	17	13	25	29	14	10	22	14	0.0150075	0.0140135	0.0109756	0.0113924	0.0114869	0.010167	0.0183876	0.0220264	0.0127011	0.00966608	0.0207021	0.0154321
GO:0016765	GOslim_MF	transferase activity, transferring alkyl or aryl (other than methyl) groups	4	6	3	2	5	6	4	4	4	3	2	1	0.00250125	0.00392377	0.00243902	0.00189873	0.00382897	0.00508351	0.00353607	0.00367107	0.0042337	0.00351494	0.00270027	0.00205761
GO:0016779	GOslim_MF	nucleotidyltransferase activity	41	34	30	25	28	28	20	24	16	14	15	18	0.0210105	0.0196188	0.0189024	0.0164557	0.0185067	0.0210603	0.0148515	0.0183554	0.0143946	0.013181	0.0144014	0.0195473
GO:0016791	GOslim_MF	phosphatase activity	41	35	32	29	22	21	26	23	9	12	20	15	0.0210105	0.0201794	0.020122	0.0189873	0.0146777	0.0159768	0.0190948	0.0176211	0.0084674	0.0114236	0.0189019	0.0164609
GO:0016798	GOslim_MF	hydrolase activity, acting on glycosyl bonds	89	80	67	68	53	37	38	32	31	33	43	37	0.0450225	0.0454036	0.0414634	0.0436709	0.0344608	0.0275962	0.0275813	0.0242291	0.0270957	0.029877	0.039604	0.0390947
GO:0016810	GOslim_MF	hydrolase activity, acting on carbon-nitrogen (but not peptide) bonds	15	13	17	16	22	23	19	21	12	9	8	5	0.008004	0.00784753	0.0109756	0.0107595	0.0146777	0.0174292	0.0141443	0.0161527	0.0110076	0.00878735	0.00810081	0.00617284
GO:0016829	GOslim_MF	lyase activity	65	58	61	55	42	36	47	48	29	38	27	16	0.0330165	0.0330717	0.0378049	0.035443	0.027441	0.02687	0.0339463	0.0359765	0.0254022	0.0342707	0.0252025	0.0174897
GO:0016853	GOslim_MF	isomerase activity	57	56	52	51	34	30	49	54	38	38	33	26	0.0290145	0.0319507	0.0323171	0.0329114	0.0223357	0.0225127	0.0353607	0.0403818	0.0330229	0.0342707	0.0306031	0.0277778
GO:0016874	GOslim_MF	ligase activity	56	46	37	39	46	44	42	38	28	35	33	27	0.0285143	0.0263453	0.0231707	0.0253165	0.0299936	0.0326797	0.0304102	0.0286344	0.0245555	0.0316344	0.0306031	0.0288066
GO:0016887	GOslim_MF	ATPase activity	60	57	51	45	45	45	46	44	42	43	34	29	0.0305153	0.0325112	0.0317073	0.0291139	0.0293555	0.033406	0.033239	0.0330396	0.0364098	0.0386643	0.0315032	0.0308642
GO:0019843	GOslim_MF	rRNA binding	4	3	3	3	2	0	2	1	4	6	2	0	0.00250125	0.00224215	0.00243902	0.00253165	0.00191449	0.000726216	0.00212164	0.00146843	0.0042337	0.00615114	0.00270027	0.00102881
GO:0019899	GOslim_MF	enzyme binding	33	22	18	19	17	14	12	12	9	8	13	13	0.0170085	0.0128924	0.0115854	0.0126582	0.0114869	0.0108932	0.00919378	0.00954479	0.0084674	0.00790861	0.0126013	0.0144033
GO:0022857	GOslim_MF	transmembrane transporter activity	79	75	66	71	71	60	55	53	41	43	56	50	0.04002	0.0426009	0.0408537	0.0455696	0.0459477	0.0442992	0.039604	0.0396476	0.0355631	0.0386643	0.0513051	0.0524691
GO:0030234	GOslim_MF	enzyme regulator activity	21	14	11	11	8	7	4	4	0	1	2	3	0.0110055	0.00840807	0.00731707	0.00759494	0.00574346	0.00580973	0.00353607	0.00367107	0.00084674	0.00175747	0.00270027	0.00411523
GO:0030674	GOslim_MF	protein binding, bridging	4	1	5	2	5	3	1	0	1	0	1	0	0.00250125	0.00112108	0.00365854	0.00189873	0.00382897	0.00290487	0.00141443	0.000734214	0.00169348	0.000878735	0.00180018	0.00102881
GO:0032182	GOslim_MF	ubiquitin-like protein binding	4	0	3	1	3	2	3	2	3	3	1	0	0.00250125	0.000560538	0.00243902	0.00126582	0.00255265	0.00217865	0.00282885	0.00220264	0.00338696	0.00351494	0.00180018	0.00102881
GO:0042393	GOslim_MF	histone binding	4	5	4	3	3	2	7	9	7	6	6	5	0.00250125	0.00336323	0.00304878	0.00253165	0.00255265	0.00217865	0.00565771	0.00734214	0.00677392	0.00615114	0.00630063	0.00617284
GO:0043167	GOslim_MF	ion binding	355	326	298	289	278	251	258	239	216	205	189	178	0.178089	0.183296	0.182317	0.183544	0.178047	0.183007	0.183168	0.176211	0.183743	0.181019	0.171017	0.184156
GO:0051082	GOslim_MF	unfolded protein binding	7	8	3	6	6	6	1	1	0	2	2	2	0.004002	0.00504484	0.00243902	0.00443038	0.00446713	0.00508351	0.00141443	0.00146843	0.00084674	0.0026362	0.00270027	0.00308642
GO:0000003	GOslim_BP	reproduction	23	19	12	16	21	16	24	16	12	8	15	10	0.00968132	0.00955566	0.00694816	0.00969766	0.0119435	0.0110104	0.0144509	0.0105721	0.00927909	0.00644699	0.0126482	0.0101382
GO:0000902	GOslim_BP	cell morphogenesis	13	13	6	7	7	7	7	7	4	3	7	4	0.00564744	0.00668896	0.00374131	0.00456361	0.00434311	0.00518135	0.00462428	0.00497512	0.00356888	0.00286533	0.00632411	0.00460829
GO:0002376	GOslim_BP	immune system process	29	19	22	16	14	12	12	10	12	12	12	8	0.0121017	0.00955566	0.0122929	0.00969766	0.00814332	0.00841969	0.00751445	0.0068408	0.00927909	0.00931232	0.0102767	0.00829493
GO:0003013	GOslim_BP	circulatory system process	2	2	3	2	2	2	1	2	1	0	2	1	0.00121017	0.00143335	0.00213789	0.00171135	0.00162866	0.00194301	0.00115607	0.00186567	0.00142755	0.000716332	0.00237154	0.00184332
GO:0005975	GOslim_BP	carbohydrate metabolic process	112	99	79	72	69	52	65	64	51	61	58	50	0.0455829	0.0477783	0.0427579	0.0416429	0.0380022	0.0343264	0.0381503	0.0404229	0.0371163	0.0444126	0.0466403	0.0470046
GO:0006091	GOslim_BP	generation of precursor metabolites and energy	40	32	23	21	29	30	32	32	28	33	17	12	0.0165389	0.0157668	0.0128274	0.0125499	0.0162866	0.0200777	0.0190751	0.0205224	0.0206995	0.0243553	0.0142292	0.0119816
GO:0006259	GOslim_BP	DNA metabolic process	83	80	71	73	72	60	75	67	61	65	36	37	0.0338846	0.0387004	0.0384821	0.0422133	0.0396308	0.0395078	0.0439306	0.0422886	0.0442541	0.0472779	0.029249	0.035023
GO:0006397	GOslim_BP	mRNA processing	14	9	10	9	9	3	7	4	10	9	1	2	0.00605083	0.00477783	0.00587921	0.00570451	0.00542888	0.00259067	0.00462428	0.00310945	0.00785153	0.00716332	0.00158103	0.00276498
GO:0006399	GOslim_BP	tRNA metabolic process	29	21	18	20	17	18	8	13	11	7	14	11	0.0121017	0.0105112	0.010155	0.0119795	0.00977199	0.0123057	0.00520231	0.00870647	0.00856531	0.00573066	0.0118577	0.0110599
GO:0006457	GOslim_BP	protein folding	11	12	9	15	10	10	3	2	3	6	3	2	0.00484066	0.00621118	0.00534474	0.00912721	0.00597177	0.00712435	0.00231214	0.00186567	0.0028551	0.00501433	0.00316206	0.00276498
GO:0006464	GOslim_BP	cellular protein modification process	113	90	88	85	84	60	60	71	52	56	59	48	0.0459863	0.0434783	0.0475681	0.0490588	0.0461455	0.0395078	0.0352601	0.0447761	0.0378301	0.0408309	0.0474308	0.0451613
GO:0006520	GOslim_BP	cellular amino acid metabolic process	65	54	59	54	42	44	45	53	29	27	37	24	0.0266236	0.0262781	0.0320684	0.0313748	0.0233442	0.0291451	0.0265896	0.0335821	0.0214133	0.0200573	0.0300395	0.0230415
GO:0006605	GOslim_BP	protein targeting	12	8	10	11	9	6	4	1	2	2	2	3	0.00524405	0.00430005	0.00587921	0.00684541	0.00542888	0.00453368	0.00289017	0.00124378	0.00214133	0.002149	0.00237154	0.00368664
GO:0006629	GOslim_BP	lipid metabolic process	61	41	44	42	45	34	45	39	41	41	39	28	0.0250101	0.0200669	0.0240513	0.0245294	0.0249729	0.0226684	0.0265896	0.0248756	0.0299786	0.030086	0.0316206	0.0267281
GO:0006790	GOslim_BP	sulfur compound metabolic process	14	11	11	10	15	15	19	22	13	15	7	8	0.00605083	0.0057334	0.00641368	0.00627496	0.00868621	0.0103627	0.0115607	0.0143035	0.00999286	0.0114613	0.00632411	0.00829493
GO:0006810	GOslim_BP	transport	82	71	63	58	57	49	59	60	46	48	48	51	0.0334812	0.0344004	0.0342063	0.0336566	0.0314875	0.0323834	0.0346821	0.0379353	0.0335475	0.0351003	0.0387352	0.0479263
GO:0006913	GOslim_BP	nucleocytoplasmic transport	15	10	4	6	5	6	8	5	2	2	1	1	0.00645422	0.00525561	0.00267237	0.00399315	0.00325733	0.00453368	0.00520231	0.00373134	0.00214133	0.002149	0.00158103	0.00184332
GO:0006914	GOslim_BP	autophagy	10	8	3	2	3	3	4	3	3	3	0	2	0.00443727	0.00430005	0.00213789	0.00171135	0.00217155	0.00259067	0.00289017	0.00248756	0.0028551	0.00286533	0.000790514	0.00276498
GO:0006950	GOslim_BP	response to stress	86	73	64	54	66	56	54	51	41	45	37	36	0.0350948	0.0353559	0.0347408	0.0313748	0.0363735	0.0369171	0.0317919	0.0323383	0.0299786	0.0329513	0.0300395	0.0341014
GO:0007005	GOslim_BP	mitochondrion organization	18	15	8	8	11	7	12	6	10	6	6	3	0.00766438	0.00764453	0.00481026	0.00513406	0.00651466	0.00518135	0.00751445	0.00435323	0.00785153	0.00501433	0.0055336	0.00368664
GO:0007010	GOslim_BP	cytoskeleton organization	14	11	5	4	10	10	11	11	14	12	5	2	0.00605083	0.0057334	0.00320684	0.00285225	0.00597177	0.00712435	0.00693642	0.00746269	0.0107066	0.00931232	0.00474308	0.00276498
GO:0007034	GOslim_BP	vacuolar transport	2	1	4	2	1	1	1	1	1	0	0	1	0.00121017	0.000955566	0.00267237	0.00171135	0.00108578	0.00129534	0.00115607	0.00124378	0.00142755	0.000716332	0.000790514	0.00184332
GO:0007049	GOslim_BP	cell cycle	33	25	23	22	27	25	29	23	12	14	12	12	0.0137152	0.0124224	0.0128274	0.0131204	0.0152009	0.0168394	0.017341	0.0149254	0.00927909	0.010745	0.0102767	0.0119816
GO:0007059	GOslim_BP	chromosome segregation	17	12	14	12	11	8	14	11	6	5	5	4	0.00726099	0.00621118	0.0080171	0.00741586	0.00651466	0.00582902	0.00867052	0.00746269	0.00499643	0.00429799	0.00474308	0.00460829
GO:0007155	GOslim_BP	cell adhesion	11	7	6	8	11	8	10	10	8	11	8	2	0.00484066	0.00382226	0.00374131	0.00513406	0.00651466	0.00582902	0.00635838	0.0068408	0.00642398	0.00859599	0.00711462	0.00276498
GO:0007165	GOslim_BP	signal transduction	71	64	54	59	54	34	49	45	50	45	39	36	0.029044	0.0310559	0.029396	0.034227	0.0298588	0.0226684	0.0289017	0.028607	0.0364026	0.0329513	0.0316206	0.0341014
GO:0007267	GOslim_BP	cell-cell signaling	9	3	4	2	3	2	4	4	3	4	3	2	0.00403388	0.00191113	0.00267237	0.00171135	0.00217155	0.00194301	0.00289017	0.00310945	0.0028551	0.00358166	0.00316206	0.00276498
GO:0007568	GOslim_BP	aging	9	6	4	4	3	3	4	3	1	2	3	0	0.00403388	0.00334448	0.00267237	0.00285225	0.00217155	0.00259067	0.00289017	0.00248756	0.00142755	0.002149	0.00316206	0.000921659
GO:0008219	GOslim_BP	cell death	18	16	6	7	7	6	8	6	9	6	3	3	0.00766438	0.00812231	0.00374131	0.00456361	0.00434311	0.00453368	0.00520231	0.00435323	0.00713776	0.00501433	0.00316206	0.00368664
GO:0008283	GOslim_BP	cell proliferation	14	12	8	9	9	9	8	9	3	4	4	3	0.00605083	0.00621118	0.00481026	0.00570451	0.00542888	0.00647668	0.00520231	0.00621891	0.0028551	0.00358166	0.00395257	0.00368664
GO:0009056	GOslim_BP	catabolic process	101	82	70	64	54	49	55	39	35	39	39	30	0.0411456	0.039656	0.0379476	0.0370793	0.0298588	0.0323834	0.0323699	0.0248756	0.0256959	0.0286533	0.0316206	0.0285714
GO:0009058	GOslim_BP	biosynthetic process	260	238	217	209	215	174	211	190	166	155	148	130	0.105284	0.11419	0.116515	0.119795	0.117264	0.113342	0.122543	0.118781	0.119201	0.111748	0.117787	0.120737
GO:0009790	GOslim_BP	embryo development	13	10	9	10	11	4	7	4	11	6	6	4	0.00564744	0.00525561	0.00534474	0.00627496	0.00651466	0.00323834	0.00462428	0.00310945	0.00856531	0.00501433	0.0055336	0.00460829
GO:0015979	GOslim_BP	photosynthesis	0	1	1	2	1	2	3	3	1	0	2	3	0.000403388	0.000955566	0.00106895	0.00171135	0.00108578	0.00194301	0.00231214	0.00248756	0.00142755	0.000716332	0.00237154	0.00368664
GO:0016192	GOslim_BP	vesicle-mediated transport	36	29	22	19	25	20	18	15	20	18	14	13	0.0149254	0.0143335	0.0122929	0.011409	0.0141151	0.013601	0.0109827	0.00995025	0.0149893	0.0136103	0.0118577	0.0129032
GO:0019748	GOslim_BP	secondary metabolic process	7	5	4	1	1	4	3	6	1	2	2	1	0.00322711	0.0028667	0.00267237	0.0011409	0.00108578	0.00323834	0.00231214	0.00435323	0.00142755	0.002149	0.00237154	0.00184332
GO:0021700	GOslim_BP	developmental maturation	3	2	1	1	2	1	1	3	0	2	0	0	0.00161355	0.00143335	0.00106895	0.0011409	0.00162866	0.00129534	0.00115607	0.00248756	0.000713776	0.002149	0.000790514	0.000921659
GO:0022607	GOslim_BP	cellular component assembly	23	19	10	12	13	11	15	13	20	17	7	10	0.00968132	0.00955566	0.00587921	0.00741586	0.00760043	0.00777202	0.00924855	0.00870647	0.0149893	0.012894	0.00632411	0.0101382
GO:0022618	GOslim_BP	ribonucleoprotein complex assembly	12	10	6	7	8	6	7	5	10	8	1	3	0.00524405	0.00525561	0.00374131	0.00456361	0.00488599	0.00453368	0.00462428	0.00373134	0.00785153	0.00644699	0.00158103	0.00368664
GO:0030154	GOslim_BP	cell differentiation	54	41	39	30	33	26	29	24	21	23	20	16	0.0221864	0.0200669	0.0213789	0.017684	0.0184582	0.017487	0.017341	0.0155473	0.0157031	0.017192	0.0166008	0.0156682
GO:0030705	GOslim_BP	cytoskeleton-dependent intracellular transport	10	9	5	4	7	6	4	1	4	2	2	1	0.00443727	0.00477783	0.00320684	0.00285225	0.00434311	0.00453368	0.00289017	0.00124378	0.00356888	0.002149	0.00237154	0.00184332
GO:0032196	GOslim_BP	transposition	8	9	5	7	3	5	8	6	16	20	7	6	0.0036305	0.00477783	0.00320684	0.00456361	0.00217155	0.00388601	0.00520231	0.00435323	0.0121342	0.015043	0.00632411	0.00645161
GO:0034641	GOslim_BP	cellular nitrogen compound metabolic process	217	198	196	186	188	153	170	161	145	123	128	114	0.0879387	0.0950788	0.105291	0.106674	0.102606	0.0997409	0.0988439	0.100746	0.104211	0.0888252	0.101976	0.105991
GO:0034655	GOslim_BP	nucleobase-containing compound catabolic process	32	24	20	17	20	15	24	24	15	18	13	10	0.0133118	0.0119446	0.0112239	0.0102681	0.0114007	0.0103627	0.0144509	0.0155473	0.0114204	0.0136103	0.0110672	0.0101382
GO:0040007	GOslim_BP	growth	9	7	5	7	7	5	6	4	8	5	4	3	0.00403388	0.00382226	0.00320684	0.00456361	0.00434311	0.00388601	0.00404624	0.00310945	0.00642398	0.00429799	0.00395257	0.00368664
GO:0040011	GOslim_BP	locomotion	10	8	7	7	9	8	8	7	9	9	6	8	0.00443727	0.00430005	0.00427579	0.00456361	0.00542888	0.00582902	0.00520231	0.00497512	0.00713776	0.00716332	0.0055336	0.00829493
GO:0042254	GOslim_BP	ribosome biogenesis	15	13	15	18	20	17	11	18	8	5	6	7	0.00645422	0.00668896	0.00855158	0.0108386	0.0114007	0.011658	0.00693642	0.0118159	0.00642398	0.00429799	0.0055336	0.00737327
GO:0042592	GOslim_BP	homeostatic process	37	35	29	24	20	19	19	16	14	15	18	14	0.0153288	0.0172002	0.0160342	0.0142613	0.0114007	0.0129534	0.0115607	0.0105721	0.0107066	0.0114613	0.0150198	0.0138249
GO:0044281	GOslim_BP	small molecule metabolic process	98	83	83	67	87	82	88	85	80	84	73	61	0.0399355	0.0401338	0.0448958	0.0387906	0.0477742	0.0537565	0.0514451	0.0534826	0.0578158	0.0608883	0.058498	0.0571429
GO:0044403	GOslim_BP	symbiont process	13	10	6	7	8	6	1	5	13	10	4	2	0.00564744	0.00525561	0.00374131	0.00456361	0.00488599	0.00453368	0.00115607	0.00373134	0.00999286	0.00787966	0.00395257	0.00276498
GO:0048646	GOslim_BP	anatomical structure formation involved in morphogenesis	28	22	25	19	15	13	16	14	11	13	13	11	0.0116983	0.010989	0.0138963	0.011409	0.00868621	0.00906736	0.00982659	0.00932836	0.00856531	0.0100287	0.0110672	0.0110599
GO:0048856	GOslim_BP	anatomical structure development	53	41	35	27	34	25	29	25	17	19	25	17	0.021783	0.0200669	0.019241	0.0159726	0.0190011	0.0168394	0.017341	0.0161692	0.012848	0.0143266	0.0205534	0.0165899
GO:0048870	GOslim_BP	cell motility	10	7	5	5	8	6	8	6	7	8	6	8	0.00443727	0.00382226	0.00320684	0.0034227	0.00488599	0.00453368	0.00520231	0.00435323	0.00571021	0.00644699	0.0055336	0.00829493
GO:0050877	GOslim_BP	nervous system process	4	1	4	3	0	0	2	3	0	1	0	0	0.00201694	0.000955566	0.00267237	0.0022818	0.000542888	0.000647668	0.0017341	0.00248756	0.000713776	0.00143266	0.000790514	0.000921659
GO:0051186	GOslim_BP	cofactor metabolic process	51	42	43	31	36	30	40	37	25	32	26	21	0.0209762	0.0205447	0.0235168	0.0182544	0.0200869	0.0200777	0.0236994	0.0236318	0.0185582	0.023639	0.0213439	0.0202765
GO:0051276	GOslim_BP	chromosome organization	53	44	45	39	42	32	42	41	28	25	26	25	0.021783	0.0215002	0.0245858	0.022818	0.0233442	0.0213731	0.0248555	0.0261194	0.0206995	0.0186246	0.0213439	0.0239631
GO:0051301	GOslim_BP	cell division	24	17	17	14	13	14	20	15	10	11	7	5	0.0100847	0.0086001	0.00962052	0.00855676	0.00760043	0.00971503	0.0121387	0.00995025	0.00785153	0.00859599	0.00632411	0.00552995
GO:0051604	GOslim_BP	protein maturation	16	11	13	14	16	13	12	11	9	13	11	7	0.0068576	0.0057334	0.00748263	0.00855676	0.0092291	0.00906736	0.00751445	0.00746269	0.00713776	0.0100287	0.00948617	0.00737327
GO:0055085	GOslim_BP	transmembrane transport	110	105	92	93	101	82	73	67	59	60	66	60	0.0447761	0.050645	0.049706	0.0536224	0.0553746	0.0537565	0.0427746	0.0422886	0.0428266	0.0436963	0.0529644	0.0562212
GO:0061024	GOslim_BP	membrane organization	28	19	17	14	22	20	17	14	14	13	15	10	0.0116983	0.00955566	0.00962052	0.00855676	0.0124864	0.013601	0.0104046	0.00932836	0.0107066	0.0100287	0.0126482	0.0101382
GO:0065003	GOslim_BP	protein-containing complex assembly	36	27	15	9	26	25	19	21	16	17	10	6	0.0149254	0.0133779	0.00855158	0.00570451	0.014658	0.0168394	0.0115607	0.0136816	0.0121342	0.012894	0.00869565	0.00645161
GO:0071554	GOslim_BP	cell wall organization or biogenesis	16	18	13	14	12	13	20	12	7	9	15	11	0.0068576	0.00907788	0.00748263	0.00855676	0.00705755	0.00906736	0.0121387	0.00808458	0.00571021	0.00716332	0.0126482	0.0110599
GO:0000228	GOslim_CC	nuclear chromosome	19	19	17	22	14	12	17	16	9	11	7	8	0.0142857	0.0164745	0.0174419	0.0234694	0.016835	0.0176152	0.0220049	0.021767	0.0147059	0.0199667	0.0125589	0.0169173
GO:0005576	GOslim_CC	extracellular region	77	65	50	50	31	26	20	17	23	19	20	12	0.0557143	0.0543657	0.0494186	0.0520408	0.0359147	0.0365854	0.0256724	0.0230474	0.0352941	0.0332779	0.032967	0.0244361
GO:0005615	GOslim_CC	extracellular space	35	22	19	13	13	14	14	14	11	12	19	12	0.0257143	0.0189456	0.0193798	0.0142857	0.0157127	0.0203252	0.0183374	0.0192061	0.0176471	0.0216306	0.0313972	0.0244361
GO:0005618	GOslim_CC	cell wall	21	23	25	22	16	14	14	12	11	6	13	10	0.0157143	0.0197694	0.0251938	0.0234694	0.0190797	0.0203252	0.0183374	0.0166453	0.0176471	0.0116473	0.021978	0.0206767
GO:0005622	GOslim_CC	intracellular	129	110	94	86	65	47	53	43	42	41	45	40	0.0928571	0.0914333	0.0920543	0.0887755	0.0740741	0.0650407	0.0660147	0.056338	0.0632353	0.0698835	0.0722135	0.0770677
GO:0005623	GOslim_CC	cell	57	50	41	39	35	28	33	33	32	30	26	24	0.0414286	0.0420099	0.0406977	0.0408163	0.040404	0.0392954	0.0415648	0.0435339	0.0485294	0.0515807	0.0423862	0.0469925
GO:0005634	GOslim_CC	nucleus	101	84	80	73	83	67	66	63	53	47	46	34	0.0728571	0.0700165	0.0784884	0.0755102	0.0942761	0.0921409	0.0819071	0.0819462	0.0794118	0.0798669	0.0737834	0.0657895
GO:0005635	GOslim_CC	nuclear envelope	3	4	0	2	1	1	3	2	1	2	2	2	0.00285714	0.00411862	0.000968992	0.00306122	0.00224467	0.00271003	0.00488998	0.00384123	0.00294118	0.00499168	0.00470958	0.0056391
GO:0005654	GOslim_CC	nucleoplasm	56	43	35	30	22	14	11	13	16	14	6	5	0.0407143	0.0362438	0.0348837	0.0316327	0.0258137	0.0203252	0.0146699	0.0179257	0.025	0.0249584	0.010989	0.0112782
GO:0005694	GOslim_CC	chromosome	22	22	19	18	19	15	15	17	7	8	6	6	0.0164286	0.0189456	0.0193798	0.0193878	0.0224467	0.0216802	0.0195599	0.0230474	0.0117647	0.014975	0.010989	0.0131579
GO:0005730	GOslim_CC	nucleolus	18	15	14	14	10	7	10	14	6	5	9	8	0.0135714	0.0131796	0.0145349	0.0153061	0.0123457	0.0108401	0.0134474	0.0192061	0.0102941	0.00998336	0.0156986	0.0169173
GO:0005737	GOslim_CC	cytoplasm	141	127	113	107	111	97	125	119	92	85	83	82	0.101429	0.105437	0.110465	0.110204	0.125701	0.132791	0.154034	0.153649	0.136765	0.143095	0.131868	0.156015
GO:0005739	GOslim_CC	mitochondrion	54	42	31	34	28	23	31	27	21	15	29	21	0.0392857	0.0354201	0.0310078	0.0357143	0.0325477	0.0325203	0.0391198	0.0358515	0.0323529	0.0266223	0.0470958	0.0413534
GO:0005773	GOslim_CC	vacuole	22	16	15	15	14	10	11	5	12	9	3	5	0.0164286	0.0140033	0.0155039	0.0163265	0.016835	0.0149051	0.0146699	0.00768246	0.0191176	0.0166389	0.00627943	0.0112782
GO:0005777	GOslim_CC	peroxisome	17	12	2	5	2	2	7	5	3	5	10	9	0.0128571	0.0107084	0.00290698	0.00612245	0.003367	0.00406504	0.00977995	0.00768246	0.00588235	0.00998336	0.0172684	0.018797
GO:0005783	GOslim_CC	endoplasmic reticulum	10	14	12	8	16	10	4	5	4	4	7	3	0.00785714	0.0123558	0.0125969	0.00918367	0.0190797	0.0149051	0.00611247	0.00768246	0.00735294	0.00831947	0.0125589	0.0075188
GO:0005794	GOslim_CC	Golgi apparatus	15	14	11	9	9	6	8	13	5	4	3	3	0.0114286	0.0123558	0.0116279	0.0102041	0.0112233	0.00948509	0.0110024	0.0179257	0.00882353	0.00831947	0.00627943	0.0075188
GO:0005829	GOslim_CC	cytosol	63	52	40	36	41	38	47	51	37	39	41	33	0.0457143	0.0436573	0.0397287	0.0377551	0.047138	0.0528455	0.0586797	0.0665813	0.0558824	0.0665557	0.0659341	0.0639098
GO:0005840	GOslim_CC	ribosome	26	25	25	25	21	16	15	14	18	16	18	9	0.0192857	0.0214168	0.0251938	0.0265306	0.0246914	0.0230352	0.0195599	0.0192061	0.0279412	0.0282862	0.0298273	0.018797
GO:0005856	GOslim_CC	cytoskeleton	29	25	16	13	17	16	19	23	14	13	11	11	0.0214286	0.0214168	0.0164729	0.0142857	0.020202	0.0230352	0.0244499	0.0307298	0.0220588	0.0232945	0.0188383	0.0225564
GO:0005886	GOslim_CC	plasma membrane	112	104	76	79	66	62	72	65	68	56	57	52	0.0807143	0.0864909	0.0746124	0.0816327	0.0751964	0.0853659	0.0892421	0.084507	0.101471	0.0948419	0.0910518	0.0996241
GO:0005929	GOslim_CC	cilium	12	9	8	5	7	8	5	5	1	2	8	3	0.00928571	0.00823723	0.00872093	0.00612245	0.00897868	0.0121951	0.00733496	0.00768246	0.00294118	0.00499168	0.0141287	0.0075188
GO:0009536	GOslim_CC	plastid	15	13	18	16	11	9	8	8	10	1	14	6	0.0114286	0.0115321	0.0184109	0.0173469	0.013468	0.0135501	0.0110024	0.0115237	0.0161765	0.00332779	0.0235479	0.0131579
GO:0009579	GOslim_CC	thylakoid	1	2	1	3	1	2	3	3	1	0	5	3	0.00142857	0.00247117	0.00193798	0.00408163	0.00224467	0.00406504	0.00488998	0.00512164	0.00294118	0.00166389	0.00941915	0.0075188
GO:0030312	GOslim_CC	external encapsulating structure	6	7	4	8	3	2	4	3	1	2	1	0	0.005	0.00658979	0.00484496	0.00918367	0.00448934	0.00406504	0.00611247	0.00512164	0.00294118	0.00499168	0.00313972	0.0018797
GO:0031410	GOslim_CC	cytoplasmic vesicle	20	15	12	8	9	7	11	8	10	8	5	5	0.015	0.0131796	0.0125969	0.00918367	0.0112233	0.0108401	0.0146699	0.0115237	0.0161765	0.014975	0.00941915	0.0112782
GO:0032991	GOslim_CC	protein-containing complex	140	121	100	87	79	64	63	60	63	53	42	34	0.100714	0.100494	0.0978682	0.0897959	0.0897868	0.0880759	0.0782396	0.078105	0.0941176	0.0898502	0.0675039	0.0657895
GO:0043226	GOslim_CC	organelle	151	131	126	125	119	93	101	95	81	66	73	64	0.108571	0.108731	0.123062	0.128571	0.13468	0.127371	0.124694	0.122919	0.120588	0.111481	0.11617	0.12218
