# Supplementary material for: Combining proteogenomics and metaproteomics for deep taxonomic and functional characterization of microbiomes from a non-sequenced host
Source: NPJ Biofilms Microbiomes. 2020 Jun 5;6:23. doi: 10.1038/s41522-020-0133-2 (PMC7275042; doi:10.1038/s41522-020-0133-2)
Supplement: Supplementary file 9 — Supplementary Data 6 [file 41522_2020_133_MOESM9_ESM.xlsx]

## Sheet: Supplementary Data 6
Supplementary Data 6: List of genera associated with biosynthetic process and cellular nitrogen compound metabolic processes.
Each abundance value for one given taxon corresponds to the sum of the spectral counts from the six replicates.
GO:0009058	biosynthetic process
Genus	sum of SC for HC samples	sum of SC for INT samples	relative abundance in HC	relative abundance in INT	ratio HC/INT		Lineage
Azospirillum	2	0	0.00243902	0	NA	Positive fold change in HC	r__Bacteria;p__Proteobacteria;c__Alphaproteobacteria;o__Rhodospirillales;f__Rhodospirillaceae;g__Azospirillum
Chitinophaga	6	0	0.00731707	0	NA		r__Bacteria;p__Bacteroidetes;c__Chitinophagia;o__Chitinophagales;f__Chitinophagaceae;g__Chitinophaga
Massilia	2	0	0.00243902	0	NA		r__Bacteria;p__Proteobacteria;c__Betaproteobacteria;o__Burkholderiales;f__Oxalobacteraceae;g__Massilia
Myxococcus	1	0	0.00121951	0	NA		r__Bacteria;p__Proteobacteria;c__Deltaproteobacteria;o__Myxococcales;f__Myxococcaceae;g__Myxococcus
Prevotella	1	0	0.00121951	0	NA		r__Bacteria;p__Bacteroidetes;c__Bacteroidia;o__Bacteroidales;f__Prevotellaceae;g__Prevotella
Ruminiclostridium	2	0	0.00243902	0	NA		r__Bacteria;p__Firmicutes;c__Clostridia;o__Clostridiales;f__Ruminococcaceae;g__Ruminiclostridium
Mucilaginibacter	12	1	0.0146341	0.00151976	9.62927		r__Bacteria;p__Bacteroidetes;c__Sphingobacteriia;o__Sphingobacteriales;f__Sphingobacteriaceae;g__Mucilaginibacter
Corynebacterium	11	2	0.0134146	0.00303951	4.41341		r__Bacteria;p__Actinobacteria;c__Actinobacteria;o__Corynebacteriales;f__Corynebacteriaceae;g__Corynebacterium
Amycolatopsis	5	1	0.00609756	0.00151976	4.0122		r__Bacteria;p__Actinobacteria;c__Actinobacteria;o__Pseudonocardiales;f__Pseudonocardiaceae;g__Amycolatopsis
Micromonospora	19	6	0.0231707	0.00911854	2.54106		r__Bacteria;p__Actinobacteria;c__Actinobacteria;o__Micromonosporales;f__Micromonosporaceae;g__Micromonospora
Paracoccus	3	1	0.00365854	0.00151976	2.40732		r__Bacteria;p__Proteobacteria;c__Alphaproteobacteria;o__Rhodobacterales;f__Rhodobacteraceae;g__Paracoccus
Thalassiosira	3	1	0.00365854	0.00151976	2.40732		r__Eukaryota;p__Bacillariophyta;c__Coscinodiscophyceae;o__Thalassiosirales;f__Thalassiosiraceae;g__Thalassiosira
Eimeria	57	20	0.0695122	0.0303951	2.28695		r__Eukaryota;p__Apicomplexa;c__Coccidia;o__Eucoccidiorida;f__Eimeriidae;g__Eimeria
Desulfovibrio	11	4	0.0134146	0.00607903	2.20671		r__Bacteria;p__Proteobacteria;c__Deltaproteobacteria;o__Desulfovibrionales;f__Desulfovibrionaceae;g__Desulfovibrio
Streptomyces	129	61	0.157317	0.0927052	1.69696		r__Bacteria;p__Actinobacteria;c__Actinobacteria;o__Streptomycetales;f__Streptomycetaceae;g__Streptomyces
Mesorhizobium	6	3	0.00731707	0.00455927	1.60488		r__Bacteria;p__Proteobacteria;c__Alphaproteobacteria;o__Rhizobiales;f__Phyllobacteriaceae;g__Mesorhizobium
Vibrio	24	14	0.0292683	0.0212766	1.37561		r__Bacteria;p__Proteobacteria;c__Gammaproteobacteria;o__Vibrionales;f__Vibrionaceae;g__Vibrio
Streptococcus	12	8	0.0146341	0.0121581	1.20366		r__Bacteria;p__Firmicutes;c__Bacilli;o__Lactobacillales;f__Streptococcaceae;g__Streptococcus
Wallemia	3	2	0.00365854	0.00303951	1.20366		r__Eukaryota;p__Basidiomycota;c__Wallemiomycetes;o__Wallemiales;f__Wallemiales incertae sedis_family;g__Wallemia
Nocardia	39	26	0.047561	0.0395137	1.20366		r__Bacteria;p__Actinobacteria;c__Actinobacteria;o__Corynebacteriales;f__Nocardiaceae;g__Nocardia
Plasmodium	19	14	0.0231707	0.0212766	1.08902		r__Eukaryota;p__Apicomplexa;c__Aconoidasida;o__Haemosporida;f__Plasmodiidae;g__Plasmodium
Bacillus	48	38	0.0585366	0.0577508	1.01361		r__Bacteria;p__Firmicutes;c__Bacilli;o__Bacillales;f__Bacillaceae;g__Bacillus
Bradyrhizobium	10	8	0.0121951	0.0121581	1.00305		r__Bacteria;p__Proteobacteria;c__Alphaproteobacteria;o__Rhizobiales;f__Bradyrhizobiaceae;g__Bradyrhizobium
Haloferax	5	4	0.00609756	0.00607903	1.00305		r__Archaea;p__Euryarchaeota;c__Halobacteria;o__Haloferacales;f__Haloferacaceae;g__Haloferax
Basidiobolus	25	20	0.0304878	0.0303951	1.00305		r__Eukaryota;p__Zoopagomycota;c__Basidiobolomycetes;o__Basidiobolales;f__Basidiobolaceae;g__Basidiobolus
Kazachstania	11	9	0.0134146	0.0136778	0.980759	Positive fold change in INT	r__Eukaryota;p__Ascomycota;c__Saccharomycetes;o__Saccharomycetales;f__Saccharomycetaceae;g__Kazachstania
Mycobacterium	72	62	0.0878049	0.0942249	0.931865		r__Bacteria;p__Actinobacteria;c__Actinobacteria;o__Corynebacteriales;f__Mycobacteriaceae;g__Mycobacterium
Rhizobium	41	36	0.05	0.0547112	0.913889		r__Bacteria;p__Proteobacteria;c__Alphaproteobacteria;o__Rhizobiales;f__Rhizobiaceae;g__Rhizobium
Acinetobacter	33	29	0.0402439	0.0440729	0.91312		r__Bacteria;p__Proteobacteria;c__Gammaproteobacteria;o__Pseudomonadales;f__Moraxellaceae;g__Acinetobacter
Rhodococcus	19	17	0.0231707	0.0258359	0.896844		r__Bacteria;p__Actinobacteria;c__Actinobacteria;o__Corynebacteriales;f__Nocardiaceae;g__Rhodococcus
Fusarium	29	26	0.0353659	0.0395137	0.895028		r__Eukaryota;p__Ascomycota;c__Sordariomycetes;o__Hypocreales;f__Nectriaceae;g__Fusarium
Aspergillus	28	28	0.0341463	0.0425532	0.802439		r__Eukaryota;p__Ascomycota;c__Eurotiomycetes;o__Eurotiales;f__Aspergillaceae;g__Aspergillus
Flavobacterium	1	1	0.00121951	0.00151976	0.802439		r__Bacteria;p__Bacteroidetes;c__Flavobacteriia;o__Flavobacteriales;f__Flavobacteriaceae;g__Flavobacterium
Paenibacillus	36	42	0.0439024	0.0638298	0.687805		r__Bacteria;p__Firmicutes;c__Bacilli;o__Bacillales;f__Paenibacillaceae;g__Paenibacillus
Pseudomonas	47	62	0.0573171	0.0942249	0.608301		r__Bacteria;p__Proteobacteria;c__Gammaproteobacteria;o__Pseudomonadales;f__Pseudomonadaceae;g__Pseudomonas
Alteromonas	9	13	0.0109756	0.0197568	0.555535		r__Bacteria;p__Proteobacteria;c__Gammaproteobacteria;o__Alteromonadales;f__Alteromonadaceae;g__Alteromonas
Burkholderia	10	15	0.0121951	0.0227964	0.534959		r__Bacteria;p__Proteobacteria;c__Betaproteobacteria;o__Burkholderiales;f__Burkholderiaceae;g__Burkholderia
Escherichia	2	3	0.00243902	0.00455927	0.534959		r__Bacteria;p__Proteobacteria;c__Gammaproteobacteria;o__Enterobacterales;f__Enterobacteriaceae;g__Escherichia
Clostridium	10	16	0.0121951	0.0243161	0.501524		r__Bacteria;p__Firmicutes;c__Clostridia;o__Clostridiales;f__Clostridiaceae;g__Clostridium
Sphingomonas	3	7	0.00365854	0.0106383	0.343902		r__Bacteria;p__Proteobacteria;c__Alphaproteobacteria;o__Sphingomonadales;f__Sphingomonadaceae;g__Sphingomonas
Bipolaris	7	17	0.00853659	0.0258359	0.330416		r__Eukaryota;p__Ascomycota;c__Dothideomycetes;o__Pleosporales;f__Pleosporaceae;g__Bipolaris
Bordetella	1	3	0.00121951	0.00455927	0.26748		r__Bacteria;p__Proteobacteria;c__Betaproteobacteria;o__Burkholderiales;f__Alcaligenaceae;g__Bordetella
Lactobacillus	3	9	0.00365854	0.0136778	0.26748		r__Bacteria;p__Firmicutes;c__Bacilli;o__Lactobacillales;f__Lactobacillaceae;g__Lactobacillus
Cryptosporidium	1	4	0.00121951	0.00607903	0.20061		r__Eukaryota;p__Apicomplexa;c__Coccidia;o__Eucoccidiorida;f__Cryptosporidiidae;g__Cryptosporidium
Variovorax	1	6	0.00121951	0.00911854	0.13374		r__Bacteria;p__Proteobacteria;c__Betaproteobacteria;o__Burkholderiales;f__Comamonadaceae;g__Variovorax
Microbacterium	1	10	0.00121951	0.0151976	0.0802439		r__Bacteria;p__Actinobacteria;c__Actinobacteria;o__Micrococcales;f__Microbacteriaceae;g__Microbacterium
Chryseobacterium	0	2	0	0.00303951	0		r__Bacteria;p__Bacteroidetes;c__Flavobacteriia;o__Flavobacteriales;f__Flavobacteriaceae;g__Chryseobacterium
Cylindrobasidium	0	1	0	0.00151976	0		r__Eukaryota;p__Basidiomycota;c__Agaricomycetes;o__Agaricales;f__Physalacriaceae;g__Cylindrobasidium
Frankia	0	6	0	0.00911854	0		r__Bacteria;p__Actinobacteria;c__Actinobacteria;o__Frankiales;f__Frankiaceae;g__Frankia
GO:0034641	cellular nitrogen compound metabolic process
Genus	sum of SC for HC samples	sum of SC for INT samples	relative abundance in HC	relative abundance in INT	ratio HC/INT		Lineage
Azospirillum	2	0	0.00298954	0	NA	Positive fold change in HC	r__Bacteria;p__Proteobacteria;c__Alphaproteobacteria;o__Rhodospirillales;f__Rhodospirillaceae;g__Azospirillum
Chitinophaga	6	0	0.00896861	0	NA		r__Bacteria;p__Bacteroidetes;c__Chitinophagia;o__Chitinophagales;f__Chitinophagaceae;g__Chitinophaga
Ruminiclostridium	2	0	0.00298954	0	NA		r__Bacteria;p__Firmicutes;c__Clostridia;o__Clostridiales;f__Ruminococcaceae;g__Ruminiclostridium
Corynebacterium	15	2	0.0224215	0.00376648	5.95291		r__Bacteria;p__Actinobacteria;c__Actinobacteria;o__Corynebacteriales;f__Corynebacteriaceae;g__Corynebacterium
Mucilaginibacter	6	1	0.00896861	0.00188324	4.76233		r__Bacteria;p__Bacteroidetes;c__Sphingobacteriia;o__Sphingobacteriales;f__Sphingobacteriaceae;g__Mucilaginibacter
Mesorhizobium	5	1	0.00747384	0.00188324	3.96861		r__Bacteria;p__Proteobacteria;c__Alphaproteobacteria;o__Rhizobiales;f__Phyllobacteriaceae;g__Mesorhizobium
Thalassiosira	4	1	0.00597907	0.00188324	3.17489		r__Eukaryota;p__Bacillariophyta;c__Coscinodiscophyceae;o__Thalassiosirales;f__Thalassiosiraceae;g__Thalassiosira
Amycolatopsis	10	3	0.0149477	0.00564972	2.64574		r__Bacteria;p__Actinobacteria;c__Actinobacteria;o__Pseudonocardiales;f__Pseudonocardiaceae;g__Amycolatopsis
Micromonospora	3	1	0.0044843	0.00188324	2.38117		r__Bacteria;p__Actinobacteria;c__Actinobacteria;o__Micromonosporales;f__Micromonosporaceae;g__Micromonospora
Streptococcus	10	4	0.0149477	0.00753296	1.9843		r__Bacteria;p__Firmicutes;c__Bacilli;o__Lactobacillales;f__Streptococcaceae;g__Streptococcus
Eimeria	55	25	0.0822123	0.047081	1.74619		r__Eukaryota;p__Apicomplexa;c__Coccidia;o__Eucoccidiorida;f__Eimeriidae;g__Eimeria
Desulfovibrio	8	4	0.0119581	0.00753296	1.58744		r__Bacteria;p__Proteobacteria;c__Deltaproteobacteria;o__Desulfovibrionales;f__Desulfovibrionaceae;g__Desulfovibrio
Bipolaris	6	3	0.00896861	0.00564972	1.58744		r__Eukaryota;p__Ascomycota;c__Dothideomycetes;o__Pleosporales;f__Pleosporaceae;g__Bipolaris
Plasmodium	33	19	0.0493274	0.0357815	1.37857		r__Eukaryota;p__Apicomplexa;c__Aconoidasida;o__Haemosporida;f__Plasmodiidae;g__Plasmodium
Rhodococcus	22	13	0.0328849	0.0244821	1.34322		r__Bacteria;p__Actinobacteria;c__Actinobacteria;o__Corynebacteriales;f__Nocardiaceae;g__Rhodococcus
Streptomyces	101	60	0.150972	0.112994	1.3361		r__Bacteria;p__Actinobacteria;c__Actinobacteria;o__Streptomycetales;f__Streptomycetaceae;g__Streptomyces
Rhizobium	35	23	0.0523169	0.0433145	1.20784		r__Bacteria;p__Proteobacteria;c__Alphaproteobacteria;o__Rhizobiales;f__Rhizobiaceae;g__Rhizobium
Vibrio	24	16	0.0358744	0.0301318	1.19058		r__Bacteria;p__Proteobacteria;c__Gammaproteobacteria;o__Vibrionales;f__Vibrionaceae;g__Vibrio
Nocardia	19	13	0.0284006	0.0244821	1.16006		r__Bacteria;p__Actinobacteria;c__Actinobacteria;o__Corynebacteriales;f__Nocardiaceae;g__Nocardia
Bacillus	29	20	0.0433483	0.0376648	1.1509		r__Bacteria;p__Firmicutes;c__Bacilli;o__Bacillales;f__Bacillaceae;g__Bacillus
Fusarium	13	9	0.019432	0.0169492	1.14649		r__Eukaryota;p__Ascomycota;c__Sordariomycetes;o__Hypocreales;f__Nectriaceae;g__Fusarium
Mycobacterium	52	36	0.077728	0.0677966	1.14649		r__Bacteria;p__Actinobacteria;c__Actinobacteria;o__Corynebacteriales;f__Mycobacteriaceae;g__Mycobacterium
Basidiobolus	30	22	0.044843	0.0414313	1.08235		r__Eukaryota;p__Zoopagomycota;c__Basidiobolomycetes;o__Basidiobolales;f__Basidiobolaceae;g__Basidiobolus
Haloferax	5	4	0.00747384	0.00753296	0.992152	Positive fold change in INT	r__Archaea;p__Euryarchaeota;c__Halobacteria;o__Haloferacales;f__Haloferacaceae;g__Haloferax
Clostridium	10	9	0.0149477	0.0169492	0.881913		r__Bacteria;p__Firmicutes;c__Clostridia;o__Clostridiales;f__Clostridiaceae;g__Clostridium
Kazachstania	12	11	0.0179372	0.0207156	0.865879		r__Eukaryota;p__Ascomycota;c__Saccharomycetes;o__Saccharomycetales;f__Saccharomycetaceae;g__Kazachstania
Prevotella	1	1	0.00149477	0.00188324	0.793722		r__Bacteria;p__Bacteroidetes;c__Bacteroidia;o__Bacteroidales;f__Prevotellaceae;g__Prevotella
Wallemia	1	1	0.00149477	0.00188324	0.793722		r__Eukaryota;p__Basidiomycota;c__Wallemiomycetes;o__Wallemiales;f__Wallemiales incertae sedis_family;g__Wallemia
Acinetobacter	25	27	0.0373692	0.0508475	0.734928		r__Bacteria;p__Proteobacteria;c__Gammaproteobacteria;o__Pseudomonadales;f__Moraxellaceae;g__Acinetobacter
Paenibacillus	32	35	0.0478326	0.0659134	0.725689		r__Bacteria;p__Firmicutes;c__Bacilli;o__Bacillales;f__Paenibacillaceae;g__Paenibacillus
Aspergillus	22	25	0.0328849	0.047081	0.698475		r__Eukaryota;p__Ascomycota;c__Eurotiomycetes;o__Eurotiales;f__Aspergillaceae;g__Aspergillus
Sphingomonas	10	12	0.0149477	0.0225989	0.661435		r__Bacteria;p__Proteobacteria;c__Alphaproteobacteria;o__Sphingomonadales;f__Sphingomonadaceae;g__Sphingomonas
Alteromonas	10	13	0.0149477	0.0244821	0.610555		r__Bacteria;p__Proteobacteria;c__Gammaproteobacteria;o__Alteromonadales;f__Alteromonadaceae;g__Alteromonas
Burkholderia	9	13	0.0134529	0.0244821	0.5495		r__Bacteria;p__Proteobacteria;c__Betaproteobacteria;o__Burkholderiales;f__Burkholderiaceae;g__Burkholderia
Pseudomonas	37	54	0.0553064	0.101695	0.543847		r__Bacteria;p__Proteobacteria;c__Gammaproteobacteria;o__Pseudomonadales;f__Pseudomonadaceae;g__Pseudomonas
Bordetella	1	3	0.00149477	0.00564972	0.264574		r__Bacteria;p__Proteobacteria;c__Betaproteobacteria;o__Burkholderiales;f__Alcaligenaceae;g__Bordetella
Escherichia	1	3	0.00149477	0.00564972	0.264574		r__Bacteria;p__Proteobacteria;c__Gammaproteobacteria;o__Enterobacterales;f__Enterobacteriaceae;g__Escherichia
Bradyrhizobium	1	4	0.00149477	0.00753296	0.19843		r__Bacteria;p__Proteobacteria;c__Alphaproteobacteria;o__Rhizobiales;f__Bradyrhizobiaceae;g__Bradyrhizobium
Cryptosporidium	1	4	0.00149477	0.00753296	0.19843		r__Eukaryota;p__Apicomplexa;c__Coccidia;o__Eucoccidiorida;f__Cryptosporidiidae;g__Cryptosporidium
Microbacterium	1	13	0.00149477	0.0244821	0.0610555		r__Bacteria;p__Actinobacteria;c__Actinobacteria;o__Micrococcales;f__Microbacteriaceae;g__Microbacterium
Chryseobacterium	0	2	0	0.00376648	NA		r__Bacteria;p__Bacteroidetes;c__Flavobacteriia;o__Flavobacteriales;f__Flavobacteriaceae;g__Chryseobacterium
Cylindrobasidium	0	1	0	0.00188324	NA		r__Eukaryota;p__Basidiomycota;c__Agaricomycetes;o__Agaricales;f__Physalacriaceae;g__Cylindrobasidium
Frankia	0	6	0	0.0112994	NA		r__Bacteria;p__Actinobacteria;c__Actinobacteria;o__Frankiales;f__Frankiaceae;g__Frankia
Lactobacillus	0	7	0	0.0131827	NA		r__Bacteria;p__Firmicutes;c__Bacilli;o__Lactobacillales;f__Lactobacillaceae;g__Lactobacillus
Lysobacter	0	1	0	0.00188324	NA		r__Bacteria;p__Proteobacteria;c__Gammaproteobacteria;o__Xanthomonadales;f__Xanthomonadaceae;g__Lysobacter
Variovorax	0	6	0	0.0112994	NA		r__Bacteria;p__Proteobacteria;c__Betaproteobacteria;o__Burkholderiales;f__Comamonadaceae;g__Variovorax
