# Supplementary material for: Combining proteogenomics and metaproteomics for deep taxonomic and functional characterization of microbiomes from a non-sequenced host
Source: NPJ Biofilms Microbiomes. 2020 Jun 5;6:23. doi: 10.1038/s41522-020-0133-2 (PMC7275042; doi:10.1038/s41522-020-0133-2)
Supplement: Supplementary file 10 — Supplementary Data 7 [file 41522_2020_133_MOESM10_ESM.xlsx]

## Sheet: Supplementary Data 7
Supplementary Data 7: Univariate non-parametric statistics performed on the discriminant features from the sparse partial squares discriminant analysis.
Statistical significant features were defined as having both BH-adjusted p-value < 0.05 and a fold-change > 1.5.
GO_number	GO_category	GO_description	loadings sPLS-DA	Fold-change (FC)	log2 FC	Wilcoxon BH-adjusted p-value
GO:0002376	GOslim_BP	immune system process	-0.0302691	1.16873	0.22494	0.202835
GO:0003677	GOslim_MF	DNA binding	0.155453	0.870423	-0.200211	0.0407925
GO:0003700	GOslim_MF	DNA binding transcription factor activity	-0.204305	1.40485	0.490414	0.016835
GO:0003723	GOslim_MF	RNA binding	0.0546053	0.870823	-0.199549	0.202835
GO:0003729	GOslim_MF	mRNA binding	-0.164447	1.89104	0.919181	0.02331
GO:0004386	GOslim_MF	helicase activity	-0.0256176	1.23963	0.309907	0.318627
GO:0004518	GOslim_MF	nuclease activity	-0.0865027	1.26821	0.342793	0.13862
GO:0005198	GOslim_MF	structural molecule activity	0.0620309	0.875104	-0.192474	0.108225
GO:0005576	GOslim_CC	extracellular region	-0.184555	1.62592	0.701254	0.016835
GO:0005618	GOslim_CC	cell wall	-0.00548768	1.15543	0.208425	0.318627
GO:0005622	GOslim_CC	intracellular	-0.130033	1.24579	0.317055	0.0846702
GO:0005623	GOslim_CC	cell	0.134006	0.89098	-0.166536	0.02331
GO:0005635	GOslim_CC	nuclear envelope	0.142331	0.590857	-0.759118	0.0407925
GO:0005654	GOslim_CC	nucleoplasm	-0.157765	1.80892	0.855129	0.0318979
GO:0005694	GOslim_CC	chromosome	-0.0595272	1.26499	0.339124	0.262784
GO:0005737	GOslim_CC	cytoplasm	0.198231	0.783649	-0.35172	0.02331
GO:0005773	GOslim_CC	vacuole	-0.0124465	1.24232	0.313042	0.399649
GO:0005777	GOslim_CC	peroxisome	0.0464066	0.576812	-0.793828	0.202835
GO:0005783	GOslim_CC	endoplasmic reticulum	-0.0914159	1.53352	0.61685	0.0626959
GO:0005829	GOslim_CC	cytosol	0.223486	0.706778	-0.500671	0.016835
GO:0005856	GOslim_CC	cytoskeleton	0.0627863	0.823244	-0.280607	0.108225
GO:0005886	GOslim_CC	plasma membrane	0.169383	0.863171	-0.212281	0.0318979
GO:0006399	GOslim_BP	tRNA metabolic process	-0.0806	1.30716	0.386434	0.108225
GO:0006457	GOslim_BP	protein folding	-0.18907	2.14862	1.10341	0.02331
GO:0006464	GOslim_BP	cellular protein modification process	-0.0120138	1.0814	0.112902	0.202835
GO:0006605	GOslim_BP	protein targeting	-0.216446	2.22554	1.15415	0.016835
GO:0006629	GOslim_BP	lipid metabolic process	0.160174	0.831765	-0.265752	0.0318979
GO:0006790	GOslim_BP	sulfur compound metabolic process	0.0844644	0.702674	-0.509074	0.108225
GO:0006810	GOslim_BP	transport	0.077013	0.875788	-0.191346	0.0407925
GO:0006913	GOslim_BP	nucleocytoplasmic transport	-0.0630099	1.57171	0.652336	0.108225
GO:0006950	GOslim_BP	response to stress	-0.132433	1.09757	0.134316	0.0626959
GO:0007010	GOslim_BP	cytoskeleton organization	0.000176578	0.737951	-0.438402	0.318627
GO:0007155	GOslim_BP	cell adhesion	0.0193078	0.784329	-0.350468	0.174385
GO:0007165	GOslim_BP	signal transduction	0.00534932	0.915184	-0.127867	0.484848
GO:0007267	GOslim_BP	cell-cell signaling	0.0432516	0.786525	-0.346435	0.108225
GO:0007568	GOslim_BP	aging	-0.0422927	1.3549	0.438189	0.202835
GO:0008233	GOslim_MF	peptidase activity	-0.142848	1.09558	0.131691	0.0846702
GO:0008283	GOslim_BP	cell proliferation	-0.117451	1.36024	0.443863	0.108225
GO:0008289	GOslim_MF	lipid binding	0.14113	0.594897	-0.749288	0.016835
GO:0008565	GOslim_MF	protein transporter activity	0.164937	0.49232	-1.02233	0.016835
GO:0009056	GOslim_BP	catabolic process	-0.158616	1.26943	0.344178	0.0318979
GO:0009058	GOslim_BP	biosynthetic process	0.0284167	0.965663	-0.0504081	0.174385
GO:0009579	GOslim_CC	thylakoid	0.0681336	0.514316	-0.959272	0.13862
GO:0015979	GOslim_BP	photosynthesis	0.0701247	0.551313	-0.859058	0.13862
GO:0016301	GOslim_MF	kinase activity	0.140515	0.880542	-0.183536	0.0846702
GO:0016746	GOslim_MF	transferase activity transferring acyl groups	0.0564333	0.834861	-0.260392	0.174385
GO:0016757	GOslim_MF	transferase activity transferring glycosyl groups	0.0695377	0.738439	-0.43745	0.174385
GO:0016779	GOslim_MF	nucleotidyltransferase activity	-0.119227	1.21981	0.286661	0.0626959
GO:0016791	GOslim_MF	phosphatase activity	-0.02119	1.20642	0.270727	0.202835
GO:0016798	GOslim_MF	hydrolase activity acting on glycosyl bonds	-0.0745762	1.26742	0.341891	0.0846702
GO:0016853	GOslim_MF	isomerase activity	0.0564365	0.849194	-0.235833	0.13862
GO:0016887	GOslim_MF	ATPase activity	0.066129	0.916007	-0.126569	0.174385
GO:0019899	GOslim_MF	enzyme binding	-0.0412995	1.2319	0.300887	0.174385
GO:0022607	GOslim_BP	cellular component assembly	0.0399354	0.768925	-0.379086	0.202835
GO:0030154	GOslim_BP	cell differentiation	-0.162973	1.19591	0.258104	0.016835
GO:0030234	GOslim_MF	enzyme regulator activity	-0.204274	2.75932	1.46431	0.016835
GO:0030312	GOslim_CC	external encapsulating structure	-0.0312579	1.41289	0.498653	0.318627
GO:0030674	GOslim_MF	protein binding bridging	-0.133639	2.10778	1.07573	0.0407925
GO:0030705	GOslim_BP	cytoskeleton-dependent intracellular transport	-0.161144	1.71689	0.779799	0.0407925
GO:0032196	GOslim_BP	transposition	0.10421	0.449142	-1.15476	0.0318979
GO:0032991	GOslim_CC	protein-containing complex	-0.130156	1.19664	0.258988	0.108225
GO:0040011	GOslim_BP	locomotion	0.108778	0.752723	-0.409808	0.0846702
GO:0042254	GOslim_BP	ribosome biogenesis	-0.0230286	1.31171	0.391453	0.262784
GO:0042393	GOslim_MF	histone binding	0.255827	0.421273	-1.24717	0.016835
GO:0042592	GOslim_BP	homeostatic process	-0.0695913	1.19185	0.253204	0.13862
GO:0044281	GOslim_BP	small molecule metabolic process	0.188524	0.781927	-0.354895	0.0318979
GO:0048856	GOslim_BP	anatomical structure development	-0.0485685	1.15411	0.206777	0.202835
GO:0048870	GOslim_BP	cell motility	0.134876	0.683959	-0.548019	0.0407925
GO:0051082	GOslim_MF	unfolded protein binding	-0.177941	2.09561	1.06737	0.0407925
GO:0055085	GOslim_BP	transmembrane transport	-0.0212821	1.09655	0.132974	0.202835
